# Supplementary material for: Histone H3 lysine 4 methyltransferase is required for facultative heterochromatin at specific loci
Source: BMC Genomics. 2019 May 8;20:350. doi: 10.1186/s12864-019-5729-7 (PMC6505117; doi:10.1186/s12864-019-5729-7)
Supplement: Supplementary file 5 — Table of genes showing a transcriptional deficit in ∆kmt2/∆set-1 and ∆kmt1/∆dim-5 relative to WT under dark and light conditions. (XLS 768 kb) [file 12864_2019_5729_MOESM5_ESM.xls]

## Sheet: DD_WT_dim5
	gene_id	NCU	sample_1	sample_2	status	value_1(FPKM)	value_2(FPKM)	log2_fold_change	test_stat	p_value	q_value	significant
2012	MSTRG.11755	"NCU05106T0"	WT_DD	dim5_DD	OK	2.52073	141.031	5.80603	5.35024	5e-05	0.00128834	yes
9002	MSTRG.6458	"NCU16720T0"	WT_DD	dim5_DD	OK	0.249566	10.3688	5.37669	5.97821	0.0003	0.00584877	yes
9242	MSTRG.6558	"MSTRG.6558.1"	WT_DD	dim5_DD	OK	3.44268	130.86	5.24835	5.47542	0.00015	0.00331184	yes
8432	MSTRG.6194	"MSTRG.6194.2"	WT_DD	dim5_DD	OK	0.590229	19.6664	5.05831	5.34141	5e-05	0.00128834	yes
2102	MSTRG.11775	"MSTRG.11775.1"	WT_DD	dim5_DD	OK	51.0958	1665.53	5.02663	3.78563	0.00085	0.013367	yes
9137	MSTRG.6494	"NCU07607T0"	WT_DD	dim5_DD	OK	0.512867	14.9984	4.87008	6.22779	5e-05	0.00128834	yes
8687	MSTRG.6274	"NCU08570T0"	WT_DD	dim5_DD	OK	0.351613	8.71545	4.63152	4.77775	0.0001	0.00234369	yes
3512	MSTRG.12940	"MSTRG.12940.1"	WT_DD	dim5_DD	OK	0.860956	20.3233	4.56105	4.73947	0.00015	0.00331184	yes
8972	MSTRG.6436	"NCU09650T0"	WT_DD	dim5_DD	OK	13.612	306.836	4.49452	8.05669	5e-05	0.00128834	yes
8792	MSTRG.6340	"NCU08524T0"	WT_DD	dim5_DD	OK	2.6798	56.3332	4.39379	8.80282	5e-05	0.00128834	yes
9167	MSTRG.6521	"NCU07624T0"	WT_DD	dim5_DD	OK	0.894323	18.6925	4.38552	6.45166	5e-05	0.00128834	yes
6272	MSTRG.3803	"NCU05477T0"	WT_DD	dim5_DD	OK	6.43322	132.595	4.36535	9.21072	5e-05	0.00128834	yes
6962	MSTRG.4598	"NCU08431T0"	WT_DD	dim5_DD	OK	1.17787	23.5597	4.32207	5.03615	5e-05	0.00128834	yes
4217	MSTRG.1709	"MSTRG.1709.1"	WT_DD	dim5_DD	OK	1.0404	19.8707	4.25544	4.39769	0.0004	0.007345	yes
5852	MSTRG.3338	"NCU09604T0"	WT_DD	dim5_DD	OK	2.22366	33.9011	3.93032	4.26394	5e-05	0.00128834	yes
2732	MSTRG.12258	"NCU09406T0"	WT_DD	dim5_DD	OK	0.23584	3.5589	3.91555	4.11894	0.00025	0.00504322	yes
1982	MSTRG.11753	"MSTRG.11753.1"	WT_DD	dim5_DD	OK	28.7032	419.664	3.86995	7.45261	5e-05	0.00128834	yes
2462	MSTRG.12086	"MSTRG.12086.1"	WT_DD	dim5_DD	OK	0.41564	5.90587	3.82875	4.80936	0.0001	0.00234369	yes
4067	MSTRG.1469	"NCU03121T0"	WT_DD	dim5_DD	OK	1.77339	24.0983	3.76435	4.64906	5e-05	0.00128834	yes
9737	MSTRG.6878	"NCU06582T0"	WT_DD	dim5_DD	OK	0.285092	3.85876	3.75864	3.64791	0.00025	0.00504322	yes
6707	MSTRG.437	"NCU02084T0"	WT_DD	dim5_DD	OK	8.43244	111.377	3.72335	7.57713	5e-05	0.00128834	yes
11522	MSTRG.8593	"MSTRG.8593.1"	WT_DD	dim5_DD	OK	0.858567	10.9483	3.67263	4.12131	0.0006	0.0101835	yes
11642	MSTRG.8670	"NCU04630T0"	WT_DD	dim5_DD	OK	0.308279	3.91544	3.66686	4.30705	0.00015	0.00331184	yes
8897	MSTRG.6415	"NCU16718T0"	WT_DD	dim5_DD	OK	2.18505	26.2678	3.58755	4.52684	5e-05	0.00128834	yes
7382	MSTRG.4831	"NCU09187T0"	WT_DD	dim5_DD	OK	4.80114	53.0571	3.4661	7.74507	5e-05	0.00128834	yes
5867	MSTRG.3339	"NCU09603T0"	WT_DD	dim5_DD	OK	0.396389	4.36565	3.46121	3.89087	0.0007	0.0115127	yes
8507	MSTRG.6223	"NCU07511T0"	WT_DD	dim5_DD	OK	2.06751	22.0411	3.41423	6.0336	5e-05	0.00128834	yes
6047	MSTRG.3522	"NCU10684T0"	WT_DD	dim5_DD	OK	0.578897	5.89476	3.34805	4.30343	0.00015	0.00331184	yes
10997	MSTRG.8312	"NCU10040T0"	WT_DD	dim5_DD	OK	16.2587	161.702	3.31405	7.79748	5e-05	0.00128834	yes
3857	MSTRG.13153	"NCU17278T0"	WT_DD	dim5_DD	OK	1.80747	17.909	3.30864	6.41822	5e-05	0.00128834	yes
6017	MSTRG.3500	"NCU11054T0"	WT_DD	dim5_DD	OK	2.18611	21.2625	3.28188	6.91279	5e-05	0.00128834	yes
1022	MSTRG.10680	"MSTRG.10680.1"	WT_DD	dim5_DD	OK	0.367152	3.56905	3.28109	3.30178	0.0019	0.0248934	yes
8162	MSTRG.5806	"NCU00312T0"	WT_DD	dim5_DD	OK	0.890588	8.52424	3.25874	3.63594	0.00105	0.0157475	yes
1877	MSTRG.11719	"NCU05134T0"	WT_DD	dim5_DD	OK	14.0678	134.042	3.25221	7.06825	5e-05	0.00128834	yes
872	MSTRG.10600	"NCU07073T0"	WT_DD	dim5_DD	OK	0.997882	9.29591	3.21966	3.61836	0.00035	0.00660875	yes
2042	MSTRG.11759	"NCU05084T0"	WT_DD	dim5_DD	OK	2.47246	22.222	3.16797	4.82127	5e-05	0.00128834	yes
9392	MSTRG.6607	"NCU04917T0"	WT_DD	dim5_DD	OK	4.75126	42.2823	3.15367	6.04012	5e-05	0.00128834	yes
2867	MSTRG.12374	"NCU04528T0"	WT_DD	dim5_DD	OK	2.12142	18.7603	3.14458	4.95409	5e-05	0.00128834	yes
2432	MSTRG.12048	"NCU09053T0"	WT_DD	dim5_DD	OK	0.697558	5.82361	3.06153	3.6132	0.00025	0.00504322	yes
4412	MSTRG.2	"NCU09904T0"	WT_DD	dim5_DD	OK	8.19587	65.0583	2.98876	6.94711	5e-05	0.00128834	yes
1997	MSTRG.11754	"NCU05107T0"	WT_DD	dim5_DD	OK	0.619161	4.9122	2.98798	2.74693	0.00225	0.0282707	yes
5282	MSTRG.2879	"NCU02989T0"	WT_DD	dim5_DD	OK	2.3422	18.2514	2.96207	5.64161	5e-05	0.00128834	yes
7442	MSTRG.4881	"NCU05699T0"	WT_DD	dim5_DD	OK	1.55087	11.9789	2.94935	4.24767	5e-05	0.00128834	yes
12152	MSTRG.9243	"NCU01088T0"	WT_DD	dim5_DD	OK	1.42306	10.8371	2.92891	4.83822	5e-05	0.00128834	yes
2177	MSTRG.11840	"NCU05035T0"	WT_DD	dim5_DD	OK	4.16975	31.7378	2.92817	5.28019	5e-05	0.00128834	yes
932	MSTRG.10642	"NCU07053T0"	WT_DD	dim5_DD	OK	11.7933	89.3225	2.92106	6.92647	5e-05	0.00128834	yes
2282	MSTRG.11945	"NCU09278T0"	WT_DD	dim5_DD	OK	6.84709	51.7788	2.9188	5.99297	5e-05	0.00128834	yes
10262	MSTRG.7432	"NCU04451T0"	WT_DD	dim5_DD	OK	2.26485	16.7801	2.88927	5.90752	5e-05	0.00128834	yes
12257	MSTRG.9306	"NCU01151T0"	WT_DD	dim5_DD	OK	0.307196	2.26656	2.88327	3.79423	5e-05	0.00128834	yes
3347	MSTRG.12756	"NCU02317T0"	WT_DD	dim5_DD	OK	1.30525	9.62854	2.88299	3.73795	5e-05	0.00128834	yes
12227	MSTRG.9270	"NCU01108T0"	WT_DD	dim5_DD	OK	2.73822	20.0941	2.87547	4.96359	5e-05	0.00128834	yes
10862	MSTRG.8165	"MSTRG.8165.1"	WT_DD	dim5_DD	OK	6.50633	47.356	2.86363	6.17711	5e-05	0.00128834	yes
1697	MSTRG.11654	"NCU05928T0"	WT_DD	dim5_DD	OK	5.76555	41.8886	2.86103	3.4542	0.00075	0.0121238	yes
467	MSTRG.10399	"NCU17041T0"	WT_DD	dim5_DD	OK	1.59445	11.5816	2.8607	4.81058	5e-05	0.00128834	yes
11057	MSTRG.8347	"NCU08852T0"	WT_DD	dim5_DD	OK	2.91882	20.6526	2.82286	6.04658	5e-05	0.00128834	yes
8732	MSTRG.6318	"NCU08539T0"	WT_DD	dim5_DD	OK	0.261807	1.83453	2.80883	2.52583	0.0028	0.0332335	yes
5717	MSTRG.3256	"NCU08603T0"	WT_DD	dim5_DD	OK	4.43149	30.9316	2.80322	6.74451	5e-05	0.00128834	yes
392	MSTRG.10383	"NCU09856T0"	WT_DD	dim5_DD	OK	2.56155	17.0422	2.73403	5.90524	5e-05	0.00128834	yes
6917	MSTRG.4553	"NCU08746T0"	WT_DD	dim5_DD	OK	0.811812	5.38258	2.72908	3.53571	0.0003	0.00584877	yes
12272	MSTRG.9317	"MSTRG.9317.1"	WT_DD	dim5_DD	OK	0.347736	2.23329	2.6831	2.94313	0.003	0.0351008	yes
5117	MSTRG.2635	"NCU00607T0"	WT_DD	dim5_DD	OK	9.25412	59.3452	2.68096	4.98489	5e-05	0.00128834	yes
2132	MSTRG.11794	"NCU05069T0"	WT_DD	dim5_DD	OK	3.10026	19.7548	2.67174	3.79942	5e-05	0.00128834	yes
7352	MSTRG.4827	"NCU09188T0"	WT_DD	dim5_DD	OK	3.11024	19.7826	2.66913	5.83894	5e-05	0.00128834	yes
8177	MSTRG.5817	"NCU00322T0"	WT_DD	dim5_DD	OK	123.914	787.914	2.6687	6.62118	5e-05	0.00128834	yes
12317	MSTRG.9387	"NCU01209T0"	WT_DD	dim5_DD	OK	0.726605	4.61724	2.66779	3.2959	0.00065	0.01087	yes
497	MSTRG.10422	"NCU07225T0"	WT_DD	dim5_DD	OK	0.746687	4.7094	2.65697	3.15889	0.0008	0.012757	yes
4937	MSTRG.248	"NCU09087T0"	WT_DD	dim5_DD	OK	1.42555	8.95076	2.6505	4.9397	5e-05	0.00128834	yes
2237	MSTRG.11895	"NCU04997T0"	WT_DD	dim5_DD	OK	1.88374	11.7387	2.63961	4.46028	5e-05	0.00128834	yes
6317	MSTRG.3854	"NCU06824T0"	WT_DD	dim5_DD	OK	6.01151	37.4532	2.63929	5.99969	5e-05	0.00128834	yes
5432	MSTRG.2975	"NCU16472T0"	WT_DD	dim5_DD	OK	9.51746	59.0272	2.63273	6.46716	5e-05	0.00128834	yes
407	MSTRG.10385	"NCU09857T0"	WT_DD	dim5_DD	OK	1.71836	10.6088	2.62616	2.72269	0.00385	0.0422605	yes
6197	MSTRG.3693	"MSTRG.3693.1"	WT_DD	dim5_DD	OK	0.840235	5.17672	2.62317	3.1722	0.0006	0.0101835	yes
12347	MSTRG.9454	"NCU16993T0"	WT_DD	dim5_DD	OK	2.83365	17.4415	2.6218	3.89559	5e-05	0.00128834	yes
11117	MSTRG.8380	"NCU16917T0"	WT_DD	dim5_DD	OK	2.07142	12.6689	2.6126	4.18654	5e-05	0.00128834	yes
9782	MSTRG.6900	"NCU06589T0"	WT_DD	dim5_DD	OK	4.15051	25.1586	2.59969	5.27025	5e-05	0.00128834	yes
5267	MSTRG.2878	"NCU02990T1"	WT_DD	dim5_DD	OK	2.72557	16.3551	2.58512	5.17542	5e-05	0.00128834	yes
6782	MSTRG.442	"MSTRG.442.1"	WT_DD	dim5_DD	OK	0.739948	4.40472	2.57355	3.27394	0.00045	0.00807047	yes
7337	MSTRG.4820	"NCU09178T0"	WT_DD	dim5_DD	OK	3.51674	20.7986	2.56418	4.11589	5e-05	0.00128834	yes
3632	MSTRG.130	"NCU07485T0"	WT_DD	dim5_DD	OK	3.88502	22.8123	2.55382	3.54722	5e-05	0.00128834	yes
1547	MSTRG.11444	"NCU04046T0"	WT_DD	dim5_DD	OK	20.1398	118.244	2.55365	5.1682	5e-05	0.00128834	yes
8417	MSTRG.618	"NCU01957T0"	WT_DD	dim5_DD	OK	1.46654	8.60377	2.55255	3.81042	5e-05	0.00128834	yes
5417	MSTRG.2974	"NCU02913T0"	WT_DD	dim5_DD	OK	6.59512	38.4689	2.54422	6.06463	5e-05	0.00128834	yes
9092	MSTRG.6481	"NCU07596T0"	WT_DD	dim5_DD	OK	5.30466	30.4611	2.52164	5.09886	5e-05	0.00128834	yes
947	MSTRG.10647	"MSTRG.10647.1"	WT_DD	dim5_DD	OK	1.46142	8.35965	2.51607	4.83958	5e-05	0.00128834	yes
2537	MSTRG.12117	"NCU06895T0"	WT_DD	dim5_DD	OK	0.795582	4.36949	2.45738	3.50496	0.00015	0.00331184	yes
9182	MSTRG.6522	"NCU07626T0"	WT_DD	dim5_DD	OK	1.38848	7.60737	2.45389	3.01571	0.0015	0.0208096	yes
10757	MSTRG.8007	"NCU07037T0"	WT_DD	dim5_DD	OK	4.70958	25.6006	2.4425	4.39569	5e-05	0.00128834	yes
8987	MSTRG.6438	"NCU09651T0"	WT_DD	dim5_DD	OK	3.39387	18.1671	2.42033	4.32858	5e-05	0.00128834	yes
6887	MSTRG.4538	"NCU08738T0"	WT_DD	dim5_DD	OK	2.70618	14.3866	2.41039	4.93339	5e-05	0.00128834	yes
647	MSTRG.10519	"NCU07140T0"	WT_DD	dim5_DD	OK	0.746884	3.94279	2.40026	3.28618	0.00025	0.00504322	yes
8567	MSTRG.6246	"NCU08223T0"	WT_DD	dim5_DD	OK	102.574	538.743	2.39293	5.84287	5e-05	0.00128834	yes
10877	MSTRG.8166	"NCU05277T0"	WT_DD	dim5_DD	OK	44.5043	233.701	2.39265	2.75595	0.0001	0.00234369	yes
10292	MSTRG.7446	"NCU10965T0"	WT_DD	dim5_DD	OK	2.82725	14.8314	2.39119	3.38314	0.00015	0.00331184	yes
1937	MSTRG.11725	"NCU05131T1"	WT_DD	dim5_DD	OK	8.85518	46.2325	2.38431	5.48573	5e-05	0.00128834	yes
9047	MSTRG.6466	"NCU07582T0"	WT_DD	dim5_DD	OK	1.51164	7.86741	2.37978	4.20905	5e-05	0.00128834	yes
6722	MSTRG.4375	"NCU01496T0"	WT_DD	dim5_DD	OK	1.47367	7.56699	2.3603	3.94722	5e-05	0.00128834	yes
3677	MSTRG.13040	"NCU11383T0"	WT_DD	dim5_DD	OK	1.98511	10.1837	2.35897	4.33751	5e-05	0.00128834	yes
5102	MSTRG.26	"NCU08052T0"	WT_DD	dim5_DD	OK	6.0409	30.8279	2.3514	4.99395	5e-05	0.00128834	yes
1967	MSTRG.11743	"NCU05113T0"	WT_DD	dim5_DD	OK	1.21174	6.17839	2.35015	4.14666	5e-05	0.00128834	yes
9317	MSTRG.6571	"MSTRG.6571.1"	WT_DD	dim5_DD	OK	10.8038	54.7705	2.34186	4.81576	5e-05	0.00128834	yes
11327	MSTRG.8512	"MSTRG.8512.1"	WT_DD	dim5_DD	OK	1.3263	6.72071	2.3412	4.14552	5e-05	0.00128834	yes
9332	MSTRG.6574	"NCU04883T0"	WT_DD	dim5_DD	OK	0.887203	4.44944	2.32629	3.17715	0.0004	0.007345	yes
962	MSTRG.10649	"NCU07049T0"	WT_DD	dim5_DD	OK	17.9225	89.5127	2.32032	5.51853	5e-05	0.00128834	yes
2222	MSTRG.11880	"NCU05005T0"	WT_DD	dim5_DD	OK	5.57234	27.8199	2.31976	4.51329	5e-05	0.00128834	yes
9152	MSTRG.6516	"NCU07622T0"	WT_DD	dim5_DD	OK	0.75802	3.78209	2.31888	3.53564	0.0003	0.00584877	yes
6212	MSTRG.3698	"NCU11331T0"	WT_DD	dim5_DD	OK	0.551392	2.73884	2.31242	2.23391	0.00265	0.0319068	yes
632	MSTRG.10514	"NCU17053T0"	WT_DD	dim5_DD	OK	2.60168	12.7367	2.29148	3.28879	0.0007	0.0115127	yes
4757	MSTRG.2302	"NCU00868T0"	WT_DD	dim5_DD	OK	26.4537	128.397	2.27907	5.76479	5e-05	0.00128834	yes
10592	MSTRG.7786	"NCU07325T0"	WT_DD	dim5_DD	OK	5.44389	26.3895	2.27725	3.92446	5e-05	0.00128834	yes
4697	MSTRG.2296	"NCU00875T0"	WT_DD	dim5_DD	OK	0.710196	3.42363	2.26924	2.88328	0.00165	0.0223859	yes
3257	MSTRG.12728	"NCU02338T0"	WT_DD	dim5_DD	OK	3.91053	18.7635	2.26249	4.75018	5e-05	0.00128834	yes
9302	MSTRG.6570	"NCU04879T0"	WT_DD	dim5_DD	OK	77.3955	369.289	2.25443	5.03326	5e-05	0.00128834	yes
11072	MSTRG.8353	"MSTRG.8353.1"	WT_DD	dim5_DD	OK	94.3831	447.123	2.24407	5.67102	5e-05	0.00128834	yes
2777	MSTRG.12277	"NCU10014T0"	WT_DD	dim5_DD	OK	10.4501	49.083	2.2317	5.33364	5e-05	0.00128834	yes
677	MSTRG.10537	"NCU07129T0"	WT_DD	dim5_DD	OK	11.8129	55.1828	2.22385	5.64246	5e-05	0.00128834	yes
12287	MSTRG.9319	"MSTRG.9319.1"	WT_DD	dim5_DD	OK	1.58342	7.3568	2.21604	3.363	5e-05	0.00128834	yes
3872	MSTRG.13173	"NCU05844T0"	WT_DD	dim5_DD	OK	4.2604	19.6055	2.2022	3.80307	5e-05	0.00128834	yes
10697	MSTRG.7928	"NCU06977T0"	WT_DD	dim5_DD	OK	123.695	557.718	2.17275	5.28253	5e-05	0.00128834	yes
8252	MSTRG.5886	"MSTRG.5886.2"	WT_DD	dim5_DD	OK	1.2903	5.81296	2.17157	2.8113	0.0004	0.007345	yes
2807	MSTRG.12329	"NCU10865T0"	WT_DD	dim5_DD	OK	25.922	116.329	2.16597	5.19953	5e-05	0.00128834	yes
62	MSTRG.10104	"NCU04197T0"	WT_DD	dim5_DD	OK	12.0493	53.8491	2.15997	4.26871	5e-05	0.00128834	yes
7592	MSTRG.5133	"MSTRG.5133.1"	WT_DD	dim5_DD	OK	0.675964	3.00689	2.15326	3.25004	0.0002	0.00420033	yes
4172	MSTRG.1640	"NCU03240T0"	WT_DD	dim5_DD	OK	5.20359	23.0822	2.1492	4.94535	5e-05	0.00128834	yes
4922	MSTRG.2470	"NCU00732T0"	WT_DD	dim5_DD	OK	133.974	593.048	2.14619	4.59371	5e-05	0.00128834	yes
2762	MSTRG.12267	"NCU09402T0"	WT_DD	dim5_DD	OK	0.499554	2.20896	2.14466	2.49495	0.0037	0.0410205	yes
2	MSTRG.10008	"NCU04132T0"	WT_DD	dim5_DD	OK	1.73511	7.64465	2.13943	3.73196	5e-05	0.00128834	yes
5012	MSTRG.2498	"NCU00716T0"	WT_DD	dim5_DD	OK	35.0178	154.196	2.13861	3.44464	5e-05	0.00128834	yes
11822	MSTRG.8855	"NCU03646T1"	WT_DD	dim5_DD	OK	4.87702	21.4003	2.13356	4.76788	5e-05	0.00128834	yes
2372	MSTRG.12009	"NCU09031T0"	WT_DD	dim5_DD	OK	8.83378	38.5629	2.12611	5.08393	5e-05	0.00128834	yes
5582	MSTRG.3141	"NCU10239T0"	WT_DD	dim5_DD	OK	2.12608	9.24365	2.12027	3.99461	5e-05	0.00128834	yes
5762	MSTRG.328	"NCU02164T0"	WT_DD	dim5_DD	OK	56.7918	246.677	2.11887	2.37564	0.00375	0.0414255	yes
4112	MSTRG.158	"NCU07463T0"	WT_DD	dim5_DD	OK	0.437432	1.8966	2.11628	2.756	0.00215	0.0273389	yes
857	MSTRG.10598	"NCU07074T0"	WT_DD	dim5_DD	OK	1.93326	8.33251	2.10772	3.29775	5e-05	0.00128834	yes
6812	MSTRG.4489	"NCU08447T0"	WT_DD	dim5_DD	OK	5.0856	21.5787	2.08512	3.2286	0.0003	0.00584877	yes
2072	MSTRG.11762	"NCU05081T0"	WT_DD	dim5_DD	OK	4.23295	17.8975	2.08002	4.23173	5e-05	0.00128834	yes
9107	MSTRG.6489	"NCU11362T0"	WT_DD	dim5_DD	OK	0.990299	4.17022	2.07419	2.94636	0.00075	0.0121238	yes
10787	MSTRG.8087	"NCU09937T0"	WT_DD	dim5_DD	OK	4.58776	19.2491	2.06893	3.95882	5e-05	0.00128834	yes
617	MSTRG.10507	"NCU07149T0"	WT_DD	dim5_DD	OK	1.22276	5.12572	2.06761	3.39679	5e-05	0.00128834	yes
7022	MSTRG.4656	"NCU09356T0"	WT_DD	dim5_DD	OK	11.1521	46.7023	2.06618	4.74163	5e-05	0.00128834	yes
7262	MSTRG.4781	"NCU09152T0"	WT_DD	dim5_DD	OK	121.581	508.292	2.06374	4.78896	5e-05	0.00128834	yes
8912	MSTRG.6417	"NCU09637T1"	WT_DD	dim5_DD	OK	8.54688	35.3621	2.04873	3.30718	5e-05	0.00128834	yes
2792	MSTRG.12289	"NCU09724T0"	WT_DD	dim5_DD	OK	0.847219	3.48299	2.03952	2.40889	0.00275	0.0327688	yes
10337	MSTRG.7494	"NCU04395T0"	WT_DD	dim5_DD	OK	3.29362	13.538	2.03927	3.9049	5e-05	0.00128834	yes
11687	MSTRG.8717	"NCU04603T0"	WT_DD	dim5_DD	OK	59.6807	244.217	2.03283	4.84538	5e-05	0.00128834	yes
6332	MSTRG.3929	"NCU06747T0"	WT_DD	dim5_DD	OK	3.17618	12.9622	2.02895	3.72837	5e-05	0.00128834	yes
9227	MSTRG.6540	"NCU16729T0"	WT_DD	dim5_DD	OK	3.24983	13.1957	2.02163	3.05023	0.0004	0.007345	yes
4277	MSTRG.1771	"NCU10852T1"	WT_DD	dim5_DD	OK	6.80785	27.6026	2.01953	4.09001	5e-05	0.00128834	yes
10952	MSTRG.8235	"NCU05230T0"	WT_DD	dim5_DD	OK	7.50747	30.3811	2.01678	4.31547	5e-05	0.00128834	yes
8777	MSTRG.6325	"NCU08531T0"	WT_DD	dim5_DD	OK	0.46135	1.86682	2.01665	2.41568	0.00225	0.0282707	yes
7787	MSTRG.5386	"NCU00031T0"	WT_DD	dim5_DD	OK	84.5664	340.5	2.0095	4.56815	5e-05	0.00128834	yes
3662	MSTRG.13012	"NCU08171T0"	WT_DD	dim5_DD	OK	120.914	486.52	2.00852	4.91691	5e-05	0.00128834	yes
782	MSTRG.10575	"NCU07095T0"	WT_DD	dim5_DD	OK	12.9023	51.6017	1.99979	4.34104	5e-05	0.00128834	yes
2747	MSTRG.12261	"MSTRG.12261.1"	WT_DD	dim5_DD	OK	2.23295	8.9224	1.99848	3.2668	0.0003	0.00584877	yes
10127	MSTRG.7325	"NCU04526T0"	WT_DD	dim5_DD	OK	2.39094	9.5487	1.99773	3.58169	5e-05	0.00128834	yes
3527	MSTRG.12946	"NCU08127T0"	WT_DD	dim5_DD	OK	4.36184	17.301	1.98785	4.43039	5e-05	0.00128834	yes
11942	MSTRG.9	"NCU09906T0"	WT_DD	dim5_DD	OK	13.8489	54.5814	1.97864	4.84315	5e-05	0.00128834	yes
5792	MSTRG.3303	"NCU08641T0"	WT_DD	dim5_DD	OK	25.11	98.6646	1.97427	5.04135	5e-05	0.00128834	yes
11807	MSTRG.8853	"MSTRG.8853.1"	WT_DD	dim5_DD	OK	3.45228	13.4956	1.96687	3.60288	5e-05	0.00128834	yes
9422	MSTRG.6620	"NCU04928T0"	WT_DD	dim5_DD	OK	50.1074	195.666	1.9653	5.03556	5e-05	0.00128834	yes
1337	MSTRG.11054	"MSTRG.11054.1"	WT_DD	dim5_DD	OK	36.221	140.294	1.95355	3.85597	5e-05	0.00128834	yes
917	MSTRG.10638	"NCU17062T0"	WT_DD	dim5_DD	OK	2.11435	8.10665	1.93889	3.71617	5e-05	0.00128834	yes
3992	MSTRG.1421	"NCU03078T0"	WT_DD	dim5_DD	OK	2.72751	10.4165	1.93322	3.38835	5e-05	0.00128834	yes
8822	MSTRG.6398	"NCU10641T0"	WT_DD	dim5_DD	OK	2.13773	8.13887	1.92875	3.13524	5e-05	0.00128834	yes
2057	MSTRG.11760	"NCU05083T0"	WT_DD	dim5_DD	OK	2.62741	9.97769	1.92507	3.58673	5e-05	0.00128834	yes
7052	MSTRG.4659	"NCU09771T0"	WT_DD	dim5_DD	OK	1.63624	6.20764	1.92366	3.31452	5e-05	0.00128834	yes
10277	MSTRG.7433	"NCU10500T0"	WT_DD	dim5_DD	OK	9.43855	35.578	1.91435	4.48819	5e-05	0.00128834	yes
4562	MSTRG.2123	"NCU00984T1"	WT_DD	dim5_DD	OK	20.8851	78.5371	1.9109	4.75725	5e-05	0.00128834	yes
10097	MSTRG.7314	"NCU06294T0"	WT_DD	dim5_DD	OK	19.0782	71.6234	1.90851	4.47242	5e-05	0.00128834	yes
4007	MSTRG.143	"NCU07474T0"	WT_DD	dim5_DD	OK	5.02722	18.7424	1.89848	3.76749	5e-05	0.00128834	yes
722	MSTRG.10553	"NCU07115T0"	WT_DD	dim5_DD	OK	3.86257	14.381	1.89654	3.85828	5e-05	0.00128834	yes
2687	MSTRG.12214	"NCU09559T0"	WT_DD	dim5_DD	OK	3.52217	13.0935	1.89431	4.22235	5e-05	0.00128834	yes
8477	MSTRG.6219	"MSTRG.6219.1"	WT_DD	dim5_DD	OK	0.962966	3.5405	1.87839	2.94222	0.0005	0.00879069	yes
452	MSTRG.10395	"MSTRG.10395.1"	WT_DD	dim5_DD	OK	0.880418	3.20893	1.86583	2.66588	0.00115	0.0169085	yes
1682	MSTRG.11651	"NCU05929T0"	WT_DD	dim5_DD	OK	2.70465	9.77795	1.85409	3.22975	0.0001	0.00234369	yes
6977	MSTRG.4604	"NCU08433T0"	WT_DD	dim5_DD	OK	3.32231	11.9859	1.85108	3.13557	5e-05	0.00128834	yes
4382	MSTRG.1917	"NCU09193T0"	WT_DD	dim5_DD	OK	3.56756	12.8649	1.85043	3.72052	5e-05	0.00128834	yes
8027	MSTRG.5711	"NCU00247T0"	WT_DD	dim5_DD	OK	4.37004	15.7558	1.85016	3.20109	0.00015	0.00331184	yes
8147	MSTRG.5800	"NCU00309T0"	WT_DD	dim5_DD	OK	8.64283	30.8139	1.83401	4.28942	5e-05	0.00128834	yes
4097	MSTRG.153	"NCU07461T0"	WT_DD	dim5_DD	OK	0.713474	2.5415	1.83275	2.78537	0.0008	0.012757	yes
8237	MSTRG.5885	"NCU00373T0"	WT_DD	dim5_DD	OK	49.2815	175.513	1.83246	4.58027	5e-05	0.00128834	yes
10382	MSTRG.7567	"NCU04342T0"	WT_DD	dim5_DD	OK	162.777	573.592	1.81713	4.3374	5e-05	0.00128834	yes
12332	MSTRG.9411	"NCU01230T0"	WT_DD	dim5_DD	OK	1.60197	5.57757	1.79979	2.90687	0.00055	0.00950481	yes
1352	MSTRG.11058	"NCU05567T0"	WT_DD	dim5_DD	OK	51.0597	176.628	1.79045	3.67753	5e-05	0.00128834	yes
3782	MSTRG.13090	"NCU05784T0"	WT_DD	dim5_DD	OK	4.12566	14.2385	1.7871	3.28315	5e-05	0.00128834	yes
2912	MSTRG.12387	"NCU17205T0"	WT_DD	dim5_DD	OK	2.82787	9.7231	1.7817	2.83228	0.00025	0.00504322	yes
8267	MSTRG.5888	"MSTRG.5888.2"	WT_DD	dim5_DD	OK	3.52688	12.1258	1.78161	3.35939	5e-05	0.00128834	yes
9917	MSTRG.7156	"NCU08281T0"	WT_DD	dim5_DD	OK	31.6622	108.224	1.77318	3.04844	0.0002	0.00420033	yes
10577	MSTRG.7768	"NCU07338T0"	WT_DD	dim5_DD	OK	23.9999	81.865	1.77022	4.4334	5e-05	0.00128834	yes
11432	MSTRG.8554	"MSTRG.8554.1"	WT_DD	dim5_DD	OK	4.40075	14.9746	1.76669	3.32969	5e-05	0.00128834	yes
6932	MSTRG.459	"NCU02071T0"	WT_DD	dim5_DD	OK	3.28908	11.1667	1.76344	2.86858	0.00045	0.00807047	yes
6422	MSTRG.3961	"MSTRG.3961.1"	WT_DD	dim5_DD	OK	4.58448	15.5192	1.75922	3.13827	0.00015	0.00331184	yes
9437	MSTRG.6626	"NCU04931T0"	WT_DD	dim5_DD	OK	92.2561	312.257	1.75902	4.315	5e-05	0.00128834	yes
6032	MSTRG.3502	"NCU03468T0"	WT_DD	dim5_DD	OK	3.35367	11.3311	1.75648	3.28532	5e-05	0.00128834	yes
11342	MSTRG.8523	"NCU11046T0"	WT_DD	dim5_DD	OK	7.68688	25.7814	1.74586	3.62025	5e-05	0.00128834	yes
7862	MSTRG.5454	"NCU00076T1"	WT_DD	dim5_DD	OK	9.16353	30.6554	1.74217	2.34547	0.0029	0.0341472	yes
4247	MSTRG.1751	"NCU03323T1"	WT_DD	dim5_DD	OK	15.8312	52.856	1.7393	4.22355	5e-05	0.00128834	yes
2087	MSTRG.11763	"NCU05080T0"	WT_DD	dim5_DD	OK	1.4235	4.74719	1.73764	2.38935	0.00205	0.0263925	yes
212	MSTRG.10224	"NCU04285T0"	WT_DD	dim5_DD	OK	4.43152	14.7581	1.73563	2.55971	0.00385	0.0422605	yes
11192	MSTRG.8431	"NCU07769T0"	WT_DD	dim5_DD	OK	52.0747	172.495	1.7279	4.36123	5e-05	0.00128834	yes
8282	MSTRG.5931	"NCU00399T0"	WT_DD	dim5_DD	OK	258.679	855.564	1.72571	3.72286	5e-05	0.00128834	yes
7307	MSTRG.4802	"NCU09169T0"	WT_DD	dim5_DD	OK	29.1373	96.1797	1.72286	4.05599	5e-05	0.00128834	yes
7427	MSTRG.4869	"NCU05693T0"	WT_DD	dim5_DD	OK	53.505	176.403	1.72113	3.70403	5e-05	0.00128834	yes
6257	MSTRG.3740	"NCU05394T0"	WT_DD	dim5_DD	OK	4.10286	13.4827	1.71641	2.98542	0.0004	0.007345	yes
4742	MSTRG.2301	"NCU00869T0"	WT_DD	dim5_DD	OK	7.04738	22.9698	1.70458	4.12878	5e-05	0.00128834	yes
7397	MSTRG.4841	"NCU05663T0"	WT_DD	dim5_DD	OK	1.62648	5.30016	1.70428	2.43071	0.0021	0.0268572	yes
1907	MSTRG.11722	"NCU05133T0"	WT_DD	dim5_DD	OK	48.3523	157.346	1.70228	4.23072	5e-05	0.00128834	yes
11312	MSTRG.8507	"NCU08907T0"	WT_DD	dim5_DD	OK	626.608	2034.66	1.69915	3.77813	5e-05	0.00128834	yes
4862	MSTRG.2386	"NCU00790T0"	WT_DD	dim5_DD	OK	1.70363	5.5068	1.6926	3.21016	5e-05	0.00128834	yes
11132	MSTRG.8381	"NCU07806T0"	WT_DD	dim5_DD	OK	1.61164	5.19607	1.68889	2.41137	0.0026	0.0314804	yes
6227	MSTRG.3701	"NCU05356T0"	WT_DD	dim5_DD	OK	2.89866	9.32429	1.68561	3.24565	5e-05	0.00128834	yes
7232	MSTRG.4776	"NCU09151T0"	WT_DD	dim5_DD	OK	1.19185	3.81599	1.67885	2.53942	0.00165	0.0223859	yes
8342	MSTRG.6010	"NCU00461T0"	WT_DD	dim5_DD	OK	35.4277	113.199	1.67591	4.17914	5e-05	0.00128834	yes
3917	MSTRG.13219	"MSTRG.13219.1"	WT_DD	dim5_DD	OK	1.06749	3.38974	1.66695	3.16011	5e-05	0.00128834	yes
9707	MSTRG.6867	"MSTRG.6867.1"	WT_DD	dim5_DD	OK	1.78015	5.62902	1.66089	2.42482	0.0033	0.0376951	yes
11792	MSTRG.885	"NCU02526T0"	WT_DD	dim5_DD	OK	327.303	1034.07	1.65963	3.63985	5e-05	0.00128834	yes
8522	MSTRG.6237	"NCU08199T0"	WT_DD	dim5_DD	OK	5.05437	15.7719	1.64176	3.27152	5e-05	0.00128834	yes
10772	MSTRG.8039	"NCU08839T0"	WT_DD	dim5_DD	OK	1.74693	5.43832	1.63834	2.87188	0.00035	0.00660875	yes
5132	MSTRG.2645	"NCU00604T0"	WT_DD	dim5_DD	OK	3.14456	9.77188	1.63578	3.2965	5e-05	0.00128834	yes
1787	MSTRG.11687	"NCU05154T0"	WT_DD	dim5_DD	OK	11.4863	35.674	1.63496	4.10082	5e-05	0.00128834	yes
9617	MSTRG.6722	"NCU07938T0"	WT_DD	dim5_DD	OK	1.66548	5.17199	1.63479	2.89457	0.0004	0.007345	yes
10847	MSTRG.8153	"MSTRG.8153.1"	WT_DD	dim5_DD	OK	1.30238	4.02714	1.62861	2.51852	0.0015	0.0208096	yes
4727	MSTRG.2299	"NCU00873T0"	WT_DD	dim5_DD	OK	9.36025	28.7777	1.62033	2.68699	0.00025	0.00504322	yes
10022	MSTRG.7249	"NCU06341T1"	WT_DD	dim5_DD	OK	11.6304	35.6154	1.6146	3.95899	5e-05	0.00128834	yes
1742	MSTRG.11677	"MSTRG.11677.1"	WT_DD	dim5_DD	OK	5.94131	18.0262	1.60124	3.02659	0.0001	0.00234369	yes
5807	MSTRG.3329	"NCU09615T0"	WT_DD	dim5_DD	OK	3.27941	9.93967	1.59976	3.21145	5e-05	0.00128834	yes
11102	MSTRG.8379	"NCU07802T0"	WT_DD	dim5_DD	OK	19.102	57.8877	1.59954	3.72024	5e-05	0.00128834	yes
977	MSTRG.10658	"NCU04694T0"	WT_DD	dim5_DD	OK	0.918449	2.78077	1.59822	2.36275	0.00325	0.0372674	yes
11462	MSTRG.8558	"NCU09692T0"	WT_DD	dim5_DD	OK	7.36828	22.2234	1.59268	3.63196	5e-05	0.00128834	yes
827	MSTRG.10587	"NCU07076T0"	WT_DD	dim5_DD	OK	0.731876	2.19419	1.58402	2.57594	0.00075	0.0121238	yes
12107	MSTRG.9210	"NCU01063T0"	WT_DD	dim5_DD	OK	22.2946	66.7748	1.58261	3.76004	5e-05	0.00128834	yes
2837	MSTRG.12346	"NCU04542T0"	WT_DD	dim5_DD	OK	26.6934	79.7834	1.5796	3.9177	5e-05	0.00128834	yes
6512	MSTRG.4140	"NCU01720T0"	WT_DD	dim5_DD	OK	18.396	54.0754	1.55558	3.89418	5e-05	0.00128834	yes
5702	MSTRG.3233	"NCU09235T0"	WT_DD	dim5_DD	OK	11.5431	33.7335	1.54715	3.57509	5e-05	0.00128834	yes
7502	MSTRG.4958	"NCU07840T0"	WT_DD	dim5_DD	OK	1.5894	4.64322	1.54664	2.61067	0.00065	0.01087	yes
7487	MSTRG.4953	"NCU07834T0"	WT_DD	dim5_DD	OK	2.65691	7.74155	1.54288	2.09373	0.0025	0.0305862	yes
6002	MSTRG.3495	"NCU03477T0"	WT_DD	dim5_DD	OK	0.897711	2.61269	1.54121	2.4866	0.00165	0.0223859	yes
11762	MSTRG.8822	"NCU03604T0"	WT_DD	dim5_DD	OK	4.5105	13.0823	1.53626	2.65365	0.0005	0.00879069	yes
8927	MSTRG.6420	"MSTRG.6420.1"	WT_DD	dim5_DD	OK	1.31156	3.80203	1.53548	2.23787	0.0022	0.0278065	yes
7037	MSTRG.4657	"NCU09357T0"	WT_DD	dim5_DD	OK	6.78742	19.6538	1.53387	3.6183	5e-05	0.00128834	yes
6647	MSTRG.4294	"NCU01565T0"	WT_DD	dim5_DD	OK	103.682	299.446	1.53014	3.49189	5e-05	0.00128834	yes
2417	MSTRG.12041	"NCU09049T0"	WT_DD	dim5_DD	OK	11.9888	34.5398	1.52657	3.49723	5e-05	0.00128834	yes
2582	MSTRG.12131	"NCU06918T0"	WT_DD	dim5_DD	OK	9.43061	27.1197	1.52392	3.60261	5e-05	0.00128834	yes
1952	MSTRG.11739	"NCU05123T0"	WT_DD	dim5_DD	OK	5.14135	14.7206	1.51762	3.42484	5e-05	0.00128834	yes
12362	MSTRG.9495	"MSTRG.9495.1"	WT_DD	dim5_DD	OK	1.86717	5.34065	1.51616	2.63958	0.00085	0.013367	yes
9947	MSTRG.7181	"NCU06400T0"	WT_DD	dim5_DD	OK	12.2835	35.0313	1.51192	3.13273	5e-05	0.00128834	yes
1652	MSTRG.11609	"MSTRG.11609.1"	WT_DD	dim5_DD	OK	2.8367	8.0645	1.50737	3.00434	0.00015	0.00331184	yes
4772	MSTRG.2308	"NCU00865T0"	WT_DD	dim5_DD	OK	16.7767	47.6922	1.50729	2.30798	0.00225	0.0282707	yes
12452	MSTRG.9600	"NCU01376T0"	WT_DD	dim5_DD	OK	11.0319	31.3478	1.50669	3.44736	5e-05	0.00128834	yes
4712	MSTRG.2297	"NCU00874T1"	WT_DD	dim5_DD	OK	3.72112	10.535	1.50138	2.59011	0.0005	0.00879069	yes
2192	MSTRG.11864	"NCU05018T0"	WT_DD	dim5_DD	OK	15.6325	44.2116	1.49988	3.35517	5e-05	0.00128834	yes
437	MSTRG.10389	"NCU09955T0"	WT_DD	dim5_DD	OK	1.53072	4.32909	1.49985	2.1546	0.00305	0.0355656	yes
10067	MSTRG.73	"NCU08097T0"	WT_DD	dim5_DD	OK	0.892277	2.51386	1.49434	2.32576	0.00295	0.0346207	yes
2942	MSTRG.12424	"NCU06128T0"	WT_DD	dim5_DD	OK	3.03748	8.47479	1.4803	2.7543	0.0006	0.0101835	yes
1637	MSTRG.11608	"NCU05964T0"	WT_DD	dim5_DD	OK	9.47077	26.3659	1.47712	2.42632	0.0011	0.016344	yes
8882	MSTRG.6414	"NCU11292T1"	WT_DD	dim5_DD	OK	78.846	218.866	1.47294	3.70556	5e-05	0.00128834	yes
5327	MSTRG.293	"NCU02179T0"	WT_DD	dim5_DD	OK	7.93431	22.0105	1.47202	3.08021	5e-05	0.00128834	yes
9407	MSTRG.6619	"MSTRG.6619.1"	WT_DD	dim5_DD	OK	15.2475	42.2483	1.47033	3.40204	5e-05	0.00128834	yes
2492	MSTRG.12101	"NCU06875T0"	WT_DD	dim5_DD	OK	33.899	93.8956	1.46982	3.36242	5e-05	0.00128834	yes
9767	MSTRG.6889	"NCU06583T0"	WT_DD	dim5_DD	OK	3.24412	8.97263	1.4677	2.83744	5e-05	0.00128834	yes
182	MSTRG.10197	"NCU04269T2"	WT_DD	dim5_DD	OK	3.14717	8.68227	1.46402	3.05485	5e-05	0.00128834	yes
11387	MSTRG.8539	"NCU08886T0"	WT_DD	dim5_DD	OK	7.14508	19.6955	1.46285	3.28036	5e-05	0.00128834	yes
2642	MSTRG.12161	"NCU06936T0"	WT_DD	dim5_DD	OK	3.41563	9.3808	1.45756	2.55436	0.0008	0.012757	yes
10307	MSTRG.7453	"NCU04431T0"	WT_DD	dim5_DD	OK	1.44451	3.95928	1.45465	2.45008	0.00145	0.02027	yes
902	MSTRG.10619	"NCU07063T0"	WT_DD	dim5_DD	OK	10.1335	27.7337	1.45251	2.57637	0.0012	0.0174659	yes
12137	MSTRG.9229	"NCU01078T0"	WT_DD	dim5_DD	OK	4.32572	11.7871	1.4462	3.07038	5e-05	0.00128834	yes
3587	MSTRG.12976	"NCU08145T0"	WT_DD	dim5_DD	OK	1.60054	4.34686	1.44142	2.42661	0.00125	0.018034	yes
11672	MSTRG.8687	"NCU04619T0"	WT_DD	dim5_DD	OK	2.50831	6.80405	1.43968	2.77139	0.00025	0.00504322	yes
7757	MSTRG.5366	"NCU00017T0"	WT_DD	dim5_DD	OK	2.82799	7.65269	1.43619	2.9358	5e-05	0.00128834	yes
5537	MSTRG.3107	"NCU02811T0"	WT_DD	dim5_DD	OK	86.5567	234.175	1.43587	3.54129	5e-05	0.00128834	yes
5477	MSTRG.2994	"NCU02897T0"	WT_DD	dim5_DD	OK	2.42575	6.47465	1.41637	3.06535	0.0001	0.00234369	yes
11087	MSTRG.8356	"NCU08850T0"	WT_DD	dim5_DD	OK	1.88889	5.02975	1.41295	2.75721	0.00025	0.00504322	yes
812	MSTRG.10586	"NCU07078T0"	WT_DD	dim5_DD	OK	1.89005	5.03117	1.41247	2.20329	0.0036	0.0402367	yes
197	MSTRG.10209	"MSTRG.10209.1"	WT_DD	dim5_DD	OK	22.3377	59.4036	1.41107	2.31604	0.0025	0.0305862	yes
7412	MSTRG.4847	"MSTRG.4847.1"	WT_DD	dim5_DD	OK	1.30136	3.44547	1.40468	3.03024	0.0002	0.00420033	yes
1532	MSTRG.11351	"MSTRG.11351.1"	WT_DD	dim5_DD	OK	1.72002	4.54098	1.40058	2.36995	0.00165	0.0223859	yes
8387	MSTRG.6161	"MSTRG.6161.1"	WT_DD	dim5_DD	OK	1.96605	5.1902	1.40049	2.54793	0.0003	0.00584877	yes
6077	MSTRG.3551	"NCU03430T0"	WT_DD	dim5_DD	OK	8.13357	21.439	1.39828	2.79629	0.00035	0.00660875	yes
4607	MSTRG.2193	"NCU00938T0"	WT_DD	dim5_DD	OK	60.5626	159.571	1.3977	3.52273	5e-05	0.00128834	yes
5387	MSTRG.2954	"NCU02930T0"	WT_DD	dim5_DD	OK	2.27187	5.98324	1.39705	2.47713	0.00055	0.00950481	yes
1142	MSTRG.10858	"NCU12087T0"	WT_DD	dim5_DD	OK	1.55402	4.09079	1.39638	2.52677	0.00105	0.0157475	yes
767	MSTRG.10563	"NCU12068T0"	WT_DD	dim5_DD	OK	14.0302	36.8547	1.39332	3.00362	0.0001	0.00234369	yes
6572	MSTRG.4186	"NCU01660T0"	WT_DD	dim5_DD	OK	3.7626	9.82285	1.38441	2.60798	0.0007	0.0115127	yes
5972	MSTRG.3485	"NCU03484T0"	WT_DD	dim5_DD	OK	2.60564	6.76621	1.37671	2.3776	0.00095	0.0145566	yes
1277	MSTRG.11	"NCU09909T0"	WT_DD	dim5_DD	OK	3.57164	9.26362	1.37499	2.70579	0.00055	0.00950481	yes
2342	MSTRG.11991	"NCU12050T0"	WT_DD	dim5_DD	OK	3.13296	8.09973	1.37035	2.2997	0.00165	0.0223859	yes
6437	MSTRG.3962	"MSTRG.3962.1"	WT_DD	dim5_DD	OK	1.88054	4.85646	1.36876	2.64032	0.00045	0.00807047	yes
12182	MSTRG.9248	"NCU01092T0"	WT_DD	dim5_DD	OK	12.8195	33.0364	1.36572	2.83737	5e-05	0.00128834	yes
8867	MSTRG.6413	"NCU11291T0"	WT_DD	dim5_DD	OK	101.873	262.313	1.36452	3.4121	5e-05	0.00128834	yes
8582	MSTRG.6248	"NCU08224T0"	WT_DD	dim5_DD	OK	56.3533	145.067	1.36415	3.37543	5e-05	0.00128834	yes
10562	MSTRG.7754	"NCU08643T0"	WT_DD	dim5_DD	OK	8.06846	20.7616	1.36356	3.10752	5e-05	0.00128834	yes
1217	MSTRG.10960	"NCU05648T0"	WT_DD	dim5_DD	OK	5.74868	14.7887	1.36319	3.20758	5e-05	0.00128834	yes
7892	MSTRG.5539	"NCU00130T1"	WT_DD	dim5_DD	OK	2.30341	5.91705	1.36111	2.46476	0.0009	0.0139539	yes
6872	MSTRG.4511	"NCU08720T0"	WT_DD	dim5_DD	OK	131.277	335.531	1.35383	3.33613	5e-05	0.00128834	yes
6857	MSTRG.4508	"NCU08713T0"	WT_DD	dim5_DD	OK	126.814	323.55	1.35127	3.09032	5e-05	0.00128834	yes
1262	MSTRG.10978	"NCU05632T0"	WT_DD	dim5_DD	OK	4.03249	10.2624	1.34762	2.8726	5e-05	0.00128834	yes
8207	MSTRG.5831	"NCU00338T0"	WT_DD	dim5_DD	OK	4.01855	10.2105	1.34531	2.68163	0.00025	0.00504322	yes
4457	MSTRG.2064	"NCU07358T0"	WT_DD	dim5_DD	OK	1.39233	3.53652	1.34483	2.41033	0.0011	0.016344	yes
11777	MSTRG.8834	"MSTRG.8834.1"	WT_DD	dim5_DD	OK	3.692	9.3576	1.34174	2.28526	0.0019	0.0248934	yes
5777	MSTRG.3302	"NCU08638T0"	WT_DD	dim5_DD	OK	3.81141	9.65086	1.34033	2.4684	0.00095	0.0145566	yes
1202	MSTRG.10954	"NCU05652T0"	WT_DD	dim5_DD	OK	8.62946	21.7907	1.33637	2.53766	0.0006	0.0101835	yes
8852	MSTRG.6412	"NCU08752T0"	WT_DD	dim5_DD	OK	3.53062	8.91267	1.33594	2.81673	0.0002	0.00420033	yes
2957	MSTRG.12447	"NCU06114T0"	WT_DD	dim5_DD	OK	10.7006	26.9526	1.33273	2.31394	0.00375	0.0414255	yes
752	MSTRG.10562	"NCU12067T0"	WT_DD	dim5_DD	OK	11.7248	29.4481	1.32861	2.75269	0.0004	0.007345	yes
5072	MSTRG.2559	"NCU00673T0"	WT_DD	dim5_DD	OK	175.404	438.885	1.32316	3.12024	5e-05	0.00128834	yes
3737	MSTRG.13071	"NCU05770T0"	WT_DD	dim5_DD	OK	92.954	232.338	1.32164	3.20076	5e-05	0.00128834	yes
3842	MSTRG.13150	"NCU05829T0"	WT_DD	dim5_DD	OK	15.2732	37.9367	1.31259	3.24012	5e-05	0.00128834	yes
8087	MSTRG.5745	"NCU00270T0"	WT_DD	dim5_DD	OK	8.32407	20.5416	1.30319	3.11946	5e-05	0.00128834	yes
10937	MSTRG.8224	"NCU05237T0"	WT_DD	dim5_DD	OK	8.95577	22.0353	1.29893	2.23277	0.00165	0.0223859	yes
347	MSTRG.10309	"NCU08938T0"	WT_DD	dim5_DD	OK	2.06492	5.05243	1.29089	2.30179	0.00185	0.0244116	yes
10352	MSTRG.7511	"MSTRG.7511.1"	WT_DD	dim5_DD	OK	1.14351	2.79283	1.28826	2.3117	0.002	0.0259155	yes
5042	MSTRG.2525	"NCU00695T0"	WT_DD	dim5_DD	OK	24.3545	59.2815	1.28339	2.24113	0.00275	0.0327688	yes
3902	MSTRG.13217	"NCU05878T0"	WT_DD	dim5_DD	OK	23.7237	57.5843	1.27935	3.30976	5e-05	0.00128834	yes
11897	MSTRG.8895	"NCU03661T0"	WT_DD	dim5_DD	OK	25.1355	60.6219	1.27011	3.12957	5e-05	0.00128834	yes
7712	MSTRG.5267	"MSTRG.5267.1"	WT_DD	dim5_DD	OK	5.52505	13.2935	1.26667	2.7057	0.00025	0.00504322	yes
4892	MSTRG.2436	"NCU00755T0"	WT_DD	dim5_DD	OK	3.89852	9.37465	1.26584	2.81212	0.0002	0.00420033	yes
10247	MSTRG.743	"MSTRG.743.1"	WT_DD	dim5_DD	OK	2.15416	5.15936	1.26007	2.27372	0.0024	0.0297017	yes
1772	MSTRG.11681	"NCU05157T0"	WT_DD	dim5_DD	OK	9.12185	21.8359	1.25931	2.60906	0.00025	0.00504322	yes
5402	MSTRG.296	"MSTRG.296.1"	WT_DD	dim5_DD	OK	2.20267	5.26777	1.25794	2.37144	0.0014	0.0197187	yes
4187	MSTRG.1655	"NCU03253T0"	WT_DD	dim5_DD	OK	49.2343	117.638	1.25662	3.18987	5e-05	0.00128834	yes
8132	MSTRG.5798	"NCU00306T0"	WT_DD	dim5_DD	OK	7.01068	16.7256	1.25444	2.93073	5e-05	0.00128834	yes
5657	MSTRG.3192	"NCU09268T0"	WT_DD	dim5_DD	OK	54.6706	130.221	1.25212	2.94712	5e-05	0.00128834	yes
8837	MSTRG.6404	"NCU10567T0"	WT_DD	dim5_DD	OK	10.8067	25.724	1.25118	2.33586	0.00215	0.0273389	yes
5492	MSTRG.3003	"MSTRG.3003.1"	WT_DD	dim5_DD	OK	3.8683	9.20736	1.25109	2.3162	0.00155	0.021357	yes
2852	MSTRG.12370	"NCU06170T0"	WT_DD	dim5_DD	OK	34.2093	81.4127	1.25086	3.0461	5e-05	0.00128834	yes
10217	MSTRG.7383	"NCU16806T0"	WT_DD	dim5_DD	OK	10.328	24.5067	1.24661	2.70769	0.0004	0.007345	yes
527	MSTRG.10433	"NCU07210T0"	WT_DD	dim5_DD	OK	33.2698	78.9246	1.24626	3.20679	5e-05	0.00128834	yes
4802	MSTRG.2347	"NCU00832T0"	WT_DD	dim5_DD	OK	11.6374	27.5706	1.24437	2.42303	0.00345	0.0389691	yes
2822	MSTRG.12332	"NCU04556T0"	WT_DD	dim5_DD	OK	6.73382	15.9511	1.24416	2.83594	0.0001	0.00234369	yes
3017	MSTRG.12529	"NCU06055T0"	WT_DD	dim5_DD	OK	11.2698	26.655	1.24194	3.0668	5e-05	0.00128834	yes
5297	MSTRG.2895	"NCU02976T0"	WT_DD	dim5_DD	OK	4.21683	9.96792	1.24113	2.41457	0.00125	0.018034	yes
737	MSTRG.10561	"NCU07108T0"	WT_DD	dim5_DD	OK	11.7103	27.6507	1.23953	2.84431	0.00015	0.00331184	yes
3197	MSTRG.12685	"NCU02369T0"	WT_DD	dim5_DD	OK	69.094	162.668	1.2353	2.53539	0.00105	0.0157475	yes
5942	MSTRG.3469	"NCU03494T0"	WT_DD	dim5_DD	OK	3.82152	8.99607	1.23515	2.57814	0.00015	0.00331184	yes
4592	MSTRG.2164	"NCU00955T0"	WT_DD	dim5_DD	OK	70.3161	164.525	1.22639	3.06699	5e-05	0.00128834	yes
11222	MSTRG.8454	"MSTRG.8454.1"	WT_DD	dim5_DD	OK	5.09557	11.9112	1.22501	2.95068	0.0001	0.00234369	yes
2897	MSTRG.12380	"NCU06166T0"	WT_DD	dim5_DD	OK	9.41661	21.9638	1.22185	2.74644	0.0002	0.00420033	yes
2927	MSTRG.12420	"NCU06130T0"	WT_DD	dim5_DD	OK	6.34409	14.7947	1.2216	2.7031	0.00015	0.00331184	yes
11252	MSTRG.8496	"NCU09832T0"	WT_DD	dim5_DD	OK	9.02368	21.037	1.22114	2.8971	5e-05	0.00128834	yes
6062	MSTRG.3546	"NCU03433T0"	WT_DD	dim5_DD	OK	5.58867	13.0137	1.21946	2.80524	5e-05	0.00128834	yes
9752	MSTRG.6880	"NCU06574T0"	WT_DD	dim5_DD	OK	2.71258	6.31614	1.21938	2.33646	0.0012	0.0174659	yes
2162	MSTRG.11811	"NCU05061T0"	WT_DD	dim5_DD	OK	18.7865	43.7045	1.21808	2.7136	0.0001	0.00234369	yes
10472	MSTRG.7652	"NCU08020T0"	WT_DD	dim5_DD	OK	4.78617	11.1082	1.21468	2.81467	0.0002	0.00420033	yes
11867	MSTRG.8884	"NCU03650T0"	WT_DD	dim5_DD	OK	8.89938	20.6365	1.21342	2.68416	0.00015	0.00331184	yes
6602	MSTRG.4232	"NCU01629T0"	WT_DD	dim5_DD	OK	2.01811	4.67067	1.21063	2.18518	0.0021	0.0268572	yes
5027	MSTRG.2516	"NCU00701T0"	WT_DD	dim5_DD	OK	9.31742	21.5286	1.20825	2.52851	0.0008	0.012757	yes
10427	MSTRG.760	"NCU01868T0"	WT_DD	dim5_DD	OK	5.1357	11.8502	1.20628	2.2592	0.0019	0.0248934	yes
2657	MSTRG.12183	"NCU12040T0"	WT_DD	dim5_DD	OK	3.0487	7.02806	1.20493	2.32858	0.0014	0.0197187	yes
1247	MSTRG.10971	"NCU05641T0"	WT_DD	dim5_DD	OK	4.97405	11.4481	1.20261	2.25984	0.00195	0.0254182	yes
12527	MSTRG.9734	"MSTRG.9734.2"	WT_DD	dim5_DD	OK	4.62053	10.6172	1.20027	2.71553	0.00025	0.00504322	yes
8942	MSTRG.6427	"NCU10572T0"	WT_DD	dim5_DD	OK	207.239	475.702	1.19876	2.4296	0.0011	0.016344	yes
1847	MSTRG.11709	"NCU10883T1"	WT_DD	dim5_DD	OK	28.2711	64.6625	1.1936	3.08934	5e-05	0.00128834	yes
4022	MSTRG.144	"NCU07473T0"	WT_DD	dim5_DD	OK	17.5265	40.0151	1.19101	3.1003	5e-05	0.00128834	yes
7367	MSTRG.4829	"NCU09185T0"	WT_DD	dim5_DD	OK	8.20267	18.6557	1.18545	2.69555	0.0003	0.00584877	yes
1562	MSTRG.11462	"NCU04058T0"	WT_DD	dim5_DD	OK	27.5301	62.259	1.17727	2.99824	5e-05	0.00128834	yes
8042	MSTRG.5712	"NCU00249T0"	WT_DD	dim5_DD	OK	5.98394	13.5173	1.17564	2.66903	0.0003	0.00584877	yes
9077	MSTRG.6476	"NCU16721T0"	WT_DD	dim5_DD	OK	2.2143	4.99696	1.1742	2.24269	0.002	0.0259155	yes
1517	MSTRG.11340	"NCU03967T0"	WT_DD	dim5_DD	OK	7.64903	17.2192	1.17066	2.67713	0.00035	0.00660875	yes
8627	MSTRG.6258	"NCU08229T0"	WT_DD	dim5_DD	OK	67.7211	152.188	1.16818	2.95924	5e-05	0.00128834	yes
11627	MSTRG.8651	"NCU04641T0"	WT_DD	dim5_DD	OK	13.9244	31.2804	1.16764	2.80838	5e-05	0.00128834	yes
8372	MSTRG.6140	"NCU07569T0"	WT_DD	dim5_DD	OK	357.125	801.326	1.16596	2.74243	5e-05	0.00128834	yes
5957	MSTRG.347	"NCU02138T0"	WT_DD	dim5_DD	OK	6.66536	14.8991	1.16048	2.58884	0.0005	0.00879069	yes
7187	MSTRG.4718	"NCU09486T0"	WT_DD	dim5_DD	OK	7.69222	17.1944	1.16047	2.68417	0.00015	0.00331184	yes
10232	MSTRG.7387	"NCU04482T0"	WT_DD	dim5_DD	OK	5.1154	11.3656	1.15176	2.29165	0.00185	0.0244116	yes
542	MSTRG.10440	"MSTRG.10440.1"	WT_DD	dim5_DD	OK	2.61328	5.78764	1.14711	2.15816	0.0039	0.0426993	yes
3407	MSTRG.12815	"NCU02273T0"	WT_DD	dim5_DD	OK	180.037	398.681	1.14694	2.77403	0.00015	0.00331184	yes
6527	MSTRG.4145	"NCU01706T0"	WT_DD	dim5_DD	OK	5.92563	13.0982	1.14433	2.53372	0.0003	0.00584877	yes
7082	MSTRG.4670	"NCU09773T0"	WT_DD	dim5_DD	OK	4.87671	10.7433	1.13945	2.38966	0.0008	0.012757	yes
6677	MSTRG.4337	"MSTRG.4337.1"	WT_DD	dim5_DD	OK	4.57303	10.0658	1.13824	2.5968	0.0003	0.00584877	yes
8492	MSTRG.6220	"NCU07513T0"	WT_DD	dim5_DD	OK	5.61012	12.3025	1.13285	2.74584	0.0001	0.00234369	yes
5627	MSTRG.3174	"MSTRG.3174.1"	WT_DD	dim5_DD	OK	2.58239	5.66162	1.13251	2.25535	0.00165	0.0223859	yes
9362	MSTRG.6582	"NCU04887T0"	WT_DD	dim5_DD	OK	14.3222	31.3795	1.13157	2.80724	0.0002	0.00420033	yes
4127	MSTRG.1604	"NCU03213T0"	WT_DD	dim5_DD	OK	12.6368	27.6597	1.13016	2.41983	0.001	0.0151522	yes
1502	MSTRG.11333	"NCU03960T0"	WT_DD	dim5_DD	OK	73.7613	161.336	1.12913	2.28258	0.00305	0.0355656	yes
3497	MSTRG.12936	"NCU02191T0"	WT_DD	dim5_DD	OK	30.825	67.3106	1.12673	2.89134	5e-05	0.00128834	yes
1712	MSTRG.11670	"MSTRG.11670.1"	WT_DD	dim5_DD	OK	8.35358	18.2	1.12347	2.32302	0.00215	0.0273389	yes
1592	MSTRG.11573	"NCU05984T0"	WT_DD	dim5_DD	OK	4.68287	10.1561	1.11689	2.4188	0.00055	0.00950481	yes
7637	MSTRG.52	"NCU08070T0"	WT_DD	dim5_DD	OK	12.3194	26.6996	1.11588	2.62475	0.0003	0.00584877	yes
5312	MSTRG.2919	"NCU02956T0"	WT_DD	dim5_DD	OK	19.7125	42.5774	1.11098	2.80876	5e-05	0.00128834	yes
4442	MSTRG.2037	"NCU07379T1"	WT_DD	dim5_DD	OK	28.51	61.1966	1.10198	2.83976	0.00025	0.00504322	yes
7562	MSTRG.5058	"NCU06419T0"	WT_DD	dim5_DD	OK	46.02	98.3895	1.09624	2.83974	0.0001	0.00234369	yes
5357	MSTRG.295	"NCU02175T0"	WT_DD	dim5_DD	OK	33.0693	70.601	1.0942	2.82331	0.0001	0.00234369	yes
3002	MSTRG.12497	"NCU06079T0"	WT_DD	dim5_DD	OK	3.49226	7.45063	1.0932	2.2242	0.00255	0.0310675	yes
11297	MSTRG.8505	"NCU08909T0"	WT_DD	dim5_DD	OK	257.597	548.476	1.09031	2.55165	0.0003	0.00584877	yes
8702	MSTRG.6276	"NCU08568T0"	WT_DD	dim5_DD	OK	7.20603	15.3412	1.09014	2.13538	0.00225	0.0282707	yes
7547	MSTRG.5023	"NCU07879T0"	WT_DD	dim5_DD	OK	36.4986	77.6414	1.08898	2.83087	0.00015	0.00331184	yes
7067	MSTRG.4668	"NCU09775T0"	WT_DD	dim5_DD	OK	45.8389	97.4957	1.08877	2.54256	0.0005	0.00879069	yes
12302	MSTRG.9346	"NCU01176T0"	WT_DD	dim5_DD	OK	2.51425	5.34602	1.08834	2.31359	0.00105	0.0157475	yes
1097	MSTRG.10735	"NCU04733T0"	WT_DD	dim5_DD	OK	1.93885	4.11527	1.08579	2.13254	0.0031	0.0360147	yes
11747	MSTRG.8818	"NCU03600T0"	WT_DD	dim5_DD	OK	180.469	382.408	1.08336	2.60213	0.00045	0.00807047	yes
6092	MSTRG.3603	"NCU03383T0"	WT_DD	dim5_DD	OK	24.0468	50.9039	1.08193	2.26051	0.0018	0.0238961	yes
9257	MSTRG.6564	"NCU04872T0"	WT_DD	dim5_DD	OK	26.5797	55.8728	1.07182	2.64826	0.0005	0.00879069	yes
7127	MSTRG.4679	"NCU10809T0"	WT_DD	dim5_DD	OK	9.9438	20.8798	1.07024	2.60449	0.00025	0.00504322	yes
47	MSTRG.10079	"NCU04179T0"	WT_DD	dim5_DD	OK	30.9081	64.8112	1.06826	2.76179	5e-05	0.00128834	yes
8807	MSTRG.6367	"NCU16713T0"	WT_DD	dim5_DD	OK	15.063	31.5791	1.06796	2.26587	0.0019	0.0248934	yes
7937	MSTRG.5607	"NCU00180T0"	WT_DD	dim5_DD	OK	2.10686	4.40673	1.06462	2.06007	0.00375	0.0414255	yes
4952	MSTRG.2485	"NCU00721T0"	WT_DD	dim5_DD	OK	14.9388	31.1664	1.06092	2.3519	0.0009	0.0139539	yes
2882	MSTRG.12375	"NCU12022T0"	WT_DD	dim5_DD	OK	22.4275	46.7775	1.06055	2.36344	0.0009	0.0139539	yes
5462	MSTRG.2993	"NCU02903T0"	WT_DD	dim5_DD	OK	36.2761	75.5903	1.05918	2.77231	0.00015	0.00331184	yes
6947	MSTRG.4597	"NCU08435T0"	WT_DD	dim5_DD	OK	6.98623	14.5541	1.05884	2.6703	0.0002	0.00420033	yes
9467	MSTRG.6650	"NCU04949T0"	WT_DD	dim5_DD	OK	12.8067	26.5885	1.0539	2.3144	0.0009	0.0139539	yes
3812	MSTRG.13096	"NCU05786T0"	WT_DD	dim5_DD	OK	34.189	70.9656	1.05359	2.71837	0.00025	0.00504322	yes
11447	MSTRG.8556	"NCU09693T0"	WT_DD	dim5_DD	OK	749.526	1553.12	1.05112	2.30638	0.0014	0.0197187	yes
107	MSTRG.10132	"NCU04218T0"	WT_DD	dim5_DD	OK	9.86879	20.403	1.04783	2.37638	0.0008	0.012757	yes
4997	MSTRG.249	"NCU09088T0"	WT_DD	dim5_DD	OK	36.4528	75.325	1.0471	2.7232	0.0001	0.00234369	yes
1292	MSTRG.11012	"NCU05598T0"	WT_DD	dim5_DD	OK	61.1541	125.815	1.04078	2.6435	0.0003	0.00584877	yes
11582	MSTRG.8614	"NCU04667T0"	WT_DD	dim5_DD	OK	6.82653	13.9787	1.034	2.34287	0.00135	0.0191508	yes
7952	MSTRG.5623	"NCU00189T0"	WT_DD	dim5_DD	OK	3.1791	6.50927	1.03388	2.01787	0.0038	0.041861	yes
377	MSTRG.10349	"MSTRG.10349.1"	WT_DD	dim5_DD	OK	82.9424	169.163	1.02823	2.51146	0.0006	0.0101835	yes
11162	MSTRG.8386	"NCU07798T0"	WT_DD	dim5_DD	OK	7.398	15.075	1.02695	2.1862	0.00345	0.0389691	yes
12467	MSTRG.9601	"NCU01380T0"	WT_DD	dim5_DD	OK	8.51876	17.3574	1.02683	2.27726	0.00125	0.018034	yes
5522	MSTRG.3084	"MSTRG.3084.2"	WT_DD	dim5_DD	OK	7.54359	15.3387	1.02385	2.10394	0.00355	0.0398279	yes
4682	MSTRG.2295	"NCU00876T0"	WT_DD	dim5_DD	OK	5.92725	11.997	1.01724	2.25517	0.0011	0.016344	yes
7667	MSTRG.5207	"NCU06186T0"	WT_DD	dim5_DD	OK	6.76796	13.6567	1.01282	2.49346	0.00035	0.00660875	yes
10187	MSTRG.7360	"MSTRG.7360.2"	WT_DD	dim5_DD	OK	8.40021	16.9213	1.01034	2.36227	0.00115	0.0169085	yes
512	MSTRG.10426	"NCU07221T0"	WT_DD	dim5_DD	OK	20.7943	41.8069	1.00755	2.62326	0.00025	0.00504322	yes
3617	MSTRG.12980	"NCU08148T0"	WT_DD	dim5_DD	OK	54.8259	110.159	1.00665	2.22821	0.0021	0.0268572	yes
7772	MSTRG.5381	"NCU00026T0"	WT_DD	dim5_DD	OK	13.186	26.4206	1.00266	2.47761	0.00025	0.00504322	yes
2507	MSTRG.12108	"NCU06890T0"	WT_DD	dim5_DD	OK	34.4007	68.8785	1.00162	2.35973	0.0008	0.012757	yes
9587	MSTRG.6695	"NCU07962T0"	WT_DD	dim5_DD	OK	96.3264	192.802	1.00112	2.32863	0.0012	0.0174659	yes
2357	MSTRG.120	"NCU07491T0"	WT_DD	dim5_DD	OK	53.3258	106.47	0.997546	2.59083	5e-05	0.00128834	yes
482	MSTRG.10417	"NCU07232T0"	WT_DD	dim5_DD	OK	124.298	248.145	0.997383	2.15462	0.00255	0.0310675	yes
10202	MSTRG.7377	"NCU04491T0"	WT_DD	dim5_DD	OK	56.6504	112.924	0.995194	2.30089	0.00115	0.0169085	yes
12092	MSTRG.921	"NCU02552T0"	WT_DD	dim5_DD	OK	20.8778	41.4145	0.988168	2.36163	0.00055	0.00950481	yes
1817	MSTRG.11693	"NCU05151T0"	WT_DD	dim5_DD	OK	4.97953	9.8506	0.984201	2.20175	0.00205	0.0263925	yes
8402	MSTRG.6164	"NCU07553T0"	WT_DD	dim5_DD	OK	12.793	25.3011	0.983852	2.39836	0.0006	0.0101835	yes
9122	MSTRG.6490	"NCU16725T0"	WT_DD	dim5_DD	OK	7.56799	14.9326	0.980487	2.29516	0.00175	0.0233667	yes
12377	MSTRG.9497	"NCU01294T0"	WT_DD	dim5_DD	OK	24.4247	48.1264	0.978485	2.55231	0.0003	0.00584877	yes
12542	MSTRG.974	"NCU02597T0"	WT_DD	dim5_DD	OK	14.6354	28.829	0.978057	2.24217	0.002	0.0259155	yes
10712	MSTRG.7933	"NCU06983T0"	WT_DD	dim5_DD	OK	20.9383	41.2048	0.976671	2.42892	0.00065	0.01087	yes
9347	MSTRG.6576	"NCU04881T0"	WT_DD	dim5_DD	OK	10.6667	20.9886	0.976488	2.47844	0.00025	0.00504322	yes
6392	MSTRG.3959	"NCU01838T0"	WT_DD	dim5_DD	OK	51.5043	101.026	0.971961	2.51361	0.0003	0.00584877	yes
10832	MSTRG.8106	"NCU09915T0"	WT_DD	dim5_DD	OK	14.3048	28.0276	0.97035	2.4233	0.0006	0.0101835	yes
10082	MSTRG.730	"NCU10570T0"	WT_DD	dim5_DD	OK	6.46214	12.5972	0.963024	2.1493	0.0023	0.0287879	yes
9017	MSTRG.6460	"NCU09663T0"	WT_DD	dim5_DD	OK	91.3183	177.946	0.962465	2.50514	0.00065	0.01087	yes
10142	MSTRG.7329	"NCU11295T0"	WT_DD	dim5_DD	OK	23.8761	46.3786	0.95789	2.26583	0.00105	0.0157475	yes
4787	MSTRG.2315	"NCU00859T0"	WT_DD	dim5_DD	OK	77.4842	150.171	0.954635	2.25491	0.0016	0.0218826	yes
8057	MSTRG.5721	"NCU15831T0"	WT_DD	dim5_DD	OK	5.7137	11.0628	0.953219	2.25092	0.0019	0.0248934	yes
11957	MSTRG.9024	"NCU03753T0"	WT_DD	dim5_DD	OK	1059.66	2046.68	0.949694	2.25812	0.0015	0.0208096	yes
8612	MSTRG.6251	"NCU08230T0"	WT_DD	dim5_DD	OK	4.10843	7.92683	0.948157	2.18156	0.0029	0.0341472	yes
4637	MSTRG.2210	"MSTRG.2210.1"	WT_DD	dim5_DD	OK	38.7387	74.6136	0.945662	2.32548	0.00115	0.0169085	yes
11882	MSTRG.8887	"NCU03652T0"	WT_DD	dim5_DD	OK	3.26481	6.28705	0.945384	2.16122	0.0025	0.0305862	yes
8747	MSTRG.6319	"NCU08537T0"	WT_DD	dim5_DD	OK	9.94933	19.0602	0.937892	2.35194	0.00095	0.0145566	yes
2612	MSTRG.12148	"NCU06926T0"	WT_DD	dim5_DD	OK	20.1901	38.616	0.935555	2.16555	0.00275	0.0327688	yes
662	MSTRG.10528	"NCU07135T0"	WT_DD	dim5_DD	OK	8.47846	16.2131	0.935283	2.26057	0.0011	0.016344	yes
4427	MSTRG.2018	"NCU07389T0"	WT_DD	dim5_DD	OK	24.7036	47.2193	0.934656	2.45913	0.0007	0.0115127	yes
11147	MSTRG.8385	"NCU07804T0"	WT_DD	dim5_DD	OK	50.8155	96.9413	0.931843	2.12742	0.00255	0.0310675	yes
10397	MSTRG.7570	"NCU04341T0"	WT_DD	dim5_DD	OK	9.87885	18.8412	0.931477	2.32751	0.0013	0.0185843	yes
1832	MSTRG.11698	"NCU05148T0"	WT_DD	dim5_DD	OK	32.8747	62.529	0.927551	2.17607	0.00205	0.0263925	yes
9797	MSTRG.6907	"NCU06598T0"	WT_DD	dim5_DD	OK	7.62578	14.4943	0.926527	2.28044	0.00105	0.0157475	yes
8102	MSTRG.5785	"MSTRG.5785.1"	WT_DD	dim5_DD	OK	29.8111	56.6312	0.925751	2.29394	0.00095	0.0145566	yes
1862	MSTRG.11712	"NCU05137T0"	WT_DD	dim5_DD	OK	270.007	509.659	0.916534	2.02385	0.0039	0.0426993	yes
2672	MSTRG.12195	"NCU09573T1"	WT_DD	dim5_DD	OK	10.7183	20.2027	0.914469	2.24806	0.00135	0.0191508	yes
6827	MSTRG.4490	"NCU08700T1"	WT_DD	dim5_DD	OK	4.3331	8.1582	0.912851	2.12955	0.00325	0.0372674	yes
6992	MSTRG.4618	"NCU09335T0"	WT_DD	dim5_DD	OK	24.1799	45.5237	0.912809	2.3114	0.001	0.0151522	yes
10322	MSTRG.7472	"NCU04415T1"	WT_DD	dim5_DD	OK	53.1086	99.7145	0.908857	2.34315	0.0014	0.0197187	yes
11207	MSTRG.8451	"NCU07747T0"	WT_DD	dim5_DD	OK	37.7114	70.728	0.907283	2.27844	0.0015	0.0208096	yes
842	MSTRG.10592	"NCU07082T0"	WT_DD	dim5_DD	OK	10.7701	19.8589	0.882751	2.21646	0.00185	0.0244116	yes
2402	MSTRG.12032	"NCU09043T0"	WT_DD	dim5_DD	OK	115.485	210.7	0.867487	2.20584	0.0019	0.0248934	yes
1757	MSTRG.11680	"NCU05906T0"	WT_DD	dim5_DD	OK	42.2989	77.074	0.865622	2.212	0.0019	0.0248934	yes
7097	MSTRG.4671	"NCU09772T0"	WT_DD	dim5_DD	OK	18.4779	33.4743	0.857255	2.1846	0.0022	0.0278065	yes
4652	MSTRG.2224	"NCU00916T2"	WT_DD	dim5_DD	OK	22.2847	40.2705	0.853668	2.19634	0.00205	0.0263925	yes
12422	MSTRG.9565	"NCU01353T0"	WT_DD	dim5_DD	OK	97.8774	175.639	0.843567	2.11602	0.00325	0.0372674	yes
1727	MSTRG.11676	"NCU05909T0"	WT_DD	dim5_DD	OK	28.769	51.4624	0.839005	2.12116	0.00315	0.0364224	yes
5672	MSTRG.3205	"NCU09253T0"	WT_DD	dim5_DD	OK	21.6367	38.5877	0.834663	2.18462	0.00265	0.0319068	yes
8447	MSTRG.6208	"NCU07523T0"	WT_DD	dim5_DD	OK	21.5273	38.3491	0.833025	2.16532	0.0024	0.0297017	yes
6107	MSTRG.3616	"NCU03378T0"	WT_DD	dim5_DD	OK	13.908	24.7652	0.832401	2.1034	0.003	0.0351008	yes
4262	MSTRG.1758	"NCU09108T1"	WT_DD	dim5_DD	OK	48.7707	86.7964	0.83162	2.14229	0.0027	0.0323098	yes
5927	MSTRG.3467	"NCU03497T0"	WT_DD	dim5_DD	OK	30.4519	53.9866	0.826066	2.09545	0.00275	0.0327688	yes
3797	MSTRG.13092	"NCU05785T0"	WT_DD	dim5_DD	OK	27.3314	47.7487	0.804905	2.1051	0.00255	0.0310675	yes
7727	MSTRG.530	"NCU02020T0"	WT_DD	dim5_DD	OK	32.1811	55.867	0.795786	2.06962	0.0037	0.0410205	yes
11972	MSTRG.9051	"NCU03773T1"	WT_DD	dim5_DD	OK	48.2688	83.5882	0.792208	2.01068	0.00335	0.0381351	yes
152	MSTRG.10187	"NCU04262T0"	WT_DD	dim5_DD	OK	56.8876	98.4805	0.791724	2.06416	0.00385	0.0422605	yes
7697	MSTRG.5221	"NCU06199T0"	WT_DD	dim5_DD	OK	27.7567	16.1631	-0.780129	-2.04609	0.0034	0.0385643	yes
12677	MSTRG.9987	"NCU04118T0"	WT_DD	dim5_DD	OK	104.747	60.4913	-0.792112	-2.05525	0.00335	0.0381351	yes
12602	MSTRG.9939	"NCU01436T0"	WT_DD	dim5_DD	OK	447.632	256.739	-0.802009	-2.05694	0.00315	0.0364224	yes
5567	MSTRG.3113	"NCU02807T0"	WT_DD	dim5_DD	OK	463.145	263.841	-0.811797	-2.06621	0.00345	0.0389691	yes
9212	MSTRG.6532	"NCU07659T0"	WT_DD	dim5_DD	OK	58.2242	33.0524	-0.816865	-2.08028	0.0036	0.0402367	yes
10502	MSTRG.7697	"NCU08693T0"	WT_DD	dim5_DD	OK	117.896	66.8002	-0.819595	-2.08297	0.0037	0.0410205	yes
1127	MSTRG.10821	"NCU04791T0"	WT_DD	dim5_DD	OK	41.6815	23.559	-0.823129	-2.01542	0.00375	0.0414255	yes
7982	MSTRG.5640	"NCU00202T0"	WT_DD	dim5_DD	OK	51.1723	28.9156	-0.823515	-2.10859	0.0028	0.0332335	yes
317	MSTRG.10297	"NCU08930T0"	WT_DD	dim5_DD	OK	174.058	98.2416	-0.825165	-2.10181	0.00305	0.0355656	yes
11657	MSTRG.8683	"NCU04622T0"	WT_DD	dim5_DD	OK	33.0116	18.6302	-0.825326	-2.03223	0.00355	0.0398279	yes
12632	MSTRG.9949	"NCU01428T2"	WT_DD	dim5_DD	OK	88.6858	50.0267	-0.826005	-2.06449	0.00325	0.0372674	yes
10667	MSTRG.7859	"NCU07277T0"	WT_DD	dim5_DD	OK	117.77	66.368	-0.827418	-2.07067	0.00315	0.0364224	yes
10892	MSTRG.817	"NCU02475T0"	WT_DD	dim5_DD	OK	107.407	60.2522	-0.833996	-2.09721	0.0034	0.0385643	yes
5552	MSTRG.3111	"NCU02810T0"	WT_DD	dim5_DD	OK	50.556	28.3005	-0.837056	-2.16024	0.0026	0.0314804	yes
6632	MSTRG.4270	"NCU01589T0"	WT_DD	dim5_DD	OK	53.4226	29.7271	-0.845671	-2.16069	0.00195	0.0254182	yes
3962	MSTRG.1341	"NCU09326T0"	WT_DD	dim5_DD	OK	322.121	178.875	-0.848648	-2.05431	0.0033	0.0376951	yes
3272	MSTRG.12736	"NCU02333T0"	WT_DD	dim5_DD	OK	285.513	158.42	-0.849802	-2.09909	0.0032	0.0368595	yes
5147	MSTRG.2700	"NCU00567T0"	WT_DD	dim5_DD	OK	57.4699	31.8754	-0.850363	-2.21747	0.00145	0.02027	yes
6362	MSTRG.3940	"NCU06737T0"	WT_DD	dim5_DD	OK	36.4095	20.1164	-0.855944	-2.15435	0.0029	0.0341472	yes
11402	MSTRG.8545	"NCU08888T0"	WT_DD	dim5_DD	OK	236.507	130.659	-0.85608	-2.15636	0.00285	0.0337162	yes
1667	MSTRG.11624	"NCU05948T1"	WT_DD	dim5_DD	OK	39.864	21.9875	-0.858402	-2.11532	0.00335	0.0381351	yes
10052	MSTRG.7295	"NCU06307T0"	WT_DD	dim5_DD	OK	56.115	30.9189	-0.8599	-2.19758	0.00185	0.0244116	yes
7742	MSTRG.5364	"NCU00021T0"	WT_DD	dim5_DD	OK	29.0054	15.9718	-0.860794	-2.23409	0.00145	0.02027	yes
4292	MSTRG.1778	"NCU09119T0"	WT_DD	dim5_DD	OK	106.681	58.5469	-0.865631	-2.20744	0.00195	0.0254182	yes
9377	MSTRG.6587	"NCU04899T0"	WT_DD	dim5_DD	OK	112.143	61.4749	-0.867265	-2.20009	0.00195	0.0254182	yes
6122	MSTRG.3652	"NCU03347T0"	WT_DD	dim5_DD	OK	78.6722	42.9365	-0.87365	-2.2349	0.00155	0.021357	yes
6137	MSTRG.3657	"NCU03343T0"	WT_DD	dim5_DD	OK	69.9907	38.193	-0.873854	-2.06755	0.0031	0.0360147	yes
7112	MSTRG.4672	"NCU09770T0"	WT_DD	dim5_DD	OK	24.2077	13.1556	-0.879786	-2.15467	0.0024	0.0297017	yes
287	MSTRG.10271	"NCU04323T1"	WT_DD	dim5_DD	OK	37.6622	20.4369	-0.881943	-2.12974	0.0024	0.0297017	yes
8672	MSTRG.627	"NCU01949T0"	WT_DD	dim5_DD	OK	792.272	429.085	-0.884732	-2.06873	0.00325	0.0372674	yes
5252	MSTRG.2874	"NCU02994T0"	WT_DD	dim5_DD	OK	19.0261	10.3005	-0.885259	-2.28752	0.00155	0.021357	yes
4037	MSTRG.1460	"NCU03112T0"	WT_DD	dim5_DD	OK	175.479	94.8521	-0.887551	-2.29572	0.0014	0.0197187	yes
11012	MSTRG.8318	"NCU08882T0"	WT_DD	dim5_DD	OK	172.591	93.2	-0.888953	-2.27682	0.00125	0.018034	yes
8537	MSTRG.6240	"NCU08216T0"	WT_DD	dim5_DD	OK	53.2536	28.6942	-0.892121	-2.29714	0.00135	0.0191508	yes
3482	MSTRG.1290	"NCU09895T0"	WT_DD	dim5_DD	OK	62.7245	33.7812	-0.892808	-2.27331	0.0014	0.0197187	yes
8327	MSTRG.6008	"NCU00458T1"	WT_DD	dim5_DD	OK	34.0089	18.3155	-0.89285	-2.10296	0.0032	0.0368595	yes
5732	MSTRG.3257	"NCU08604T0"	WT_DD	dim5_DD	OK	11.5349	6.18245	-0.899756	-2.21382	0.00235	0.0292398	yes
9197	MSTRG.6531	"NCU07658T0"	WT_DD	dim5_DD	OK	8.24	4.413	-0.900886	-2.20636	0.0021	0.0268572	yes
3107	MSTRG.12587	"NCU02455T0"	WT_DD	dim5_DD	OK	162.697	87.0339	-0.902541	-2.29534	0.00155	0.021357	yes
7967	MSTRG.5626	"NCU00194T0"	WT_DD	dim5_DD	OK	110.37	58.9504	-0.90477	-2.32992	0.00115	0.0169085	yes
10637	MSTRG.7801	"NCU16848T0"	WT_DD	dim5_DD	OK	18.0423	9.6364	-0.904819	-2.15998	0.00185	0.0244116	yes
10907	MSTRG.8200	"NCU05254T0"	WT_DD	dim5_DD	OK	181.37	96.7146	-0.907129	-2.32585	0.00075	0.0121238	yes
9722	MSTRG.6876	"NCU06579T0"	WT_DD	dim5_DD	OK	6.26246	3.32673	-0.912624	-2.14883	0.00245	0.0301521	yes
7217	MSTRG.4745	"NCU09509T0"	WT_DD	dim5_DD	OK	17.6523	9.32556	-0.920593	-2.07716	0.0034	0.0385643	yes
557	MSTRG.10469	"NCU07182T0"	WT_DD	dim5_DD	OK	500.061	264.031	-0.921397	-2.13699	0.00155	0.021357	yes
5372	MSTRG.2950	"NCU02936T0"	WT_DD	dim5_DD	OK	43.0704	22.6985	-0.924103	-2.11925	0.00345	0.0389691	yes
3692	MSTRG.13044	"NCU08183T0"	WT_DD	dim5_DD	OK	143.072	75.0936	-0.929981	-2.07817	0.0031	0.0360147	yes
2627	MSTRG.12157	"NCU06934T0"	WT_DD	dim5_DD	OK	20.0016	10.4891	-0.931223	-2.15539	0.0032	0.0368595	yes
32	MSTRG.10060	"NCU04171T0"	WT_DD	dim5_DD	OK	16.8294	8.8038	-0.934784	-2.05855	0.00355	0.0398279	yes
12062	MSTRG.9169	"NCU01023T0"	WT_DD	dim5_DD	OK	59.3322	31.0166	-0.935773	-2.24685	0.00175	0.0233667	yes
11852	MSTRG.8879	"NCU03640T0"	WT_DD	dim5_DD	OK	19.1267	9.9835	-0.937969	-2.25099	0.00105	0.0157475	yes
9812	MSTRG.6920	"NCU06606T0"	WT_DD	dim5_DD	OK	107.387	55.9189	-0.941415	-2.3988	0.0008	0.012757	yes
2597	MSTRG.12145	"NCU06924T0"	WT_DD	dim5_DD	OK	47.5065	24.6515	-0.946447	-2.28033	0.0017	0.0228867	yes
4052	MSTRG.1465	"NCU03118T0"	WT_DD	dim5_DD	OK	453.964	235.477	-0.946991	-2.32484	0.00075	0.0121238	yes
257	MSTRG.10247	"NCU04303T0"	WT_DD	dim5_DD	OK	149.604	77.5487	-0.947972	-2.43375	0.00065	0.01087	yes
12587	MSTRG.9831	"NCU09536T0"	WT_DD	dim5_DD	OK	45.1558	23.3679	-0.950382	-2.10087	0.00375	0.0414255	yes
7277	MSTRG.4791	"NCU09160T0"	WT_DD	dim5_DD	OK	263.414	136.133	-0.952322	-2.30065	0.00135	0.0191508	yes
2117	MSTRG.11790	"NCU05075T0"	WT_DD	dim5_DD	OK	55.6205	28.6712	-0.956012	-2.20557	0.00265	0.0319068	yes
6737	MSTRG.4396	"NCU01489T0"	WT_DD	dim5_DD	OK	180.139	92.6983	-0.958495	-2.41633	0.00085	0.013367	yes
4157	MSTRG.1633	"NCU03235T0"	WT_DD	dim5_DD	OK	9.85586	5.04231	-0.966896	-2.22663	0.00215	0.0273389	yes
6692	MSTRG.4361	"NCU01511T0"	WT_DD	dim5_DD	OK	98.9055	50.55	-0.96834	-2.37404	0.00125	0.018034	yes
6542	MSTRG.4157	"NCU01689T1"	WT_DD	dim5_DD	OK	103.91	53.0631	-0.969554	-2.53157	0.0008	0.012757	yes
3947	MSTRG.1332	"NCU09817T0"	WT_DD	dim5_DD	OK	282.437	144.127	-0.97059	-2.43338	0.0006	0.0101835	yes
6152	MSTRG.3664	"NCU03338T1"	WT_DD	dim5_DD	OK	40.9314	20.8286	-0.974644	-2.3893	0.0007	0.0115127	yes
11372	MSTRG.8529	"NCU08897T0"	WT_DD	dim5_DD	OK	47.4158	24.0327	-0.980373	-2.46084	0.0003	0.00584877	yes
12122	MSTRG.9214	"NCU01066T0"	WT_DD	dim5_DD	OK	77.628	39.303	-0.981937	-2.421	0.00045	0.00807047	yes
7877	MSTRG.5479	"NCU00090T0"	WT_DD	dim5_DD	OK	66.4126	33.5913	-0.983371	-2.5625	0.00035	0.00660875	yes
2312	MSTRG.11985	"NCU09993T0"	WT_DD	dim5_DD	OK	8.2636	4.17285	-0.985736	-2.39175	0.00085	0.013367	yes
4517	MSTRG.2103	"NCU09874T0"	WT_DD	dim5_DD	OK	77.3387	38.9662	-0.988966	-2.49207	0.0004	0.007345	yes
8462	MSTRG.6213	"NCU07519T0"	WT_DD	dim5_DD	OK	11.0953	5.59009	-0.989009	-2.20862	0.00125	0.018034	yes
4502	MSTRG.209	"NCU10007T0"	WT_DD	dim5_DD	OK	26.0406	13.1167	-0.98936	-2.35279	0.00125	0.018034	yes
3647	MSTRG.1301	"NCU09803T0"	WT_DD	dim5_DD	OK	167.353	84.0253	-0.993998	-2.48864	0.00025	0.00504322	yes
1157	MSTRG.10903	"NCU04843T1"	WT_DD	dim5_DD	OK	31.5134	15.8166	-0.994524	-2.18747	0.0019	0.0248934	yes
7997	MSTRG.5664	"NCU00219T0"	WT_DD	dim5_DD	OK	15.6772	7.86401	-0.995327	-2.52678	0.00015	0.00331184	yes
5747	MSTRG.3268	"NCU08610T0"	WT_DD	dim5_DD	OK	33.186	16.63	-0.996787	-2.57783	0.00025	0.00504322	yes
4082	MSTRG.1511	"NCU03147T0"	WT_DD	dim5_DD	OK	48.3417	24.1637	-1.00043	-2.23275	0.0022	0.0278065	yes
272	MSTRG.10252	"NCU04310T0"	WT_DD	dim5_DD	OK	9.60777	4.78964	-1.00429	-2.36639	0.001	0.0151522	yes
5612	MSTRG.3151	"NCU02793T1"	WT_DD	dim5_DD	OK	25.6898	12.7858	-1.00665	-2.39808	0.00085	0.013367	yes
7532	MSTRG.5009	"NCU07868T1"	WT_DD	dim5_DD	OK	38.222	18.9899	-1.00917	-2.56664	0.00035	0.00660875	yes
7172	MSTRG.4690	"NCU09463T0"	WT_DD	dim5_DD	OK	58.0324	28.78	-1.01179	-2.62833	0.00015	0.00331184	yes
9857	MSTRG.6990	"NCU07732T0"	WT_DD	dim5_DD	OK	66.3211	32.8681	-1.01278	-2.57224	0.00035	0.00660875	yes
572	MSTRG.10486	"MSTRG.10486.1"	WT_DD	dim5_DD	OK	218.311	108.126	-1.01367	-2.3721	0.00095	0.0145566	yes
6617	MSTRG.4252	"NCU01597T0"	WT_DD	dim5_DD	OK	7.64901	3.78761	-1.01399	-2.50595	0.00055	0.00950481	yes
3452	MSTRG.12869	"NCU02236T0"	WT_DD	dim5_DD	OK	10.6688	5.28224	-1.01418	-2.1985	0.00215	0.0273389	yes
8192	MSTRG.582	"NCU01985T0"	WT_DD	dim5_DD	OK	82.6947	40.9118	-1.01528	-2.53444	0.00025	0.00504322	yes
362	MSTRG.1031	"NCU02629T0"	WT_DD	dim5_DD	OK	185.141	91.5733	-1.01563	-2.56748	0.0003	0.00584877	yes
11927	MSTRG.899	"NCU02536T0"	WT_DD	dim5_DD	OK	28.3279	13.9961	-1.0172	-2.42679	0.0008	0.012757	yes
17	MSTRG.1003	"NCU02619T0"	WT_DD	dim5_DD	OK	11.2752	5.56671	-1.01825	-2.26332	0.0017	0.0228867	yes
3767	MSTRG.1309	"NCU09810T0"	WT_DD	dim5_DD	OK	69.5529	34.1622	-1.02571	-2.44888	0.00045	0.00807047	yes
707	MSTRG.10550	"NCU07117T1"	WT_DD	dim5_DD	OK	57.9144	28.3844	-1.02882	-2.54088	0.0002	0.00420033	yes
7202	MSTRG.4735	"NCU09526T0"	WT_DD	dim5_DD	OK	10.4488	5.10299	-1.03393	-2.3487	0.0012	0.0174659	yes
10922	MSTRG.8210	"NCU05248T0"	WT_DD	dim5_DD	OK	28.2475	13.7709	-1.0365	-2.47797	0.00035	0.00660875	yes
9452	MSTRG.6635	"NCU04945T0"	WT_DD	dim5_DD	OK	19.7474	9.61673	-1.03805	-2.32904	0.00145	0.02027	yes
9677	MSTRG.6842	"NCU06549T0"	WT_DD	dim5_DD	OK	100.78	49.021	-1.03974	-2.65472	0.0004	0.007345	yes
9872	MSTRG.7043	"NCU07690T0"	WT_DD	dim5_DD	OK	202.146	97.5826	-1.0507	-2.61656	0.0006	0.0101835	yes
2987	MSTRG.12485	"NCU06086T0"	WT_DD	dim5_DD	OK	61.2142	29.545	-1.05095	-2.57416	0.00015	0.00331184	yes
9647	MSTRG.6789	"MSTRG.6789.1"	WT_DD	dim5_DD	OK	51.8974	25.0236	-1.05238	-2.17483	0.0028	0.0332335	yes
1232	MSTRG.10970	"NCU05642T0"	WT_DD	dim5_DD	OK	46.8635	22.514	-1.05764	-2.71417	5e-05	0.00128834	yes
12197	MSTRG.9253	"NCU01097T0"	WT_DD	dim5_DD	OK	115.841	55.6099	-1.05873	-2.71308	0.0002	0.00420033	yes
6767	MSTRG.4408	"MSTRG.4408.1"	WT_DD	dim5_DD	OK	1450.97	696.246	-1.05934	-2.72173	5e-05	0.00128834	yes
6557	MSTRG.4177	"NCU01675T0"	WT_DD	dim5_DD	OK	8.52084	4.0833	-1.06126	-2.42596	0.0008	0.012757	yes
5207	MSTRG.2800	"NCU03050T1"	WT_DD	dim5_DD	OK	90.9005	43.5211	-1.06257	-2.69146	0.0002	0.00420033	yes
4577	MSTRG.2134	"NCU00977T0"	WT_DD	dim5_DD	OK	24.5789	11.7625	-1.06323	-2.35686	0.00105	0.0157475	yes
1067	MSTRG.1071	"NCU02657T0"	WT_DD	dim5_DD	OK	348.371	166.454	-1.0655	-2.52993	0.0003	0.00584877	yes
6587	MSTRG.4199	"NCU01650T0"	WT_DD	dim5_DD	OK	57.2132	27.3035	-1.06726	-2.21245	0.0025	0.0305862	yes
1622	MSTRG.11590	"NCU05969T0"	WT_DD	dim5_DD	OK	13.8572	6.54657	-1.08183	-2.52628	0.00075	0.0121238	yes
137	MSTRG.10163	"NCU04245T0"	WT_DD	dim5_DD	OK	28.0496	13.2475	-1.08226	-2.67774	0.00015	0.00331184	yes
5642	MSTRG.3185	"NCU09266T0"	WT_DD	dim5_DD	OK	29.44	13.8742	-1.08537	-2.70834	5e-05	0.00128834	yes
9032	MSTRG.6465	"NCU07589T0"	WT_DD	dim5_DD	OK	39.66	18.6021	-1.09222	-2.57011	0.0003	0.00584877	yes
5897	MSTRG.3355	"NCU03575T0"	WT_DD	dim5_DD	OK	161.239	74.6953	-1.11012	-2.69807	5e-05	0.00128834	yes
9632	MSTRG.6736	"NCU07930T0"	WT_DD	dim5_DD	OK	881.966	407.84	-1.11272	-2.50022	0.00035	0.00660875	yes
11042	MSTRG.8342	"NCU08861T0"	WT_DD	dim5_DD	OK	11.7994	5.45256	-1.11371	-2.46293	0.0008	0.012757	yes
2447	MSTRG.12083	"NCU06868T0"	WT_DD	dim5_DD	OK	11.1564	5.13774	-1.11867	-2.56505	0.0003	0.00584877	yes
8357	MSTRG.6090	"NCU09002T0"	WT_DD	dim5_DD	OK	300.372	138.214	-1.11985	-2.58055	0.00015	0.00331184	yes
6797	MSTRG.447	"NCU02080T0"	WT_DD	dim5_DD	OK	20.4193	9.37997	-1.12227	-2.23807	0.00175	0.0233667	yes
11027	MSTRG.8334	"NCU08869T0"	WT_DD	dim5_DD	OK	15.9075	7.30215	-1.12331	-2.73739	0.0001	0.00234369	yes
12002	MSTRG.9089	"NCU03802T0"	WT_DD	dim5_DD	OK	16.0331	7.3444	-1.12634	-2.47737	0.0007	0.0115127	yes
12017	MSTRG.9111	"NCU03819T0"	WT_DD	dim5_DD	OK	14.0254	6.41602	-1.12829	-2.87587	5e-05	0.00128834	yes
302	MSTRG.10285	"NCU04333T0"	WT_DD	dim5_DD	OK	23.4279	10.6289	-1.14023	-2.90508	0.0001	0.00234369	yes
5687	MSTRG.3230	"NCU09237T0"	WT_DD	dim5_DD	OK	21.5787	9.77547	-1.14237	-2.77815	0.00015	0.00331184	yes
5597	MSTRG.3149	"NCU02785T0"	WT_DD	dim5_DD	OK	124.727	56.3466	-1.14638	-2.96765	5e-05	0.00128834	yes
7682	MSTRG.5214	"NCU06196T0"	WT_DD	dim5_DD	OK	28.8504	13.0253	-1.14727	-2.97262	5e-05	0.00128834	yes
12242	MSTRG.9293	"NCU01147T0"	WT_DD	dim5_DD	OK	43.589	19.6751	-1.14759	-2.73931	0.0001	0.00234369	yes
11612	MSTRG.8629	"NCU04656T0"	WT_DD	dim5_DD	OK	225.045	101.037	-1.15533	-2.86652	5e-05	0.00128834	yes
10742	MSTRG.7976	"NCU07012T0"	WT_DD	dim5_DD	OK	18.4232	8.25563	-1.15807	-2.91902	5e-05	0.00128834	yes
5342	MSTRG.2944	"NCU02941T0"	WT_DD	dim5_DD	OK	11.3902	5.09906	-1.15948	-2.15856	0.0037	0.0410205	yes
9692	MSTRG.6844	"NCU06550T0"	WT_DD	dim5_DD	OK	784.651	351.15	-1.15996	-2.66681	0.00025	0.00504322	yes
8762	MSTRG.6321	"NCU08535T0"	WT_DD	dim5_DD	OK	55.5129	24.764	-1.16458	-3.00064	5e-05	0.00128834	yes
7922	MSTRG.5578	"NCU00155T0"	WT_DD	dim5_DD	OK	20.3086	9.02839	-1.16955	-2.98168	5e-05	0.00128834	yes
1457	MSTRG.11185	"NCU03850T0"	WT_DD	dim5_DD	OK	24.819	11.0011	-1.1738	-2.24738	0.0016	0.0218826	yes
3827	MSTRG.1313	"MSTRG.1313.1"	WT_DD	dim5_DD	OK	21.0357	9.31223	-1.17564	-2.1604	0.0024	0.0297017	yes
4142	MSTRG.1628	"NCU03231T0"	WT_DD	dim5_DD	OK	13.1798	5.81494	-1.18049	-2.41351	0.00115	0.0169085	yes
4352	MSTRG.188	"NCU07438T0"	WT_DD	dim5_DD	OK	10.8334	4.75915	-1.18671	-2.62159	0.00035	0.00660875	yes
11912	MSTRG.8937	"NCU03696T0"	WT_DD	dim5_DD	OK	19.3583	8.37051	-1.20956	-2.61136	0.0003	0.00584877	yes
887	MSTRG.10603	"NCU07071T0"	WT_DD	dim5_DD	OK	11.4473	4.94773	-1.21017	-2.61106	0.0008	0.012757	yes
1412	MSTRG.11181	"NCU03846T0"	WT_DD	dim5_DD	OK	13.2606	5.71431	-1.21449	-2.65872	0.00025	0.00504322	yes
11477	MSTRG.8568	"MSTRG.8568.1"	WT_DD	dim5_DD	OK	8623.55	3713.2	-1.21562	-2.74273	0.00025	0.00504322	yes
9932	MSTRG.7174	"NCU08267T0"	WT_DD	dim5_DD	OK	15.8827	6.83488	-1.21646	-2.19043	0.0023	0.0287879	yes
3977	MSTRG.1377	"NCU03056T0"	WT_DD	dim5_DD	OK	22.03	9.43108	-1.22397	-2.5214	0.00015	0.00331184	yes
11987	MSTRG.9053	"MSTRG.9053.1"	WT_DD	dim5_DD	OK	592.716	253.402	-1.22591	-2.02413	0.0035	0.0394267	yes
9542	MSTRG.6669	"NCU04988T0"	WT_DD	dim5_DD	OK	16.345	6.92895	-1.23814	-2.6844	0.0004	0.007345	yes
4622	MSTRG.2197	"NCU00935T0"	WT_DD	dim5_DD	OK	54.5564	23.1238	-1.23837	-2.51005	0.00065	0.01087	yes
10487	MSTRG.7686	"NCU08045T0"	WT_DD	dim5_DD	OK	87.1422	36.8927	-1.24004	-2.75788	0.00015	0.00331184	yes
8117	MSTRG.5795	"NCU00304T0"	WT_DD	dim5_DD	OK	94.2108	39.7916	-1.24343	-2.90168	5e-05	0.00128834	yes
1322	MSTRG.1105	"NCU02677T0"	WT_DD	dim5_DD	OK	29.9873	12.6647	-1.24354	-3.04767	5e-05	0.00128834	yes
3212	MSTRG.1270	"NCU10352T0"	WT_DD	dim5_DD	OK	114.547	47.8697	-1.25875	-2.93406	5e-05	0.00128834	yes
12572	MSTRG.9767	"NCU06695T1"	WT_DD	dim5_DD	OK	103.841	43.368	-1.25967	-2.27187	0.0022	0.0278065	yes
10727	MSTRG.7961	"NCU07002T0"	WT_DD	dim5_DD	OK	12.3121	5.1393	-1.26044	-3.1927	5e-05	0.00128834	yes
10802	MSTRG.8095	"NCU09930T0"	WT_DD	dim5_DD	OK	12.371	5.10814	-1.27609	-2.73442	0.00015	0.00331184	yes
12647	MSTRG.9957	"NCU04097T0"	WT_DD	dim5_DD	OK	50.8876	20.9765	-1.27854	-2.43319	0.001	0.0151522	yes
10442	MSTRG.7624	"NCU08002T0"	WT_DD	dim5_DD	OK	28.8916	11.9071	-1.27883	-3.14169	5e-05	0.00128834	yes
10112	MSTRG.7316	"NCU06290T0"	WT_DD	dim5_DD	OK	29.3682	12.0618	-1.28382	-3.16331	5e-05	0.00128834	yes
10967	MSTRG.8245	"NCU05222T0"	WT_DD	dim5_DD	OK	258.474	105.693	-1.29015	-3.24509	5e-05	0.00128834	yes
10652	MSTRG.7852	"NCU07282T0"	WT_DD	dim5_DD	OK	36.8267	15.0457	-1.2914	-3.26543	5e-05	0.00128834	yes
10607	MSTRG.7796	"NCU07318T0"	WT_DD	dim5_DD	OK	151.838	62.0332	-1.29143	-3.23273	5e-05	0.00128834	yes
692	MSTRG.10547	"NCU07119T0"	WT_DD	dim5_DD	OK	9.17077	3.74428	-1.29235	-2.82664	0.0001	0.00234369	yes
2567	MSTRG.12129	"NCU06912T0"	WT_DD	dim5_DD	OK	146.983	59.9769	-1.29317	-3.2989	5e-05	0.00128834	yes
2522	MSTRG.12109	"NCU06893T0"	WT_DD	dim5_DD	OK	5.36515	2.17059	-1.30553	-2.42062	0.00095	0.0145566	yes
5882	MSTRG.3349	"NCU09594T0"	WT_DD	dim5_DD	OK	5.80514	2.33116	-1.31628	-2.4049	0.0011	0.016344	yes
6497	MSTRG.4018	"NCU01808T0"	WT_DD	dim5_DD	OK	388.359	155.462	-1.32083	-3.17263	5e-05	0.00128834	yes
1442	MSTRG.11183	"NCU03848T0"	WT_DD	dim5_DD	OK	10.4183	4.15297	-1.32691	-2.36906	0.00145	0.02027	yes
11417	MSTRG.8548	"NCU09698T0"	WT_DD	dim5_DD	OK	29.0597	11.509	-1.33627	-3.14667	5e-05	0.00128834	yes
7832	MSTRG.542	"NCU02010T0"	WT_DD	dim5_DD	OK	54.6633	21.3283	-1.35781	-3.5055	5e-05	0.00128834	yes
3557	MSTRG.12965	"NCU08137T0"	WT_DD	dim5_DD	OK	106.954	41.7138	-1.35839	-3.48256	5e-05	0.00128834	yes
7802	MSTRG.5389	"NCU00040T0"	WT_DD	dim5_DD	OK	48.5142	18.8388	-1.3647	-3.49554	5e-05	0.00128834	yes
8297	MSTRG.5995	"NCU00446T0"	WT_DD	dim5_DD	OK	3.72629	1.44604	-1.36563	-2.39599	0.0017	0.0228867	yes
1577	MSTRG.11521	"NCU06012T0"	WT_DD	dim5_DD	OK	6.92319	2.67579	-1.37147	-2.57533	0.0004	0.007345	yes
9977	MSTRG.7187	"MSTRG.7187.1"	WT_DD	dim5_DD	OK	312.543	120.596	-1.37387	-3.19879	5e-05	0.00128834	yes
242	MSTRG.10237	"NCU04292T0"	WT_DD	dim5_DD	OK	36.2323	13.9712	-1.37482	-3.42162	5e-05	0.00128834	yes
3887	MSTRG.13174	"NCU05831T0"	WT_DD	dim5_DD	OK	14.3023	5.47286	-1.38588	-2.97717	5e-05	0.00128834	yes
4232	MSTRG.1726	"NCU03306T0"	WT_DD	dim5_DD	OK	70.3786	26.8432	-1.39058	-2.97383	0.00015	0.00331184	yes
6347	MSTRG.3939	"NCU06738T0"	WT_DD	dim5_DD	OK	20.5578	7.78085	-1.40169	-3.45146	5e-05	0.00128834	yes
11267	MSTRG.850	"MSTRG.850.1"	WT_DD	dim5_DD	OK	3026.15	1145.33	-1.40172	-3.04821	5e-05	0.00128834	yes
3182	MSTRG.12596	"NCU02438T0"	WT_DD	dim5_DD	OK	127.06	47.9867	-1.4048	-3.65287	5e-05	0.00128834	yes
8957	MSTRG.6433	"NCU09648T0"	WT_DD	dim5_DD	OK	8.038	3.01185	-1.41619	-2.69372	0.0002	0.00420033	yes
5087	MSTRG.2573	"MSTRG.2573.1"	WT_DD	dim5_DD	OK	137.214	51.4128	-1.41623	-3.51644	5e-05	0.00128834	yes
4907	MSTRG.2437	"NCU00754T0"	WT_DD	dim5_DD	OK	25.1907	9.38259	-1.42483	-3.46445	5e-05	0.00128834	yes
9962	MSTRG.7186	"NCU06393T0"	WT_DD	dim5_DD	OK	15.3865	5.651	-1.44509	-3.3324	5e-05	0.00128834	yes
7577	MSTRG.5125	"NCU06469T0"	WT_DD	dim5_DD	OK	26.7592	9.73319	-1.45905	-2.26513	0.00235	0.0292398	yes
10157	MSTRG.7332	"MSTRG.7332.1"	WT_DD	dim5_DD	OK	235.642	85.1264	-1.46892	-2.96204	0.00015	0.00331184	yes
7142	MSTRG.4686	"NCU09755T0"	WT_DD	dim5_DD	OK	15.5682	5.5959	-1.47616	-2.71357	0.0002	0.00420033	yes
8222	MSTRG.5858	"NCU00355T0"	WT_DD	dim5_DD	OK	309.245	110.65	-1.48275	-3.14197	0.0001	0.00234369	yes
12437	MSTRG.9575	"NCU11138T0"	WT_DD	dim5_DD	OK	4.95125	1.75656	-1.49504	-3.31443	5e-05	0.00128834	yes
332	MSTRG.10302	"NCU08935T0"	WT_DD	dim5_DD	OK	38.1337	13.4953	-1.49861	-3.67378	5e-05	0.00128834	yes
7907	MSTRG.5558	"NCU00142T0"	WT_DD	dim5_DD	OK	5.2161	1.83598	-1.50642	-2.90617	0.00015	0.00331184	yes
3167	MSTRG.12594	"NCU02450T0"	WT_DD	dim5_DD	OK	82.0289	28.7032	-1.51492	-3.885	5e-05	0.00128834	yes
7457	MSTRG.4928	"NCU07816T0"	WT_DD	dim5_DD	OK	15.3335	5.28753	-1.53602	-3.1991	5e-05	0.00128834	yes
11597	MSTRG.8620	"MSTRG.8620.1"	WT_DD	dim5_DD	OK	6.658	2.24894	-1.56584	-2.42251	0.0012	0.0174659	yes
4667	MSTRG.2271	"NCU00894T0"	WT_DD	dim5_DD	OK	28.3317	9.42724	-1.58751	-3.75265	5e-05	0.00128834	yes
11357	MSTRG.8527	"NCU08898T0"	WT_DD	dim5_DD	OK	24.1289	7.96237	-1.5995	-3.79652	5e-05	0.00128834	yes
9842	MSTRG.6983	"NCU09727T0"	WT_DD	dim5_DD	OK	13.3795	4.39488	-1.60613	-3.64962	5e-05	0.00128834	yes
4337	MSTRG.1877	"NCU08351T0"	WT_DD	dim5_DD	OK	118.134	38.3852	-1.6218	-3.08472	5e-05	0.00128834	yes
7607	MSTRG.5181	"NCU06508T0"	WT_DD	dim5_DD	OK	6.31522	2.01769	-1.64613	-3.4462	5e-05	0.00128834	yes
12482	MSTRG.9637	"NCU01407T0"	WT_DD	dim5_DD	OK	13.7642	4.34214	-1.66445	-3.12038	0.0002	0.00420033	yes
11702	MSTRG.8738	"NCU04592T0"	WT_DD	dim5_DD	OK	30.0537	9.44057	-1.6706	-2.50469	0.00375	0.0414255	yes
4847	MSTRG.2362	"NCU00821T0"	WT_DD	dim5_DD	OK	81.5792	25.5057	-1.67738	-4.27676	5e-05	0.00128834	yes
10982	MSTRG.8253	"NCU05217T0"	WT_DD	dim5_DD	OK	4.03384	1.25858	-1.68035	-2.63431	0.0011	0.016344	yes
3722	MSTRG.13056	"NCU05753T0"	WT_DD	dim5_DD	OK	8.67963	2.68941	-1.69034	-3.18604	5e-05	0.00128834	yes
602	MSTRG.10504	"NCU07159T0"	WT_DD	dim5_DD	OK	168.718	52.2666	-1.69065	-4.30983	5e-05	0.00128834	yes
3317	MSTRG.12746	"NCU02327T1"	WT_DD	dim5_DD	OK	2.72182	0.841843	-1.69295	-2.28518	0.00255	0.0310675	yes
7847	MSTRG.5423	"NCU00054T0"	WT_DD	dim5_DD	OK	10.246	3.15238	-1.70054	-1.96132	0.0031	0.0360147	yes
8072	MSTRG.5734	"NCU00265T0"	WT_DD	dim5_DD	OK	18.4425	5.37342	-1.77912	-2.61962	0.0022	0.0278065	yes
5057	MSTRG.2530	"NCU00692T0"	WT_DD	dim5_DD	OK	30.9732	8.99029	-1.78458	-4.11711	5e-05	0.00128834	yes
9557	MSTRG.6671	"NCU04987T0"	WT_DD	dim5_DD	OK	114.836	33.1516	-1.79243	-3.45604	5e-05	0.00128834	yes
11507	MSTRG.8579	"NCU09682T0"	WT_DD	dim5_DD	OK	56.1037	16.1315	-1.79821	-4.20751	5e-05	0.00128834	yes
3227	MSTRG.12702	"NCU02361T1"	WT_DD	dim5_DD	OK	10.7234	3.05688	-1.81063	-3.32074	0.0001	0.00234369	yes
3137	MSTRG.12592	"NCU02452T0"	WT_DD	dim5_DD	OK	22.2527	6.28355	-1.82433	-3.00372	5e-05	0.00128834	yes
12212	MSTRG.9254	"MSTRG.9254.1"	WT_DD	dim5_DD	OK	8.40667	2.35339	-1.8368	-3.34311	5e-05	0.00128834	yes
3752	MSTRG.13087	"NCU05782T0"	WT_DD	dim5_DD	OK	9.66881	2.67918	-1.85155	-2.74027	0.0005	0.00879069	yes
3467	MSTRG.1287	"NCU09892T0"	WT_DD	dim5_DD	OK	45.7278	12.654	-1.85348	-4.46677	5e-05	0.00128834	yes
3572	MSTRG.1297	"NCU10073T0"	WT_DD	dim5_DD	OK	48.64	13.2386	-1.87739	-4.71059	5e-05	0.00128834	yes
9662	MSTRG.6822	"NCU10512T0"	WT_DD	dim5_DD	OK	3.47112	0.940089	-1.88453	-2.6887	0.0018	0.0238961	yes
3077	MSTRG.12582	"NCU02459T0"	WT_DD	dim5_DD	OK	85.6872	23.113	-1.89038	-4.80547	5e-05	0.00128834	yes
3302	MSTRG.12745	"NCU02328T0"	WT_DD	dim5_DD	OK	46.9153	12.5975	-1.89692	-4.68113	5e-05	0.00128834	yes
992	MSTRG.10666	"NCU04699T0"	WT_DD	dim5_DD	OK	126.688	33.8068	-1.90589	-4.57086	5e-05	0.00128834	yes
10007	MSTRG.7210	"NCU06376T0"	WT_DD	dim5_DD	OK	25.9723	6.86961	-1.91867	-2.89432	0.00015	0.00331184	yes
4817	MSTRG.2358	"NCU00826T0"	WT_DD	dim5_DD	OK	11.7078	3.04076	-1.94497	-2.27853	0.00325	0.0372674	yes
3152	MSTRG.12593	"NCU02451T0"	WT_DD	dim5_DD	OK	60.5858	15.7352	-1.94498	-2.6119	0.0004	0.007345	yes
3047	MSTRG.12572	"NCU06017T0"	WT_DD	dim5_DD	OK	45.1767	11.6966	-1.94949	-4.64605	5e-05	0.00128834	yes
3362	MSTRG.12791	"NCU17250T0"	WT_DD	dim5_DD	OK	13.3183	3.33935	-1.99577	-3.06992	0.00025	0.00504322	yes
7517	MSTRG.499	"NCU02046T0"	WT_DD	dim5_DD	OK	26.0466	6.41529	-2.02151	-4.78704	5e-05	0.00128834	yes
2387	MSTRG.12027	"NCU09040T0"	WT_DD	dim5_DD	OK	23.87	5.86307	-2.02547	-4.17639	5e-05	0.00128834	yes
10532	MSTRG.7734	"NCU08664T0"	WT_DD	dim5_DD	OK	15.4112	3.77453	-2.02961	-3.81743	5e-05	0.00128834	yes
11837	MSTRG.8876	"NCU03639T1"	WT_DD	dim5_DD	OK	99.3131	24.0185	-2.04784	-4.99771	5e-05	0.00128834	yes
7622	MSTRG.5186	"NCU06512T0"	WT_DD	dim5_DD	OK	896.145	212.172	-2.0785	-4.25009	5e-05	0.00128834	yes
7247	MSTRG.4777	"NCU09497T0"	WT_DD	dim5_DD	OK	59.4899	13.8997	-2.09759	-4.823	5e-05	0.00128834	yes
10547	MSTRG.7753	"NCU08648T0"	WT_DD	dim5_DD	OK	14.2193	3.22748	-2.13937	-3.18876	0.00045	0.00807047	yes
3242	MSTRG.1272	"NCU09362T0"	WT_DD	dim5_DD	OK	11.5611	2.57328	-2.16759	-4.48476	5e-05	0.00128834	yes
3602	MSTRG.1298	"NCU09802T0"	WT_DD	dim5_DD	OK	516.887	114.844	-2.17017	-5.5029	5e-05	0.00128834	yes
4307	MSTRG.1816	"NCU08390T0"	WT_DD	dim5_DD	OK	323.22	69.876	-2.20965	-5.42529	5e-05	0.00128834	yes
5237	MSTRG.284	"NCU02184T1"	WT_DD	dim5_DD	OK	19.6703	4.20752	-2.22498	-5.30242	5e-05	0.00128834	yes
1187	MSTRG.10950	"NCU09800T0"	WT_DD	dim5_DD	OK	5.09819	1.03963	-2.29392	-2.74013	0.00205	0.0263925	yes
1472	MSTRG.11190	"NCU03854T0"	WT_DD	dim5_DD	OK	12.3526	2.44035	-2.33965	-3.63783	0.0001	0.00234369	yes
11537	MSTRG.8595	"NCU09670T0"	WT_DD	dim5_DD	OK	11.3378	2.06012	-2.46035	-4.33025	5e-05	0.00128834	yes
3092	MSTRG.12583	"NCU02458T0"	WT_DD	dim5_DD	OK	21.9887	3.90172	-2.49458	-4.65394	5e-05	0.00128834	yes
2207	MSTRG.11868	"NCU05014T0"	WT_DD	dim5_DD	OK	5.08838	0.888777	-2.51731	-3.39056	0.00015	0.00331184	yes
1082	MSTRG.10720	"NCU04726T0"	WT_DD	dim5_DD	OK	5.34875	0.865333	-2.62787	-4.39852	5e-05	0.00128834	yes
2552	MSTRG.12128	"NCU06911T0"	WT_DD	dim5_DD	OK	397.141	64.1851	-2.62934	-6.58892	5e-05	0.00128834	yes
6902	MSTRG.4544	"MSTRG.4544.1"	WT_DD	dim5_DD	OK	83.2692	12.7373	-2.70873	-4.11266	5e-05	0.00128834	yes
3122	MSTRG.12591	"NCU02453T0"	WT_DD	dim5_DD	OK	159.374	23.6099	-2.75496	-6.61488	5e-05	0.00128834	yes
3062	MSTRG.12573	"NCU11300T0"	WT_DD	dim5_DD	OK	20.6093	2.64419	-2.96239	-4.41038	5e-05	0.00128834	yes
4532	MSTRG.2112	"NCU00992T1"	WT_DD	dim5_DD	OK	7.33714	0.928683	-2.98196	-4.91202	5e-05	0.00128834	yes
3542	MSTRG.1296	"NCU09900T0"	WT_DD	dim5_DD	OK	47.3571	5.63788	-3.07036	-6.92373	5e-05	0.00128834	yes
11492	MSTRG.8578	"NCU09683T0"	WT_DD	dim5_DD	OK	11.9981	1.29238	-3.2147	-4.72751	5e-05	0.00128834	yes
2267	MSTRG.11936	"NCU09285T0"	WT_DD	dim5_DD	OK	327.481	29.7101	-3.46239	-7.4351	5e-05	0.00128834	yes
6182	MSTRG.3678	"NCU03328T0"	WT_DD	dim5_DD	OK	7.23758	0.649044	-3.47912	-4.37551	5e-05	0.00128834	yes
4967	MSTRG.2487	"NCU00720T0"	WT_DD	dim5_DD	OK	89.6979	6.9576	-3.68841	-8.30782	5e-05	0.00128834	yes
6167	MSTRG.3677	"NCU03329T0"	WT_DD	dim5_DD	OK	45.0558	3.23116	-3.80159	-7.27787	5e-05	0.00128834	yes
6377	MSTRG.3947	"NCU10430T0"	WT_DD	dim5_DD	OK	32.2833	2.22678	-3.85776	-6.70003	5e-05	0.00128834	yes
3392	MSTRG.1281	"NCU10058T0"	WT_DD	dim5_DD	OK	495.451	32.6893	-3.92185	-8.72307	5e-05	0.00128834	yes
6842	MSTRG.4494	"NCU08696T0"	WT_DD	dim5_DD	OK	4.20111	0.255644	-4.03856	-4.01227	5e-05	0.00128834	yes
4472	MSTRG.2084	"NCU07344T0"	WT_DD	dim5_DD	OK	41.5089	2.43192	-4.09325	-5.15462	5e-05	0.00128834	yes
7157	MSTRG.4687	"NCU09754T0"	WT_DD	dim5_DD	OK	62.632	3.52448	-4.15142	-8.0663	5e-05	0.00128834	yes
11552	MSTRG.8600	"NCU04676T0"	WT_DD	dim5_DD	OK	63.0031	2.95111	-4.4161	-8.65805	5e-05	0.00128834	yes
11567	MSTRG.8601	"NCU04675T0"	WT_DD	dim5_DD	OK	82.3018	3.53654	-4.54051	-6.12959	5e-05	0.00128834	yes
3422	MSTRG.1283	"NCU10059T0"	WT_DD	dim5_DD	OK	15.8778	0.553953	-4.8411	-5.80904	5e-05	0.00128834	yes
3377	MSTRG.1280	"NCU09994T1"	WT_DD	dim5_DD	OK	28.3438	0.645023	-5.45754	-7.48387	5e-05	0.00128834	yes
2717	MSTRG.12239	"NCU09425T0"	WT_DD	dim5_DD	OK	15.0775	0.320169	-5.55742	-7.26498	5e-05	0.00128834	yes
1397	MSTRG.11168	"NCU10009T0"	WT_DD	dim5_DD	OK	7.66553	0.104626	-6.19507	-6.98515	0.0002	0.00420033	yes

## Sheet: LP30_WT_dim5
	gene_id	NCU	sample_1	sample_2	status	value_1(FPKM)	value_2(FPKM)	log2_fold_change	test_stat	p_value	q_value	significant
1745	MSTRG.11755	"NCU05106T0"	WT_LP	dim5_LP	OK	2.12772	133.156	5.96767	5.56438	0.00015	0.00331184	yes
8705	MSTRG.6558	"MSTRG.6558.1"	WT_LP	dim5_LP	OK	4.32988	256.649	5.88932	6.64328	0.00025	0.00504322	yes
8615	MSTRG.6518	"MSTRG.6518.1"	WT_LP	dim5_LP	OK	0.220331	10.0894	5.51702	4.78181	0.00025	0.00504322	yes
1805	MSTRG.11775	"MSTRG.11775.1"	WT_LP	dim5_LP	OK	51.5742	2022.47	5.29332	4.27975	0.0004	0.007345	yes
8165	MSTRG.6274	"NCU08570T0"	WT_LP	dim5_LP	OK	0.334778	10.3413	4.94906	4.9241	5e-05	0.00128834	yes
8540	MSTRG.6494	"NCU07607T0"	WT_LP	dim5_LP	OK	0.503383	15.3237	4.92797	6.61774	5e-05	0.00128834	yes
8465	MSTRG.6458	"NCU16720T0"	WT_LP	dim5_LP	OK	0.30223	8.13672	4.75073	5.79951	5e-05	0.00128834	yes
5810	MSTRG.3803	"NCU05477T0"	WT_LP	dim5_LP	OK	5.81684	143.017	4.61981	9.63817	5e-05	0.00128834	yes
6380	MSTRG.4598	"NCU08431T0"	WT_LP	dim5_LP	OK	0.88368	17.9936	4.34782	5.88958	5e-05	0.00128834	yes
365	MSTRG.10430	"MSTRG.10430.1"	WT_LP	dim5_LP	OK	0.301777	5.4556	4.17618	4.96646	0.00015	0.00331184	yes
11075	MSTRG.9243	"NCU01088T0"	WT_LP	dim5_LP	OK	1.48236	25.5076	4.10496	7.30879	5e-05	0.00128834	yes
8150	MSTRG.6272	"MSTRG.6272.1"	WT_LP	dim5_LP	OK	1.31241	21.7753	4.05241	4.01099	0.0007	0.0115127	yes
8420	MSTRG.6422	"NCU09640T0"	WT_LP	dim5_LP	OK	1.00447	16.4446	4.03311	3.92583	0.00065	0.01087	yes
7130	MSTRG.519	"NCU02030T0"	WT_LP	dim5_LP	OK	0.586955	9.41697	4.00394	5.03188	5e-05	0.00128834	yes
3395	MSTRG.12940	"MSTRG.12940.1"	WT_LP	dim5_LP	OK	0.873949	13.5882	3.95866	4.0926	0.00065	0.01087	yes
755	MSTRG.10611	"NCU07067T0"	WT_LP	dim5_LP	OK	0.427842	6.63143	3.95417	3.94616	0.00065	0.01087	yes
5315	MSTRG.3338	"NCU09604T0"	WT_LP	dim5_LP	OK	3.77388	58.1434	3.94549	6.44371	5e-05	0.00128834	yes
1730	MSTRG.11753	"MSTRG.11753.1"	WT_LP	dim5_LP	OK	31.5597	470.726	3.89873	7.65314	5e-05	0.00128834	yes
8225	MSTRG.6340	"NCU08524T0"	WT_LP	dim5_LP	OK	3.88055	56.9365	3.87502	9.18584	5e-05	0.00128834	yes
5330	MSTRG.3339	"NCU09603T0"	WT_LP	dim5_LP	OK	0.433986	6.35879	3.87303	4.57071	0.00035	0.00660875	yes
2180	MSTRG.12086	"MSTRG.12086.1"	WT_LP	dim5_LP	OK	0.49606	6.73165	3.76237	4.72032	5e-05	0.00128834	yes
4085	MSTRG.1709	"MSTRG.1709.1"	WT_LP	dim5_LP	OK	1.17736	15.8455	3.75045	4.03952	0.00085	0.013367	yes
8645	MSTRG.6521	"NCU07624T0"	WT_LP	dim5_LP	OK	1.26826	16.9375	3.73929	6.32048	5e-05	0.00128834	yes
6650	MSTRG.4798	"NCU09167T0"	WT_LP	dim5_LP	OK	1.44458	18.6656	3.69166	6.99754	5e-05	0.00128834	yes
11060	MSTRG.9242	"MSTRG.9242.1"	WT_LP	dim5_LP	OK	0.517538	6.5875	3.67	3.77127	0.0012	0.0174659	yes
740	MSTRG.10600	"NCU07073T0"	WT_LP	dim5_LP	OK	1.14968	13.8759	3.59328	4.86605	5e-05	0.00128834	yes
10415	MSTRG.8510	"NCU16929T0"	WT_LP	dim5_LP	OK	2.19482	26.4576	3.59151	2.72691	5e-05	0.00128834	yes
8435	MSTRG.6436	"NCU09650T0"	WT_LP	dim5_LP	OK	16.923	196.38	3.53659	6.37929	5e-05	0.00128834	yes
11225	MSTRG.9306	"NCU01151T0"	WT_LP	dim5_LP	OK	0.234732	2.645	3.49418	4.57187	5e-05	0.00128834	yes
11180	MSTRG.9270	"NCU01108T0"	WT_LP	dim5_LP	OK	4.49328	46.2269	3.36289	6.66219	5e-05	0.00128834	yes
8195	MSTRG.6326	"NCU08533T0"	WT_LP	dim5_LP	OK	1.298	13.24	3.35054	2.78133	0.00055	0.00950481	yes
6320	MSTRG.4540	"NCU08739T0"	WT_LP	dim5_LP	OK	0.671348	6.43361	3.2605	3.60445	0.0007	0.0115127	yes
7940	MSTRG.6194	"MSTRG.6194.2"	WT_LP	dim5_LP	OK	1.47477	13.9042	3.23696	4.50712	5e-05	0.00128834	yes
5435	MSTRG.3522	"NCU10684T0"	WT_LP	dim5_LP	OK	0.544726	5.09135	3.22445	4.11597	0.0003	0.00584877	yes
725	MSTRG.10598	"NCU07074T0"	WT_LP	dim5_LP	OK	1.3806	12.6173	3.19203	4.64846	5e-05	0.00128834	yes
4550	MSTRG.2296	"NCU00875T0"	WT_LP	dim5_LP	OK	0.368905	3.33049	3.17441	3.29949	0.0017	0.0228867	yes
9050	MSTRG.6772	"NCU07905T0"	WT_LP	dim5_LP	OK	0.2757	2.44388	3.148	3.28872	0.0018	0.0238961	yes
320	MSTRG.10385	"NCU09857T0"	WT_LP	dim5_LP	OK	0.783824	6.84805	3.12709	3.34513	0.0026	0.0314804	yes
1925	MSTRG.11840	"NCU05035T0"	WT_LP	dim5_LP	OK	3.82144	32.9753	3.1092	5.89685	5e-05	0.00128834	yes
8375	MSTRG.6415	"NCU16718T0"	WT_LP	dim5_LP	OK	2.51379	21.4726	3.09456	5.41748	5e-05	0.00128834	yes
4310	MSTRG.2	"NCU09904T0"	WT_LP	dim5_LP	OK	5.62078	46.9029	3.06083	6.93273	5e-05	0.00128834	yes
3710	MSTRG.13153	"NCU17278T0"	WT_LP	dim5_LP	OK	2.0122	16.533	3.0385	5.93266	5e-05	0.00128834	yes
5405	MSTRG.3500	"NCU11054T0"	WT_LP	dim5_LP	OK	2.73064	21.9661	3.00796	6.53932	5e-05	0.00128834	yes
8270	MSTRG.6386	"MSTRG.6386.1"	WT_LP	dim5_LP	OK	2.41456	19.3478	3.00234	3.76337	5e-05	0.00128834	yes
7910	MSTRG.618	"NCU01957T0"	WT_LP	dim5_LP	OK	0.611953	4.738	2.95279	3.39894	0.00075	0.0121238	yes
9755	MSTRG.7494	"NCU04395T0"	WT_LP	dim5_LP	OK	2.14132	16.5249	2.94807	5.41298	5e-05	0.00128834	yes
8315	MSTRG.6408	"NCU08756T0"	WT_LP	dim5_LP	OK	0.346016	2.58639	2.90203	3.06084	0.00235	0.0292398	yes
3605	MSTRG.13095	"NCU05790T0"	WT_LP	dim5_LP	OK	0.297369	2.20764	2.89218	3.71308	0.0002	0.00420033	yes
1715	MSTRG.11744	"MSTRG.11744.1"	WT_LP	dim5_LP	OK	1.23906	9.06441	2.87097	3.27373	0.001	0.0151522	yes
8915	MSTRG.6647	"NCU04947T0"	WT_LP	dim5_LP	OK	0.464544	3.37621	2.86152	3.90561	0.0003	0.00584877	yes
455	MSTRG.10487	"NCU07176T0"	WT_LP	dim5_LP	OK	2.06391	14.8762	2.84955	3.75554	5e-05	0.00128834	yes
9020	MSTRG.6722	"NCU07938T0"	WT_LP	dim5_LP	OK	1.24251	8.80368	2.82485	4.87495	5e-05	0.00128834	yes
9170	MSTRG.6878	"NCU06582T0"	WT_LP	dim5_LP	OK	0.290379	2.05693	2.82448	2.89371	0.00215	0.0273389	yes
665	MSTRG.10564	"NCU07107T0"	WT_LP	dim5_LP	OK	0.52978	3.7437	2.821	2.95602	0.00325	0.0372674	yes
3545	MSTRG.13065	"NCU17268T0"	WT_LP	dim5_LP	OK	0.711103	4.95688	2.8013	3.21109	0.00115	0.0169085	yes
6740	MSTRG.4830	"NCU09186T0"	WT_LP	dim5_LP	OK	0.327975	2.2241	2.76157	3.08536	0.00175	0.0233667	yes
4025	MSTRG.1606	"MSTRG.1606.1"	WT_LP	dim5_LP	OK	1.08382	7.34117	2.75989	4.037	0.0001	0.00234369	yes
2585	MSTRG.12344	"NCU04547T0"	WT_LP	dim5_LP	OK	0.298121	2.00198	2.74746	2.86186	0.00225	0.0282707	yes
4865	MSTRG.2635	"NCU00607T0"	WT_LP	dim5_LP	OK	5.16564	34.6556	2.74607	4.50603	5e-05	0.00128834	yes
6245	MSTRG.4489	"NCU08447T0"	WT_LP	dim5_LP	OK	3.79854	25.3517	2.73857	4.67071	5e-05	0.00128834	yes
5240	MSTRG.3256	"NCU08603T0"	WT_LP	dim5_LP	OK	3.58794	23.9215	2.73708	6.61426	5e-05	0.00128834	yes
3875	MSTRG.1421	"NCU03078T0"	WT_LP	dim5_LP	OK	1.52263	10.0402	2.72115	4.28086	5e-05	0.00128834	yes
4790	MSTRG.2498	"NCU00716T0"	WT_LP	dim5_LP	OK	24.6674	162.589	2.72055	4.77639	5e-05	0.00128834	yes
3470	MSTRG.130	"NCU07485T0"	WT_LP	dim5_LP	OK	3.1593	20.6888	2.71117	3.80631	5e-05	0.00128834	yes
785	MSTRG.10642	"NCU07053T0"	WT_LP	dim5_LP	OK	17.0443	110.553	2.69738	6.66367	5e-05	0.00128834	yes
350	MSTRG.10399	"NCU17041T0"	WT_LP	dim5_LP	OK	1.87161	12.1038	2.69311	4.57823	5e-05	0.00128834	yes
8840	MSTRG.6607	"NCU04917T0"	WT_LP	dim5_LP	OK	3.6552	23.6046	2.69105	4.98802	5e-05	0.00128834	yes
2225	MSTRG.12117	"NCU06895T0"	WT_LP	dim5_LP	OK	0.677193	4.35264	2.68425	3.69631	0.0002	0.00420033	yes
2465	MSTRG.12261	"MSTRG.12261.1"	WT_LP	dim5_LP	OK	1.47222	9.37589	2.67096	4.12549	5e-05	0.00128834	yes
10685	MSTRG.8670	"NCU04630T0"	WT_LP	dim5_LP	OK	0.295632	1.87732	2.6668	2.94834	0.002	0.0259155	yes
7250	MSTRG.5386	"NCU00031T0"	WT_LP	dim5_LP	OK	50.2435	309.28	2.6219	6.13065	5e-05	0.00128834	yes
7610	MSTRG.5806	"NCU00312T0"	WT_LP	dim5_LP	OK	1.1829	7.26708	2.61905	3.22209	0.0012	0.0174659	yes
8030	MSTRG.6223	"NCU07511T0"	WT_LP	dim5_LP	OK	2.35684	14.3875	2.6099	4.79842	5e-05	0.00128834	yes
2030	MSTRG.11945	"NCU09278T0"	WT_LP	dim5_LP	OK	6.97328	42.0178	2.59109	5.24397	5e-05	0.00128834	yes
305	MSTRG.10383	"NCU09856T0"	WT_LP	dim5_LP	OK	1.82629	10.9639	2.58577	5.23907	5e-05	0.00128834	yes
10145	MSTRG.8165	"MSTRG.8165.1"	WT_LP	dim5_LP	OK	8.68548	51.3413	2.56344	5.80766	5e-05	0.00128834	yes
8750	MSTRG.6571	"MSTRG.6571.1"	WT_LP	dim5_LP	OK	8.83664	50.2213	2.50673	5.08326	5e-05	0.00128834	yes
5390	MSTRG.3495	"NCU03477T0"	WT_LP	dim5_LP	OK	0.395427	2.2351	2.49886	3.5104	5e-05	0.00128834	yes
1760	MSTRG.11759	"NCU05084T0"	WT_LP	dim5_LP	OK	4.94392	27.9219	2.49767	4.5671	5e-05	0.00128834	yes
10085	MSTRG.8087	"NCU09937T0"	WT_LP	dim5_LP	OK	6.0987	34.4184	2.49661	5.51384	5e-05	0.00128834	yes
1505	MSTRG.11654	"NCU05928T0"	WT_LP	dim5_LP	OK	6.72064	37.7253	2.48886	3.55116	5e-05	0.00128834	yes
6395	MSTRG.4604	"NCU08433T0"	WT_LP	dim5_LP	OK	1.96482	11.0286	2.48879	3.95539	5e-05	0.00128834	yes
5855	MSTRG.3854	"NCU06824T0"	WT_LP	dim5_LP	OK	5.82107	32.1037	2.46338	5.5273	5e-05	0.00128834	yes
9695	MSTRG.7432	"NCU04451T0"	WT_LP	dim5_LP	OK	3.78127	20.7855	2.45863	5.14476	5e-05	0.00128834	yes
6305	MSTRG.4538	"NCU08738T0"	WT_LP	dim5_LP	OK	2.23665	12.1281	2.43894	4.85315	5e-05	0.00128834	yes
695	MSTRG.10587	"NCU07076T0"	WT_LP	dim5_LP	OK	0.335874	1.80458	2.42567	3.13323	0.0007	0.0115127	yes
3515	MSTRG.13040	"NCU11383T0"	WT_LP	dim5_LP	OK	1.2774	6.79149	2.41051	3.99463	5e-05	0.00128834	yes
5060	MSTRG.2975	"NCU16472T0"	WT_LP	dim5_LP	OK	8.88382	46.6887	2.39382	5.88701	5e-05	0.00128834	yes
2645	MSTRG.12374	"NCU04528T0"	WT_LP	dim5_LP	OK	3.76506	19.7189	2.38883	4.53676	5e-05	0.00128834	yes
8210	MSTRG.6327	"MSTRG.6327.1"	WT_LP	dim5_LP	OK	0.556185	2.91045	2.38761	2.83237	0.0006	0.0101835	yes
11300	MSTRG.9319	"MSTRG.9319.1"	WT_LP	dim5_LP	OK	2.61337	13.6472	2.38463	4.38072	5e-05	0.00128834	yes
1835	MSTRG.11794	"NCU05069T0"	WT_LP	dim5_LP	OK	10.0435	52.1749	2.37709	4.2764	5e-05	0.00128834	yes
11360	MSTRG.9454	"NCU16993T0"	WT_LP	dim5_LP	OK	2.72365	14.0666	2.36866	3.5125	0.0002	0.00420033	yes
6500	MSTRG.4670	"NCU09773T0"	WT_LP	dim5_LP	OK	1.86977	9.62066	2.36327	4.29205	5e-05	0.00128834	yes
10160	MSTRG.8166	"NCU05277T0"	WT_LP	dim5_LP	OK	54.0528	276.692	2.35584	2.71246	0.00015	0.00331184	yes
11270	MSTRG.9317	"MSTRG.9317.1"	WT_LP	dim5_LP	OK	0.660841	3.30505	2.3223	3.19629	0.00055	0.00950481	yes
8510	MSTRG.6481	"NCU07596T0"	WT_LP	dim5_LP	OK	5.23787	25.9108	2.3065	4.89512	5e-05	0.00128834	yes
10235	MSTRG.8347	"NCU08852T0"	WT_LP	dim5_LP	OK	3.16069	15.5257	2.29634	4.89205	5e-05	0.00128834	yes
4955	MSTRG.2878	"NCU02990T1"	WT_LP	dim5_LP	OK	2.67181	13.0186	2.28469	4.52346	5e-05	0.00128834	yes
5765	MSTRG.3740	"NCU05394T0"	WT_LP	dim5_LP	OK	4.14422	20.133	2.28039	4.34077	5e-05	0.00128834	yes
6815	MSTRG.4881	"NCU05699T0"	WT_LP	dim5_LP	OK	1.43257	6.92842	2.27392	3.44871	0.00025	0.00504322	yes
2510	MSTRG.12277	"NCU10014T0"	WT_LP	dim5_LP	OK	9.36433	44.9141	2.26192	5.26142	5e-05	0.00128834	yes
6185	MSTRG.437	"NCU02084T0"	WT_LP	dim5_LP	OK	24.4683	116.641	2.25309	5.23798	5e-05	0.00128834	yes
1790	MSTRG.11762	"NCU05081T0"	WT_LP	dim5_LP	OK	2.11114	10.0224	2.24713	4.13039	5e-05	0.00128834	yes
7955	MSTRG.6195	"NCU07532T0"	WT_LP	dim5_LP	OK	0.821088	3.88522	2.24239	2.94863	0.0009	0.0139539	yes
7085	MSTRG.5133	"MSTRG.5133.1"	WT_LP	dim5_LP	OK	0.504165	2.35194	2.22189	3.08334	0.00025	0.00504322	yes
9395	MSTRG.7156	"NCU08281T0"	WT_LP	dim5_LP	OK	23.9592	111.489	2.21825	3.62393	5e-05	0.00128834	yes
650	MSTRG.10563	"NCU12068T0"	WT_LP	dim5_LP	OK	11.6578	53.7848	2.2059	4.87664	5e-05	0.00128834	yes
8735	MSTRG.6570	"NCU04879T0"	WT_LP	dim5_LP	OK	78.3123	358.197	2.19344	5.14723	5e-05	0.00128834	yes
4970	MSTRG.2879	"NCU02989T0"	WT_LP	dim5_LP	OK	3.15969	14.369	2.1851	4.30811	5e-05	0.00128834	yes
8405	MSTRG.6417	"NCU09637T1"	WT_LP	dim5_LP	OK	10.1451	46.1128	2.18439	3.35386	5e-05	0.00128834	yes
1610	MSTRG.11719	"NCU05134T0"	WT_LP	dim5_LP	OK	22.2268	100.578	2.17795	5.02621	5e-05	0.00128834	yes
3410	MSTRG.12946	"NCU08127T0"	WT_LP	dim5_LP	OK	3.93297	17.7621	2.17511	4.80117	5e-05	0.00128834	yes
3230	MSTRG.12756	"NCU02317T0"	WT_LP	dim5_LP	OK	2.05047	9.25573	2.17439	3.27836	0.00015	0.00331184	yes
7355	MSTRG.5539	"NCU00130T1"	WT_LP	dim5_LP	OK	1.49178	6.73129	2.17385	3.65587	5e-05	0.00128834	yes
6695	MSTRG.4820	"NCU09178T0"	WT_LP	dim5_LP	OK	4.29994	19.3115	2.16707	4.14857	5e-05	0.00128834	yes
680	MSTRG.10575	"NCU07095T0"	WT_LP	dim5_LP	OK	10.8686	48.6852	2.16332	4.63567	5e-05	0.00128834	yes
6755	MSTRG.4831	"NCU09187T0"	WT_LP	dim5_LP	OK	7.34157	32.7296	2.15643	4.96016	5e-05	0.00128834	yes
8885	MSTRG.6621	"NCU04935T0"	WT_LP	dim5_LP	OK	0.576017	2.56632	2.15552	2.97446	0.001	0.0151522	yes
1070	MSTRG.10979	"NCU05628T0"	WT_LP	dim5_LP	OK	1.89438	8.40059	2.14876	2.8352	0.0005	0.00879069	yes
10790	MSTRG.8855	"NCU03646T1"	WT_LP	dim5_LP	OK	3.34187	14.791	2.146	4.67944	5e-05	0.00128834	yes
3500	MSTRG.13012	"NCU08171T0"	WT_LP	dim5_LP	OK	85.2916	375.505	2.13836	5.35124	5e-05	0.00128834	yes
575	MSTRG.10537	"NCU07129T0"	WT_LP	dim5_LP	OK	7.79599	34.1973	2.13308	5.21594	5e-05	0.00128834	yes
8390	MSTRG.6416	"NCU10285T0"	WT_LP	dim5_LP	OK	0.823226	3.60812	2.13189	2.78997	0.00045	0.00807047	yes
4730	MSTRG.2470	"NCU00732T0"	WT_LP	dim5_LP	OK	89.6547	386.961	2.10974	4.6338	5e-05	0.00128834	yes
1100	MSTRG.11	"NCU09909T0"	WT_LP	dim5_LP	OK	1.06689	4.60175	2.10878	3.37883	5e-05	0.00128834	yes
10040	MSTRG.8039	"NCU08839T0"	WT_LP	dim5_LP	OK	0.966183	4.13958	2.09912	3.30566	0.0001	0.00234369	yes
2660	MSTRG.12375	"NCU12022T0"	WT_LP	dim5_LP	OK	9.80585	41.8758	2.0944	4.50525	5e-05	0.00128834	yes
8180	MSTRG.6325	"NCU08531T0"	WT_LP	dim5_LP	OK	0.792024	3.38186	2.0942	3.36909	5e-05	0.00128834	yes
8495	MSTRG.6466	"NCU07582T0"	WT_LP	dim5_LP	OK	1.65162	7.02318	2.08824	3.8546	5e-05	0.00128834	yes
8090	MSTRG.6246	"NCU08223T0"	WT_LP	dim5_LP	OK	105.609	446.38	2.07955	5.31395	5e-05	0.00128834	yes
5705	MSTRG.3693	"MSTRG.3693.1"	WT_LP	dim5_LP	OK	0.838838	3.54336	2.07866	2.73784	0.0009	0.0139539	yes
5360	MSTRG.3469	"NCU03494T0"	WT_LP	dim5_LP	OK	2.23219	9.37887	2.07096	4.12294	5e-05	0.00128834	yes
4850	MSTRG.26	"NCU08052T0"	WT_LP	dim5_LP	OK	8.83101	37.0902	2.07039	4.70699	5e-05	0.00128834	yes
9590	MSTRG.7314	"NCU06294T0"	WT_LP	dim5_LP	OK	25.0106	104.99	2.06964	4.89808	5e-05	0.00128834	yes
1640	MSTRG.11727	"MSTRG.11727.1"	WT_LP	dim5_LP	OK	0.794805	3.3335	2.06837	3.0133	0.00035	0.00660875	yes
3650	MSTRG.13144	"NCU05819T0"	WT_LP	dim5_LP	OK	1.40337	5.85654	2.06115	3.35555	0.0001	0.00234369	yes
9725	MSTRG.7446	"NCU10965T0"	WT_LP	dim5_LP	OK	3.69928	15.4348	2.06087	3.07042	0.00025	0.00504322	yes
10445	MSTRG.8523	"NCU11046T0"	WT_LP	dim5_LP	OK	6.48429	26.9912	2.05747	4.23679	5e-05	0.00128834	yes
515	MSTRG.10519	"NCU07140T0"	WT_LP	dim5_LP	OK	0.387123	1.59574	2.04336	2.23585	0.0027	0.0323098	yes
875	MSTRG.10717	"NCU04725T0"	WT_LP	dim5_LP	OK	3.15801	12.9951	2.04088	3.89453	5e-05	0.00128834	yes
1775	MSTRG.11760	"NCU05083T0"	WT_LP	dim5_LP	OK	1.9469	7.96521	2.03254	3.69182	5e-05	0.00128834	yes
5900	MSTRG.3961	"MSTRG.3961.1"	WT_LP	dim5_LP	OK	2.82723	11.4645	2.01971	3.18129	0.00035	0.00660875	yes
7715	MSTRG.5886	"MSTRG.5886.2"	WT_LP	dim5_LP	OK	1.20983	4.87349	2.01015	3.03495	5e-05	0.00128834	yes
500	MSTRG.10514	"NCU17053T0"	WT_LP	dim5_LP	OK	2.74437	10.9921	2.00192	3.10786	0.0001	0.00234369	yes
10400	MSTRG.8507	"NCU08907T0"	WT_LP	dim5_LP	OK	566.202	2259.24	1.99645	4.37467	5e-05	0.00128834	yes
485	MSTRG.10507	"NCU07149T0"	WT_LP	dim5_LP	OK	1.19183	4.74429	1.99301	3.22002	5e-05	0.00128834	yes
10865	MSTRG.9	"NCU09906T0"	WT_LP	dim5_LP	OK	9.49522	37.7276	1.99035	5.0172	5e-05	0.00128834	yes
2435	MSTRG.12258	"NCU09406T0"	WT_LP	dim5_LP	OK	0.762492	3.01882	1.98519	2.9082	0.00075	0.0121238	yes
1565	MSTRG.11704	"NCU05143T0"	WT_LP	dim5_LP	OK	22.8641	90.4938	1.98474	5.07836	5e-05	0.00128834	yes
560	MSTRG.10529	"NCU07134T0"	WT_LP	dim5_LP	OK	1.57077	6.18589	1.97751	3.13465	0.00015	0.00331184	yes
8765	MSTRG.6574	"NCU04883T0"	WT_LP	dim5_LP	OK	0.913477	3.58392	1.9721	2.79012	0.00085	0.013367	yes
1985	MSTRG.11895	"NCU04997T0"	WT_LP	dim5_LP	OK	2.63572	10.2663	1.96164	3.48805	5e-05	0.00128834	yes
10370	MSTRG.8496	"NCU09832T0"	WT_LP	dim5_LP	OK	6.84569	26.6568	1.96124	4.51039	5e-05	0.00128834	yes
2600	MSTRG.12360	"NCU04538T0"	WT_LP	dim5_LP	OK	1.15334	4.48421	1.95903	3.78926	5e-05	0.00128834	yes
10745	MSTRG.8822	"NCU03604T0"	WT_LP	dim5_LP	OK	2.12317	8.23755	1.956	2.896	0.00035	0.00660875	yes
530	MSTRG.10523	"NCU07138T0"	WT_LP	dim5_LP	OK	2.09032	8.10308	1.95475	2.67732	0.00195	0.0254182	yes
5045	MSTRG.2974	"NCU02913T0"	WT_LP	dim5_LP	OK	7.3103	28.3162	1.95363	4.78569	5e-05	0.00128834	yes
10670	MSTRG.8651	"NCU04641T0"	WT_LP	dim5_LP	OK	23.1163	89.169	1.94763	4.98347	5e-05	0.00128834	yes
4580	MSTRG.2299	"NCU00873T0"	WT_LP	dim5_LP	OK	5.98173	22.9886	1.94228	3.18045	5e-05	0.00128834	yes
9905	MSTRG.7768	"NCU07338T0"	WT_LP	dim5_LP	OK	21.8911	84.0665	1.94119	4.83379	5e-05	0.00128834	yes
6620	MSTRG.4781	"NCU09152T0"	WT_LP	dim5_LP	OK	104.526	398.8	1.9318	4.5578	5e-05	0.00128834	yes
1580	MSTRG.11705	"NCU05142T0"	WT_LP	dim5_LP	OK	1.35844	5.17251	1.92891	2.86694	0.00045	0.00807047	yes
8060	MSTRG.6237	"NCU08199T0"	WT_LP	dim5_LP	OK	4.07596	15.5009	1.92715	3.76741	5e-05	0.00128834	yes
4760	MSTRG.248	"NCU09087T0"	WT_LP	dim5_LP	OK	1.74115	6.57334	1.91659	3.83143	5e-05	0.00128834	yes
11345	MSTRG.9411	"NCU01230T0"	WT_LP	dim5_LP	OK	1.13066	4.24799	1.90961	2.80463	0.0005	0.00879069	yes
2360	MSTRG.12214	"NCU09559T0"	WT_LP	dim5_LP	OK	3.49842	13.1076	1.90563	4.32596	5e-05	0.00128834	yes
1910	MSTRG.11836	"MSTRG.11836.2"	WT_LP	dim5_LP	OK	2.5587	9.56909	1.90297	2.41391	0.0014	0.0197187	yes
5375	MSTRG.3485	"NCU03484T0"	WT_LP	dim5_LP	OK	1.39166	5.15317	1.88865	3.29419	5e-05	0.00128834	yes
1040	MSTRG.10960	"NCU05648T0"	WT_LP	dim5_LP	OK	4.33047	15.993	1.88485	4.30296	5e-05	0.00128834	yes
4685	MSTRG.2436	"NCU00755T0"	WT_LP	dim5_LP	OK	3.31898	12.2303	1.88165	4.15312	5e-05	0.00128834	yes
6440	MSTRG.4656	"NCU09356T0"	WT_LP	dim5_LP	OK	7.54992	27.7878	1.87992	4.20585	5e-05	0.00128834	yes
5	MSTRG.10008	"NCU04132T0"	WT_LP	dim5_LP	OK	1.83728	6.74002	1.87518	3.31342	5e-05	0.00128834	yes
6455	MSTRG.4657	"NCU09357T0"	WT_LP	dim5_LP	OK	5.22663	19.0964	1.86935	4.46958	5e-05	0.00128834	yes
4565	MSTRG.2297	"NCU00874T1"	WT_LP	dim5_LP	OK	2.6397	9.56257	1.85702	3.03202	5e-05	0.00128834	yes
9185	MSTRG.6900	"NCU06589T0"	WT_LP	dim5_LP	OK	5.11331	18.3643	1.84458	3.80407	5e-05	0.00128834	yes
10730	MSTRG.8818	"NCU03600T0"	WT_LP	dim5_LP	OK	108.84	390.046	1.84144	4.50112	5e-05	0.00128834	yes
1085	MSTRG.10985	"NCU05629T0"	WT_LP	dim5_LP	OK	3.78261	13.3976	1.82452	3.20129	5e-05	0.00128834	yes
6800	MSTRG.4869	"NCU05693T0"	WT_LP	dim5_LP	OK	45.014	158.927	1.81992	4.24071	5e-05	0.00128834	yes
9485	MSTRG.7181	"NCU06400T0"	WT_LP	dim5_LP	OK	12.561	44.2355	1.81625	3.72558	5e-05	0.00128834	yes
9575	MSTRG.73	"NCU08097T0"	WT_LP	dim5_LP	OK	0.59228	2.08265	1.81407	2.56903	0.0018	0.0238961	yes
815	MSTRG.10649	"NCU07049T0"	WT_LP	dim5_LP	OK	22.9561	80.5763	1.81148	4.3348	5e-05	0.00128834	yes
1415	MSTRG.11444	"NCU04046T0"	WT_LP	dim5_LP	OK	33.2604	116.522	1.80873	4.2323	5e-05	0.00128834	yes
7640	MSTRG.5817	"NCU00322T0"	WT_LP	dim5_LP	OK	271.239	928.474	1.7753	4.32816	5e-05	0.00128834	yes
9935	MSTRG.7786	"NCU07325T0"	WT_LP	dim5_LP	OK	708.056	2410.75	1.76755	4.08014	5e-05	0.00128834	yes
1700	MSTRG.11743	"NCU05113T0"	WT_LP	dim5_LP	OK	1.38836	4.7024	1.76001	3.12805	5e-05	0.00128834	yes
4745	MSTRG.2473	"MSTRG.2473.1"	WT_LP	dim5_LP	OK	1.85585	6.27135	1.7567	2.47587	0.00245	0.0301521	yes
11015	MSTRG.9210	"NCU01063T0"	WT_LP	dim5_LP	OK	29.3635	98.9676	1.75293	4.35784	5e-05	0.00128834	yes
4670	MSTRG.2386	"NCU00790T0"	WT_LP	dim5_LP	OK	1.81228	6.0988	1.75072	3.42341	5e-05	0.00128834	yes
11045	MSTRG.9229	"NCU01078T0"	WT_LP	dim5_LP	OK	3.01066	10.1217	1.7493	3.57271	5e-05	0.00128834	yes
5105	MSTRG.3107	"NCU02811T0"	WT_LP	dim5_LP	OK	49.7937	167.275	1.74818	4.41032	5e-05	0.00128834	yes
5975	MSTRG.4140	"NCU01720T0"	WT_LP	dim5_LP	OK	14.1411	47.2717	1.74108	4.27955	5e-05	0.00128834	yes
8690	MSTRG.6540	"NCU16729T0"	WT_LP	dim5_LP	OK	4.2374	14.1474	1.73928	2.93129	0.0004	0.007345	yes
9710	MSTRG.7433	"NCU10500T0"	WT_LP	dim5_LP	OK	15.0768	50.2703	1.73737	4.30267	5e-05	0.00128834	yes
10010	MSTRG.7928	"NCU06977T0"	WT_LP	dim5_LP	OK	166.646	555.219	1.73627	4.30304	5e-05	0.00128834	yes
2135	MSTRG.12041	"NCU09049T0"	WT_LP	dim5_LP	OK	68.0394	226.583	1.7356	4.3927	5e-05	0.00128834	yes
6665	MSTRG.4802	"NCU09169T0"	WT_LP	dim5_LP	OK	29.4269	97.7501	1.73196	3.89804	5e-05	0.00128834	yes
635	MSTRG.10562	"NCU12067T0"	WT_LP	dim5_LP	OK	6.95131	23.0549	1.72971	3.36116	5e-05	0.00128834	yes
335	MSTRG.10389	"NCU09955T0"	WT_LP	dim5_LP	OK	1.17894	3.88901	1.72191	2.85129	0.0003	0.00584877	yes
6350	MSTRG.459	"NCU02071T0"	WT_LP	dim5_LP	OK	6.0956	20.0954	1.72102	3.28718	5e-05	0.00128834	yes
4820	MSTRG.2516	"NCU00701T0"	WT_LP	dim5_LP	OK	9.60042	31.571	1.71743	3.7753	5e-05	0.00128834	yes
8450	MSTRG.6438	"NCU09651T0"	WT_LP	dim5_LP	OK	5.01288	16.4265	1.71232	3.26572	5e-05	0.00128834	yes
10715	MSTRG.8816	"MSTRG.8816.1"	WT_LP	dim5_LP	OK	0.858369	2.80248	1.70703	2.62461	0.00085	0.013367	yes
6470	MSTRG.4659	"NCU09771T0"	WT_LP	dim5_LP	OK	1.09405	3.56502	1.70423	2.62751	0.00115	0.0169085	yes
2165	MSTRG.12048	"NCU09053T0"	WT_LP	dim5_LP	OK	1.52266	4.94679	1.69989	2.61113	0.00085	0.013367	yes
800	MSTRG.10647	"MSTRG.10647.1"	WT_LP	dim5_LP	OK	1.8905	6.11318	1.69315	3.2641	5e-05	0.00128834	yes
7880	MSTRG.6161	"MSTRG.6161.1"	WT_LP	dim5_LP	OK	1.18081	3.81349	1.69134	2.94944	0.0001	0.00234369	yes
5915	MSTRG.4013	"NCU01812T0"	WT_LP	dim5_LP	OK	3.3437	10.7924	1.69049	3.30429	5e-05	0.00128834	yes
2570	MSTRG.12329	"NCU10865T0"	WT_LP	dim5_LP	OK	29.2232	93.632	1.67989	4.16271	5e-05	0.00128834	yes
10250	MSTRG.8353	"MSTRG.8353.1"	WT_LP	dim5_LP	OK	143.604	458.469	1.67473	4.29953	5e-05	0.00128834	yes
3965	MSTRG.1490	"NCU03132T0"	WT_LP	dim5_LP	OK	7.73796	24.6854	1.67363	2.53788	0.00135	0.0191508	yes
6710	MSTRG.4827	"NCU09188T0"	WT_LP	dim5_LP	OK	4.59046	14.6267	1.6719	3.76309	5e-05	0.00128834	yes
2495	MSTRG.12275	"NCU09390T0"	WT_LP	dim5_LP	OK	1.35452	4.31313	1.67096	2.44639	0.0019	0.0248934	yes
1895	MSTRG.11834	"NCU05040T0"	WT_LP	dim5_LP	OK	20.721	65.8108	1.66723	2.81098	0.0001	0.00234369	yes
2285	MSTRG.12131	"NCU06918T0"	WT_LP	dim5_LP	OK	5.98111	18.8988	1.65981	3.76258	5e-05	0.00128834	yes
8870	MSTRG.6620	"NCU04928T0"	WT_LP	dim5_LP	OK	34.2413	108.034	1.65768	4.19052	5e-05	0.00128834	yes
1850	MSTRG.11798	"NCU10697T0"	WT_LP	dim5_LP	OK	2.0756	6.50345	1.64767	2.96753	0.0002	0.00420033	yes
3155	MSTRG.12728	"NCU02338T0"	WT_LP	dim5_LP	OK	6.44591	20.1605	1.64507	3.68102	5e-05	0.00128834	yes
4145	MSTRG.1751	"NCU03323T1"	WT_LP	dim5_LP	OK	18.5307	57.9242	1.64425	4.05175	5e-05	0.00128834	yes
8285	MSTRG.6398	"NCU10641T0"	WT_LP	dim5_LP	OK	2.46402	7.67788	1.6397	2.77983	0.0001	0.00234369	yes
7595	MSTRG.5800	"NCU00309T0"	WT_LP	dim5_LP	OK	9.86329	30.7202	1.63905	4.01789	5e-05	0.00128834	yes
65	MSTRG.10104	"NCU04197T0"	WT_LP	dim5_LP	OK	18.6706	57.9961	1.63519	3.39874	5e-05	0.00128834	yes
11240	MSTRG.9307	"MSTRG.9307.2"	WT_LP	dim5_LP	OK	1.18567	3.66121	1.62662	2.2955	0.00285	0.0337162	yes
2045	MSTRG.11946	"NCU09277T0"	WT_LP	dim5_LP	OK	7.24936	22.3643	1.62528	2.3927	0.00285	0.0337162	yes
1655	MSTRG.11737	"NCU05126T0"	WT_LP	dim5_LP	OK	8.00926	24.6947	1.62446	3.30198	5e-05	0.00128834	yes
440	MSTRG.10475	"MSTRG.10475.1"	WT_LP	dim5_LP	OK	0.622999	1.91824	1.62248	2.594	0.00135	0.0191508	yes
1970	MSTRG.11880	"NCU05005T0"	WT_LP	dim5_LP	OK	13.642	41.9829	1.62174	3.57431	5e-05	0.00128834	yes
7340	MSTRG.5493	"MSTRG.5493.1"	WT_LP	dim5_LP	OK	1.38019	4.18743	1.6012	2.44141	0.00175	0.0233667	yes
10325	MSTRG.8431	"NCU07769T0"	WT_LP	dim5_LP	OK	44.7441	135.385	1.59729	4.09601	5e-05	0.00128834	yes
5075	MSTRG.2994	"NCU02897T0"	WT_LP	dim5_LP	OK	1.94369	5.88069	1.59718	3.42032	5e-05	0.00128834	yes
11465	MSTRG.9600	"NCU01376T0"	WT_LP	dim5_LP	OK	8.73855	26.4235	1.59636	3.66597	5e-05	0.00128834	yes
7745	MSTRG.5931	"NCU00399T0"	WT_LP	dim5_LP	OK	310.802	938.18	1.59387	3.49876	5e-05	0.00128834	yes
4205	MSTRG.184	"NCU07441T0"	WT_LP	dim5_LP	OK	10.0976	30.4232	1.59116	3.27634	5e-05	0.00128834	yes
1490	MSTRG.11651	"NCU05929T0"	WT_LP	dim5_LP	OK	2.92671	8.80196	1.58854	2.77554	0.00035	0.00660875	yes
9605	MSTRG.7329	"NCU11295T0"	WT_LP	dim5_LP	OK	12.8865	38.6914	1.58615	3.93449	5e-05	0.00128834	yes
6140	MSTRG.4294	"NCU01565T0"	WT_LP	dim5_LP	OK	121.264	363.997	1.58578	3.49964	5e-05	0.00128834	yes
9950	MSTRG.7790	"NCU07323T0"	WT_LP	dim5_LP	OK	6.6308	19.7563	1.57506	3.37674	5e-05	0.00128834	yes
7670	MSTRG.5855	"NCU00354T0"	WT_LP	dim5_LP	OK	2.65568	7.88018	1.56915	2.2908	0.00055	0.00950481	yes
7655	MSTRG.5831	"NCU00338T0"	WT_LP	dim5_LP	OK	6.33094	18.6941	1.56209	3.41713	5e-05	0.00128834	yes
5300	MSTRG.3317	"NCU09631T0"	WT_LP	dim5_LP	OK	2.33171	6.88253	1.56155	2.87585	0.0003	0.00584877	yes
7400	MSTRG.5593	"NCU11172T0"	WT_LP	dim5_LP	OK	14.2867	42.01	1.55606	3.60909	5e-05	0.00128834	yes
8660	MSTRG.6522	"NCU07626T0"	WT_LP	dim5_LP	OK	7.88299	23.1751	1.55576	2.97689	5e-05	0.00128834	yes
380	MSTRG.10433	"NCU07210T0"	WT_LP	dim5_LP	OK	25.8635	75.848	1.5522	3.93393	5e-05	0.00128834	yes
7895	MSTRG.6164	"NCU07553T0"	WT_LP	dim5_LP	OK	4.80703	14.0676	1.54916	3.3996	5e-05	0.00128834	yes
4610	MSTRG.2302	"NCU00868T0"	WT_LP	dim5_LP	OK	50.472	147.432	1.5465	3.98344	5e-05	0.00128834	yes
605	MSTRG.10553	"NCU07115T0"	WT_LP	dim5_LP	OK	3.33491	9.72665	1.54429	3.03275	5e-05	0.00128834	yes
5150	MSTRG.3141	"NCU10239T0"	WT_LP	dim5_LP	OK	5.37789	15.6803	1.54384	3.39054	5e-05	0.00128834	yes
3755	MSTRG.13217	"NCU05878T0"	WT_LP	dim5_LP	OK	19.5408	56.9585	1.54342	3.9674	5e-05	0.00128834	yes
5270	MSTRG.3302	"NCU08638T0"	WT_LP	dim5_LP	OK	3.58425	10.4248	1.54028	2.82228	0.0005	0.00879069	yes
8345	MSTRG.6413	"NCU11291T0"	WT_LP	dim5_LP	OK	71.0116	205.544	1.53332	3.90312	5e-05	0.00128834	yes
11255	MSTRG.9309	"MSTRG.9309.1"	WT_LP	dim5_LP	OK	2.8383	8.18355	1.5277	3.05015	5e-05	0.00128834	yes
11105	MSTRG.9248	"NCU01092T0"	WT_LP	dim5_LP	OK	13.3376	38.4275	1.52664	3.25036	5e-05	0.00128834	yes
9545	MSTRG.7254	"NCU06337T0"	WT_LP	dim5_LP	OK	2.40725	6.90183	1.5196	2.89044	0.00015	0.00331184	yes
7430	MSTRG.5623	"NCU00189T0"	WT_LP	dim5_LP	OK	1.74503	4.99078	1.51601	2.45172	0.00055	0.00950481	yes
3095	MSTRG.12685	"NCU02369T0"	WT_LP	dim5_LP	OK	51.5214	147.083	1.51339	2.97741	0.0001	0.00234369	yes
3770	MSTRG.13219	"MSTRG.13219.1"	WT_LP	dim5_LP	OK	1.14247	3.25686	1.51132	2.88485	0.00015	0.00331184	yes
770	MSTRG.10638	"NCU17062T0"	WT_LP	dim5_LP	OK	2.44596	6.9014	1.49649	2.89599	0.0002	0.00420033	yes
6485	MSTRG.4668	"NCU09775T0"	WT_LP	dim5_LP	OK	34.972	98.5449	1.49458	3.59503	5e-05	0.00128834	yes
7175	MSTRG.5267	"MSTRG.5267.1"	WT_LP	dim5_LP	OK	4.31182	12.0956	1.48811	3.03113	0.00015	0.00331184	yes
6335	MSTRG.4553	"NCU08746T0"	WT_LP	dim5_LP	OK	2.31834	6.50141	1.48766	2.48999	0.0009	0.0139539	yes
5255	MSTRG.3261	"NCU08606T1"	WT_LP	dim5_LP	OK	4.02663	11.2462	1.48179	3.43562	5e-05	0.00128834	yes
1550	MSTRG.11687	"NCU05154T0"	WT_LP	dim5_LP	OK	16.848	47.0438	1.48142	3.79169	5e-05	0.00128834	yes
10025	MSTRG.8007	"NCU07037T0"	WT_LP	dim5_LP	OK	9.04525	25.2485	1.48097	3.08457	5e-05	0.00128834	yes
10385	MSTRG.8505	"NCU08909T0"	WT_LP	dim5_LP	OK	213.268	594.788	1.47971	3.4619	5e-05	0.00128834	yes
4475	MSTRG.2123	"NCU00984T1"	WT_LP	dim5_LP	OK	25.5285	70.8504	1.47267	3.69175	5e-05	0.00128834	yes
5420	MSTRG.3502	"NCU03468T0"	WT_LP	dim5_LP	OK	2.72505	7.52712	1.46582	2.60376	0.0004	0.007345	yes
8570	MSTRG.6499	"NCU07618T0"	WT_LP	dim5_LP	OK	6.88993	18.9992	1.46338	3.70262	5e-05	0.00128834	yes
10430	MSTRG.8512	"MSTRG.8512.1"	WT_LP	dim5_LP	OK	3.05403	8.36128	1.45301	3.11199	0.0001	0.00234369	yes
3980	MSTRG.153	"NCU07461T0"	WT_LP	dim5_LP	OK	1.0252	2.79738	1.44817	2.37027	0.00175	0.0233667	yes
10775	MSTRG.885	"NCU02526T0"	WT_LP	dim5_LP	OK	192.757	524.09	1.44303	3.39515	5e-05	0.00128834	yes
11450	MSTRG.9571	"NCU16998T0"	WT_LP	dim5_LP	OK	19.8839	54.0429	1.4425	3.51867	5e-05	0.00128834	yes
1940	MSTRG.11864	"NCU05018T0"	WT_LP	dim5_LP	OK	15.1962	41.1002	1.43544	3.23282	5e-05	0.00128834	yes
620	MSTRG.1056	"NCU10075T0"	WT_LP	dim5_LP	OK	1.13975	3.06281	1.42614	2.59065	0.0003	0.00584877	yes
8555	MSTRG.6496	"MSTRG.6496.1"	WT_LP	dim5_LP	OK	1.79476	4.81968	1.42515	2.72587	0.00025	0.00504322	yes
8000	MSTRG.6219	"MSTRG.6219.1"	WT_LP	dim5_LP	OK	1.4593	3.91766	1.42471	2.41331	0.00195	0.0254182	yes
8600	MSTRG.6516	"NCU07622T0"	WT_LP	dim5_LP	OK	1.16857	3.13707	1.42468	2.33634	0.0022	0.0278065	yes
140	MSTRG.10224	"NCU04285T0"	WT_LP	dim5_LP	OK	5.134	13.6871	1.41466	2.67503	0.00035	0.00660875	yes
8330	MSTRG.6412	"NCU08752T0"	WT_LP	dim5_LP	OK	2.56465	6.83677	1.41455	2.84405	0.00015	0.00331184	yes
110	MSTRG.10197	"NCU04269T2"	WT_LP	dim5_LP	OK	3.23293	8.61398	1.41384	3.0612	5e-05	0.00128834	yes
7760	MSTRG.594	"NCU01972T0"	WT_LP	dim5_LP	OK	16.2301	43.2064	1.41257	2.45251	0.00105	0.0157475	yes
2330	MSTRG.12183	"NCU12040T0"	WT_LP	dim5_LP	OK	1.93101	5.12456	1.40807	2.37821	0.0025	0.0305862	yes
4595	MSTRG.2301	"NCU00869T0"	WT_LP	dim5_LP	OK	9.43312	25.0275	1.40771	3.49675	5e-05	0.00128834	yes
9650	MSTRG.7383	"NCU16806T0"	WT_LP	dim5_LP	OK	6.47252	17.1499	1.4058	2.8307	0.00015	0.00331184	yes
5030	MSTRG.296	"MSTRG.296.1"	WT_LP	dim5_LP	OK	1.8176	4.80945	1.40384	2.60702	0.0007	0.0115127	yes
1340	MSTRG.11333	"NCU03960T0"	WT_LP	dim5_LP	OK	42.8881	113.319	1.40174	2.25837	0.003	0.0351008	yes
6095	MSTRG.4232	"NCU01629T0"	WT_LP	dim5_LP	OK	1.96952	5.20204	1.40123	2.55555	0.0007	0.0115127	yes
2090	MSTRG.12009	"NCU09031T0"	WT_LP	dim5_LP	OK	17.8896	47.0439	1.39489	3.52473	5e-05	0.00128834	yes
6890	MSTRG.4958	"NCU07840T0"	WT_LP	dim5_LP	OK	1.90674	5.01219	1.39433	2.48372	0.00085	0.013367	yes
9515	MSTRG.7213	"NCU06373T0"	WT_LP	dim5_LP	OK	1.53818	4.03079	1.38983	2.62809	0.00035	0.00660875	yes
6260	MSTRG.4490	"NCU08700T1"	WT_LP	dim5_LP	OK	3.3176	8.68484	1.38836	3.1509	5e-05	0.00128834	yes
6410	MSTRG.4621	"NCU09337T0"	WT_LP	dim5_LP	OK	6.23641	16.3044	1.38648	3.20108	5e-05	0.00128834	yes
3590	MSTRG.13090	"NCU05784T0"	WT_LP	dim5_LP	OK	5.71974	14.9298	1.38418	2.74355	0.0002	0.00420033	yes
2630	MSTRG.12370	"NCU06170T0"	WT_LP	dim5_LP	OK	24.6183	63.9642	1.37754	3.46486	5e-05	0.00128834	yes
2405	MSTRG.12224	"NCU08397T0"	WT_LP	dim5_LP	OK	30.6238	79.5501	1.37721	3.49037	5e-05	0.00128834	yes
5180	MSTRG.3192	"NCU09268T0"	WT_LP	dim5_LP	OK	31.237	80.9438	1.37366	3.40246	5e-05	0.00128834	yes
9770	MSTRG.7502	"NCU04390T1"	WT_LP	dim5_LP	OK	22.242	57.4582	1.36923	3.47756	5e-05	0.00128834	yes
10100	MSTRG.8106	"NCU09915T0"	WT_LP	dim5_LP	OK	6.67812	17.2407	1.3683	3.16555	5e-05	0.00128834	yes
2705	MSTRG.12420	"NCU06130T0"	WT_LP	dim5_LP	OK	4.91655	12.6834	1.36723	2.86644	0.0002	0.00420033	yes
5945	MSTRG.4052	"MSTRG.4052.1"	WT_LP	dim5_LP	OK	1.34115	3.45912	1.36694	2.29186	0.0031	0.0360147	yes
1055	MSTRG.10972	"NCU05639T0"	WT_LP	dim5_LP	OK	13.5154	34.7895	1.36405	2.35179	0.001	0.0151522	yes
6005	MSTRG.4186	"NCU01660T0"	WT_LP	dim5_LP	OK	2.74933	7.05852	1.36029	2.38533	0.00135	0.0191508	yes
8255	MSTRG.6377	"NCU08774T0"	WT_LP	dim5_LP	OK	4.51675	11.5237	1.35125	2.48359	0.0005	0.00879069	yes
4055	MSTRG.1640	"NCU03240T0"	WT_LP	dim5_LP	OK	5.21937	13.3118	1.35076	2.99616	5e-05	0.00128834	yes
10130	MSTRG.8153	"MSTRG.8153.1"	WT_LP	dim5_LP	OK	1.68478	4.28668	1.3473	2.23861	0.00265	0.0319068	yes
10280	MSTRG.8379	"NCU07802T0"	WT_LP	dim5_LP	OK	17.5876	44.5707	1.34154	3.16992	5e-05	0.00128834	yes
10700	MSTRG.8717	"NCU04603T0"	WT_LP	dim5_LP	OK	108.931	275.693	1.33965	3.21404	5e-05	0.00128834	yes
4535	MSTRG.2295	"NCU00876T0"	WT_LP	dim5_LP	OK	3.67396	9.28134	1.337	2.75929	0.0004	0.007345	yes
9215	MSTRG.6962	"NCU09742T0"	WT_LP	dim5_LP	OK	2.29443	5.79057	1.33557	2.3425	0.0017	0.0228867	yes
2150	MSTRG.12043	"MSTRG.12043.1"	WT_LP	dim5_LP	OK	7.67163	19.3264	1.33297	2.98669	0.00015	0.00331184	yes
1670	MSTRG.11739	"NCU05123T0"	WT_LP	dim5_LP	OK	5.39216	13.517	1.32584	3.03981	5e-05	0.00128834	yes
8930	MSTRG.6650	"NCU04949T0"	WT_LP	dim5_LP	OK	7.799	19.4951	1.32175	2.68975	0.0004	0.007345	yes
4835	MSTRG.2525	"NCU00695T0"	WT_LP	dim5_LP	OK	33.5704	83.9012	1.3215	2.65237	0.00035	0.00660875	yes
7070	MSTRG.5123	"NCU06467T1"	WT_LP	dim5_LP	OK	5.81019	14.4767	1.31707	2.61306	0.00125	0.018034	yes
10295	MSTRG.8380	"NCU16917T0"	WT_LP	dim5_LP	OK	3.10144	7.72315	1.31625	2.23282	0.00335	0.0381351	yes
395	MSTRG.10440	"MSTRG.10440.1"	WT_LP	dim5_LP	OK	1.91079	4.75813	1.31622	2.24326	0.0028	0.0332335	yes
8300	MSTRG.6401	"NCU16716T0"	WT_LP	dim5_LP	OK	6.57164	16.2616	1.30714	2.25332	0.0016	0.0218826	yes
11090	MSTRG.9246	"NCU01089T1"	WT_LP	dim5_LP	OK	83.399	205.057	1.29792	3.24644	5e-05	0.00128834	yes
8360	MSTRG.6414	"NCU11292T1"	WT_LP	dim5_LP	OK	75.345	185.25	1.29789	3.36205	5e-05	0.00128834	yes
6275	MSTRG.4508	"NCU08713T0"	WT_LP	dim5_LP	OK	114.29	279.707	1.29122	2.89723	0.0001	0.00234369	yes
3680	MSTRG.13150	"NCU05829T0"	WT_LP	dim5_LP	OK	14.1629	34.6385	1.29026	3.17472	0.0001	0.00234369	yes
3830	MSTRG.1372	"NCU09307T0"	WT_LP	dim5_LP	OK	4.18126	10.1999	1.28655	2.99206	5e-05	0.00128834	yes
1880	MSTRG.11824	"NCU05045T0"	WT_LP	dim5_LP	OK	2.18094	5.31329	1.28465	2.29819	0.00265	0.0319068	yes
5510	MSTRG.3556	"NCU03426T0"	WT_LP	dim5_LP	OK	4.69019	11.4209	1.28395	2.99536	5e-05	0.00128834	yes
3890	MSTRG.143	"NCU07474T0"	WT_LP	dim5_LP	OK	11.2927	27.4529	1.28157	2.87123	5e-05	0.00128834	yes
2735	MSTRG.12497	"NCU06079T0"	WT_LP	dim5_LP	OK	2.77072	6.71489	1.2771	2.47508	0.0011	0.016344	yes
1130	MSTRG.11058	"NCU05567T0"	WT_LP	dim5_LP	OK	90.7455	219.757	1.27601	2.68885	0.0002	0.00420033	yes
8855	MSTRG.6619	"MSTRG.6619.1"	WT_LP	dim5_LP	OK	15.879	38.3161	1.27083	2.94968	5e-05	0.00128834	yes
3920	MSTRG.144	"NCU07473T0"	WT_LP	dim5_LP	OK	16.8727	40.6957	1.27019	3.2907	5e-05	0.00128834	yes
4985	MSTRG.2880	"NCU02988T0"	WT_LP	dim5_LP	OK	6.93241	16.699	1.26834	3.12407	5e-05	0.00128834	yes
3665	MSTRG.13145	"NCU05820T0"	WT_LP	dim5_LP	OK	3.21115	7.72253	1.26598	2.49484	0.0009	0.0139539	yes
5720	MSTRG.372	"NCU02122T0"	WT_LP	dim5_LP	OK	13.3088	31.8941	1.26091	2.47095	0.0008	0.012757	yes
6200	MSTRG.4375	"NCU01496T0"	WT_LP	dim5_LP	OK	2.39567	5.71079	1.25326	2.27891	0.0023	0.0287879	yes
8795	MSTRG.6582	"NCU04887T0"	WT_LP	dim5_LP	OK	9.81865	23.3343	1.24885	2.98235	5e-05	0.00128834	yes
5285	MSTRG.3303	"NCU08641T0"	WT_LP	dim5_LP	OK	35.6876	84.802	1.24867	3.18993	5e-05	0.00128834	yes
5495	MSTRG.3551	"NCU03430T0"	WT_LP	dim5_LP	OK	5.55855	13.1938	1.24708	2.40727	0.00105	0.0157475	yes
3695	MSTRG.13151	"NCU05830T0"	WT_LP	dim5_LP	OK	4.19561	9.93549	1.24371	2.69712	0.00025	0.00504322	yes
9680	MSTRG.7410	"NCU04467T0"	WT_LP	dim5_LP	OK	4.70765	11.1367	1.24225	2.13749	0.00285	0.0337162	yes
1865	MSTRG.11811	"NCU05061T0"	WT_LP	dim5_LP	OK	13.1904	31.118	1.23826	2.70866	5e-05	0.00128834	yes
2195	MSTRG.12101	"NCU06875T0"	WT_LP	dim5_LP	OK	37.0794	87.3497	1.23619	2.86617	5e-05	0.00128834	yes
5540	MSTRG.356	"NCU02133T0"	WT_LP	dim5_LP	OK	49.853	116.689	1.22692	2.89262	5e-05	0.00128834	yes
4640	MSTRG.2347	"NCU00832T0"	WT_LP	dim5_LP	OK	21.8878	51.2048	1.22615	3.02884	5e-05	0.00128834	yes
3800	MSTRG.1350	"NCU09316T0"	WT_LP	dim5_LP	OK	20.9853	48.953	1.22202	3.14547	5e-05	0.00128834	yes
1475	MSTRG.11609	"MSTRG.11609.1"	WT_LP	dim5_LP	OK	10.2788	23.9521	1.22048	2.90961	5e-05	0.00128834	yes
980	MSTRG.10858	"NCU12087T0"	WT_LP	dim5_LP	OK	2.11331	4.92227	1.21982	2.34115	0.0014	0.0197187	yes
4265	MSTRG.1917	"NCU09193T0"	WT_LP	dim5_LP	OK	4.77127	11.1131	1.21981	2.53065	0.00065	0.01087	yes
1685	MSTRG.11741	"NCU05122T0"	WT_LP	dim5_LP	OK	6.91263	16.0165	1.21225	2.21837	0.0032	0.0368595	yes
7520	MSTRG.5745	"NCU00270T0"	WT_LP	dim5_LP	OK	7.49591	17.36	1.21159	2.87737	5e-05	0.00128834	yes
11510	MSTRG.9604	"NCU01382T0"	WT_LP	dim5_LP	OK	5.81996	13.4745	1.21115	2.82316	5e-05	0.00128834	yes
6725	MSTRG.4829	"NCU09185T0"	WT_LP	dim5_LP	OK	6.95498	16.0093	1.20279	2.68128	0.00025	0.00504322	yes
5870	MSTRG.3929	"NCU06747T0"	WT_LP	dim5_LP	OK	4.59555	10.5327	1.19657	2.38434	0.00165	0.0223859	yes
545	MSTRG.10528	"NCU07135T0"	WT_LP	dim5_LP	OK	11.0162	25.1992	1.19375	3.00214	5e-05	0.00128834	yes
4925	MSTRG.2831	"NCU03035T0"	WT_LP	dim5_LP	OK	14.6185	33.4203	1.19293	2.92072	5e-05	0.00128834	yes
2000	MSTRG.11916	"NCU11409T0"	WT_LP	dim5_LP	OK	3.04493	6.95962	1.1926	2.57471	0.0004	0.007345	yes
7625	MSTRG.5808	"NCU00321T0"	WT_LP	dim5_LP	OK	7.30826	16.6929	1.19163	2.8668	5e-05	0.00128834	yes
935	MSTRG.10735	"NCU04733T0"	WT_LP	dim5_LP	OK	1.82625	4.15512	1.18601	2.30761	0.0017	0.0228867	yes
6575	MSTRG.4718	"NCU09486T0"	WT_LP	dim5_LP	OK	7.4961	17.0173	1.18279	2.7357	0.00015	0.00331184	yes
4070	MSTRG.1655	"NCU03253T0"	WT_LP	dim5_LP	OK	25.4738	57.8284	1.18276	3.05443	5e-05	0.00128834	yes
10355	MSTRG.8467	"MSTRG.8467.1"	WT_LP	dim5_LP	OK	3.17071	7.17554	1.17828	2.27375	0.0014	0.0197187	yes
920	MSTRG.10732	"NCU04732T0"	WT_LP	dim5_LP	OK	6.77338	15.31	1.17652	2.7431	0.00025	0.00504322	yes
9635	MSTRG.7377	"NCU04491T0"	WT_LP	dim5_LP	OK	40.5461	91.4693	1.17372	2.75431	0.00025	0.00504322	yes
8240	MSTRG.6345	"NCU08795T0"	WT_LP	dim5_LP	OK	4.05598	9.13055	1.17065	2.26781	0.00235	0.0292398	yes
8780	MSTRG.6576	"NCU04881T0"	WT_LP	dim5_LP	OK	6.33039	14.2418	1.16977	2.69897	5e-05	0.00128834	yes
20	MSTRG.10032	"MSTRG.10032.1"	WT_LP	dim5_LP	OK	4.52994	10.1069	1.15778	2.22966	0.00245	0.0301521	yes
7220	MSTRG.5366	"NCU00017T0"	WT_LP	dim5_LP	OK	2.8579	6.36862	1.15603	2.32498	0.00195	0.0254182	yes
7145	MSTRG.5210	"NCU06189T0"	WT_LP	dim5_LP	OK	19.3185	43.0396	1.15568	2.88952	5e-05	0.00128834	yes
7790	MSTRG.6010	"NCU00461T0"	WT_LP	dim5_LP	OK	43.5532	97.0308	1.15566	2.88666	5e-05	0.00128834	yes
11480	MSTRG.9601	"NCU01380T0"	WT_LP	dim5_LP	OK	5.57449	12.4135	1.155	2.40399	0.00095	0.0145566	yes
1115	MSTRG.11012	"NCU05598T0"	WT_LP	dim5_LP	OK	54.0528	120.359	1.15491	3.00555	0.0001	0.00234369	yes
5780	MSTRG.3750	"NCU05404T0"	WT_LP	dim5_LP	OK	118.455	263.005	1.15076	2.84852	0.0001	0.00234369	yes
10310	MSTRG.8386	"NCU07798T0"	WT_LP	dim5_LP	OK	4.59371	10.1803	1.14805	2.33054	0.0013	0.0185843	yes
6365	MSTRG.4597	"NCU08435T0"	WT_LP	dim5_LP	OK	4.96877	10.9622	1.14158	2.7684	5e-05	0.00128834	yes
4625	MSTRG.2315	"NCU00859T0"	WT_LP	dim5_LP	OK	85.757	189.022	1.14023	2.53331	0.00035	0.00660875	yes
10640	MSTRG.8614	"NCU04667T0"	WT_LP	dim5_LP	OK	11.8035	25.8957	1.1335	2.72964	0.00025	0.00504322	yes
8900	MSTRG.6626	"NCU04931T0"	WT_LP	dim5_LP	OK	75.885	166.469	1.13336	2.89181	5e-05	0.00128834	yes
6290	MSTRG.4511	"NCU08720T0"	WT_LP	dim5_LP	OK	104.331	225.989	1.11508	2.8173	0.0002	0.00420033	yes
4355	MSTRG.2037	"NCU07379T1"	WT_LP	dim5_LP	OK	22.3975	48.4605	1.11347	2.81276	5e-05	0.00128834	yes
6830	MSTRG.4892	"NCU05712T0"	WT_LP	dim5_LP	OK	38.8322	83.785	1.10944	2.57292	0.0001	0.00234369	yes
5960	MSTRG.4053	"NCU01789T1"	WT_LP	dim5_LP	OK	7.61706	16.3888	1.1054	2.84449	5e-05	0.00128834	yes
410	MSTRG.10457	"NCU07192T0"	WT_LP	dim5_LP	OK	37.4319	80.3572	1.10216	2.81693	0.0002	0.00420033	yes
2120	MSTRG.12033	"NCU09045T0"	WT_LP	dim5_LP	OK	13.2809	28.4395	1.09854	2.73986	0.0001	0.00234369	yes
9815	MSTRG.7567	"NCU04342T0"	WT_LP	dim5_LP	OK	368.052	787.655	1.09765	2.44961	0.00055	0.00950481	yes
4880	MSTRG.2645	"NCU00604T0"	WT_LP	dim5_LP	OK	5.29094	11.307	1.09563	2.37052	0.0016	0.0218826	yes
1310	MSTRG.1127	"NCU02691T1"	WT_LP	dim5_LP	OK	32.8006	70.0194	1.09403	2.72784	0.0001	0.00234369	yes
6995	MSTRG.5058	"NCU06419T0"	WT_LP	dim5_LP	OK	54.719	116.123	1.08554	2.77815	0.00025	0.00504322	yes
2690	MSTRG.12407	"NCU06140T0"	WT_LP	dim5_LP	OK	5.83784	12.3571	1.08183	2.18453	0.0031	0.0360147	yes
1595	MSTRG.11712	"NCU05137T0"	WT_LP	dim5_LP	OK	197.5	417.404	1.07959	2.4695	0.0007	0.0115127	yes
2540	MSTRG.12318	"NCU12026T0"	WT_LP	dim5_LP	OK	21.8038	45.9772	1.07634	2.7273	5e-05	0.00128834	yes
9800	MSTRG.7542	"NCU04360T0"	WT_LP	dim5_LP	OK	22.8656	48.1675	1.07488	2.47786	0.00045	0.00807047	yes
9665	MSTRG.7384	"NCU16807T0"	WT_LP	dim5_LP	OK	22.8009	48.0055	1.07411	2.40805	0.00065	0.01087	yes
5990	MSTRG.4158	"NCU01697T0"	WT_LP	dim5_LP	OK	11.121	23.285	1.06612	2.41182	0.001	0.0151522	yes
6875	MSTRG.4947	"NCU07827T0"	WT_LP	dim5_LP	OK	9.54285	19.9436	1.06344	2.33638	0.0011	0.016344	yes
845	MSTRG.1069	"NCU02656T0"	WT_LP	dim5_LP	OK	3.36473	7.00425	1.05774	2.36058	0.00125	0.018034	yes
5000	MSTRG.2895	"NCU02976T0"	WT_LP	dim5_LP	OK	5.64113	11.6642	1.04803	2.16847	0.0025	0.0305862	yes
10190	MSTRG.8195	"NCU05257T0"	WT_LP	dim5_LP	OK	38.8419	80.1512	1.04511	2.65394	0.00025	0.00504322	yes
10340	MSTRG.8454	"MSTRG.8454.1"	WT_LP	dim5_LP	OK	5.90148	12.1733	1.04457	2.26981	0.00105	0.0157475	yes
8945	MSTRG.667	"NCU01927T1"	WT_LP	dim5_LP	OK	13.3012	27.4348	1.04445	2.36219	0.00095	0.0145566	yes
7415	MSTRG.5621	"NCU00188T0"	WT_LP	dim5_LP	OK	21.486	44.2631	1.04271	2.66916	0.00015	0.00331184	yes
4505	MSTRG.2193	"NCU00938T0"	WT_LP	dim5_LP	OK	98.5961	202.837	1.04072	2.53613	0.00075	0.0121238	yes
9095	MSTRG.6800	"NCU06521T0"	WT_LP	dim5_LP	OK	4.62616	9.51139	1.03984	2.25016	0.0019	0.0248934	yes
4805	MSTRG.2506	"NCU00711T0"	WT_LP	dim5_LP	OK	7.82583	16.0847	1.03938	2.40803	0.0008	0.012757	yes
11390	MSTRG.9521	"NCU01312T0"	WT_LP	dim5_LP	OK	13.7925	28.3264	1.03827	2.47263	0.00075	0.0121238	yes
1625	MSTRG.11725	"NCU05131T1"	WT_LP	dim5_LP	OK	19.6999	40.2779	1.0318	2.38429	0.0008	0.012757	yes
4340	MSTRG.2020	"NCU07388T0"	WT_LP	dim5_LP	OK	10.7598	21.9847	1.03085	2.19728	0.00195	0.0254182	yes
6035	MSTRG.4192	"NCU01656T0"	WT_LP	dim5_LP	OK	6.83119	13.9532	1.03038	2.50106	0.0003	0.00584877	yes
905	MSTRG.10725	"NCU04730T1"	WT_LP	dim5_LP	OK	44.8479	91.5608	1.02969	2.66377	0.00015	0.00331184	yes
6770	MSTRG.4847	"MSTRG.4847.1"	WT_LP	dim5_LP	OK	1.57404	3.21243	1.02919	2.25392	0.0018	0.0238961	yes
7550	MSTRG.5760	"NCU00282T0"	WT_LP	dim5_LP	OK	3.23459	6.59582	1.02797	2.32833	0.0011	0.016344	yes
9740	MSTRG.7471	"NCU04416T0"	WT_LP	dim5_LP	OK	9.22493	18.7942	1.02668	2.27788	0.00125	0.018034	yes
8105	MSTRG.6251	"NCU08230T0"	WT_LP	dim5_LP	OK	2.52248	5.13436	1.02534	2.17532	0.00265	0.0319068	yes
2675	MSTRG.12386	"NCU06153T0"	WT_LP	dim5_LP	OK	12.0851	24.5325	1.02147	2.43791	0.0004	0.007345	yes
10460	MSTRG.8536	"NCU08891T0"	WT_LP	dim5_LP	OK	10.2418	20.6976	1.015	2.54981	0.00025	0.00504322	yes
3560	MSTRG.13071	"NCU05770T0"	WT_LP	dim5_LP	OK	303.882	612.938	1.01223	2.24985	0.00125	0.018034	yes
11150	MSTRG.9259	"NCU01098T0"	WT_LP	dim5_LP	OK	2.75899	5.55193	1.00885	2.20265	0.003	0.0351008	yes
1820	MSTRG.11793	"NCU05070T0"	WT_LP	dim5_LP	OK	12.4715	25.0191	1.00439	2.27298	0.00125	0.018034	yes
7190	MSTRG.5321	"NCU06264T0"	WT_LP	dim5_LP	OK	4.96471	9.93526	1.00085	2.29928	0.0019	0.0248934	yes
7865	MSTRG.6140	"NCU07569T0"	WT_LP	dim5_LP	OK	349.113	698.256	1.00006	2.38514	0.0009	0.0139539	yes
7925	MSTRG.6181	"NCU07541T0"	WT_LP	dim5_LP	OK	32.4925	64.9169	0.998486	2.30079	0.00135	0.0191508	yes
2750	MSTRG.12529	"NCU06055T0"	WT_LP	dim5_LP	OK	11.118	22.2017	0.997765	2.52262	0.00045	0.00807047	yes
4325	MSTRG.2018	"NCU07389T0"	WT_LP	dim5_LP	OK	17.6324	35.1607	0.99573	2.60514	0.00025	0.00504322	yes
5090	MSTRG.3031	"NCU10529T0"	WT_LP	dim5_LP	OK	3.97727	7.91701	0.993177	2.16051	0.0025	0.0305862	yes
6635	MSTRG.4789	"NCU09159T0"	WT_LP	dim5_LP	OK	5.25348	10.4522	0.992459	2.29322	0.0012	0.0174659	yes
10490	MSTRG.8556	"NCU09693T0"	WT_LP	dim5_LP	OK	545.237	1078.75	0.984399	2.29414	0.00105	0.0157475	yes
2240	MSTRG.12119	"NCU06906T0"	WT_LP	dim5_LP	OK	3.33566	6.58717	0.981688	2.13709	0.0028	0.0332335	yes
2210	MSTRG.12108	"NCU06890T0"	WT_LP	dim5_LP	OK	65.1066	128.516	0.981076	2.42126	0.00075	0.0121238	yes
7565	MSTRG.5768	"NCU00291T0"	WT_LP	dim5_LP	OK	13.0998	25.8074	0.978235	2.21407	0.00175	0.0233667	yes
7505	MSTRG.5726	"NCU00263T0"	WT_LP	dim5_LP	OK	18.4383	36.322	0.978132	2.5193	0.00035	0.00660875	yes
1145	MSTRG.11069	"MSTRG.11069.1"	WT_LP	dim5_LP	OK	3.3765	6.64387	0.976497	2.16921	0.0029	0.0341472	yes
290	MSTRG.10373	"NCU09846T0"	WT_LP	dim5_LP	OK	12.2206	24.0449	0.976423	2.50032	0.0005	0.00879069	yes
1520	MSTRG.11677	"MSTRG.11677.1"	WT_LP	dim5_LP	OK	10.6522	20.9018	0.972479	2.13274	0.00255	0.0310675	yes
6905	MSTRG.4962	"NCU07837T0"	WT_LP	dim5_LP	OK	32.6866	64.1341	0.972393	2.46448	0.0005	0.00879069	yes
7475	MSTRG.5721	"NCU15831T0"	WT_LP	dim5_LP	OK	4.43559	8.69604	0.971233	2.23128	0.00165	0.0223859	yes
215	MSTRG.10292	"NCU08927T0"	WT_LP	dim5_LP	OK	13.4182	26.24	0.967577	2.30091	0.00165	0.0223859	yes
7700	MSTRG.5885	"NCU00373T0"	WT_LP	dim5_LP	OK	65.6423	128.058	0.964096	2.42444	0.00085	0.013367	yes
9560	MSTRG.7298	"NCU06306T0"	WT_LP	dim5_LP	OK	81.156	157.743	0.958802	2.29489	0.0012	0.0174659	yes
9470	MSTRG.718	"NCU01896T0"	WT_LP	dim5_LP	OK	7.57246	14.6958	0.956568	2.33483	0.001	0.0151522	yes
9830	MSTRG.7570	"NCU04341T0"	WT_LP	dim5_LP	OK	9.21398	17.8371	0.952985	2.38622	0.0013	0.0185843	yes
8120	MSTRG.6258	"NCU08229T0"	WT_LP	dim5_LP	OK	60.0685	116.06	0.950194	2.46565	0.0006	0.0101835	yes
9365	MSTRG.7106	"NCU08319T0"	WT_LP	dim5_LP	OK	11.6459	22.474	0.94844	2.34098	0.0009	0.0139539	yes
7535	MSTRG.5749	"NCU00274T0"	WT_LP	dim5_LP	OK	8.2485	15.8985	0.946688	2.04226	0.003	0.0351008	yes
2060	MSTRG.11981	"NCU09458T0"	WT_LP	dim5_LP	OK	6.99413	13.4172	0.93987	2.16847	0.0028	0.0332335	yes
2480	MSTRG.12266	"NCU09403T0"	WT_LP	dim5_LP	OK	22.2025	42.5732	0.939222	2.26771	0.002	0.0259155	yes
710	MSTRG.10590	"NCU07083T0"	WT_LP	dim5_LP	OK	7.77397	14.8833	0.936968	2.10916	0.0026	0.0314804	yes
4655	MSTRG.2366	"NCU00811T0"	WT_LP	dim5_LP	OK	166.612	318.642	0.93544	2.308	0.00115	0.0169085	yes
8525	MSTRG.6490	"NCU16725T0"	WT_LP	dim5_LP	OK	10.0005	19.0139	0.926983	2.26156	0.0015	0.0208096	yes
6680	MSTRG.4805	"NCU09170T0"	WT_LP	dim5_LP	OK	21.8765	41.571	0.926199	2.30225	0.00115	0.0169085	yes
50	MSTRG.10047	"NCU04161T0"	WT_LP	dim5_LP	OK	7.96842	15.1157	0.923677	2.34551	0.00085	0.013367	yes
8675	MSTRG.6537	"NCU04851T0"	WT_LP	dim5_LP	OK	8.00909	15.1889	0.923309	2.30287	0.00185	0.0244116	yes
5195	MSTRG.3205	"NCU09253T0"	WT_LP	dim5_LP	OK	19.8707	37.602	0.920166	2.38891	0.00075	0.0121238	yes
5480	MSTRG.3546	"NCU03433T0"	WT_LP	dim5_LP	OK	6.29538	11.8402	0.91133	2.10797	0.0029	0.0341472	yes
5225	MSTRG.3233	"NCU09235T0"	WT_LP	dim5_LP	OK	114.654	215.625	0.911243	2.36491	0.00085	0.013367	yes
3380	MSTRG.12936	"NCU02191T0"	WT_LP	dim5_LP	OK	30.3452	57.0342	0.910358	2.34643	0.00115	0.0169085	yes
5120	MSTRG.311	"NCU10687T0"	WT_LP	dim5_LP	OK	6.46645	12.1076	0.904866	2.07833	0.0033	0.0376951	yes
8015	MSTRG.6220	"NCU07513T0"	WT_LP	dim5_LP	OK	6.47002	12.1015	0.903339	2.21718	0.00235	0.0292398	yes
6110	MSTRG.4267	"NCU01584T0"	WT_LP	dim5_LP	OK	6.21732	11.5555	0.89422	2.18587	0.00245	0.0301521	yes
80	MSTRG.10187	"NCU04262T0"	WT_LP	dim5_LP	OK	45.8369	84.2836	0.878743	2.29905	0.00065	0.01087	yes
5840	MSTRG.3824	"NCU06847T0"	WT_LP	dim5_LP	OK	19.0684	35.0415	0.877886	2.26176	0.00125	0.018034	yes
7325	MSTRG.5488	"NCU00097T0"	WT_LP	dim5_LP	OK	12.2731	22.5272	0.876167	2.14573	0.00195	0.0254182	yes
9080	MSTRG.6797	"NCU06518T0"	WT_LP	dim5_LP	OK	14.4206	26.4531	0.875306	2.1376	0.00265	0.0319068	yes
11285	MSTRG.9318	"NCU01154T1"	WT_LP	dim5_LP	OK	15.7929	28.9152	0.872555	2.1996	0.00195	0.0254182	yes
9200	MSTRG.6907	"NCU06598T0"	WT_LP	dim5_LP	OK	9.37746	17.0973	0.866497	2.16759	0.00215	0.0273389	yes
6950	MSTRG.5023	"NCU07879T0"	WT_LP	dim5_LP	OK	48.4992	88.3066	0.864561	2.25644	0.00145	0.02027	yes
2615	MSTRG.12367	"NCU04531T0"	WT_LP	dim5_LP	OK	7.21394	13.0074	0.850474	2.21394	0.0021	0.0268572	yes
9785	MSTRG.7536	"NCU04369T1"	WT_LP	dim5_LP	OK	25.5648	45.3201	0.825994	2.07	0.00315	0.0364224	yes
6935	MSTRG.5000	"NCU07863T0"	WT_LP	dim5_LP	OK	16.339	28.8578	0.820636	2.14091	0.00275	0.0327688	yes
11405	MSTRG.9525	"NCU01315T0"	WT_LP	dim5_LP	OK	26.8277	47.2517	0.816644	2.13257	0.0027	0.0323098	yes
6170	MSTRG.4362	"NCU01510T0"	WT_LP	dim5_LP	OK	29.755	52.0942	0.80799	2.08493	0.00325	0.0372674	yes
3365	MSTRG.12911	"NCU02207T0"	WT_LP	dim5_LP	OK	124.173	71.661	-0.793094	-2.05198	0.003	0.0351008	yes
5555	MSTRG.3652	"NCU03347T0"	WT_LP	dim5_LP	OK	76.8552	44.2202	-0.79744	-2.06067	0.00325	0.0372674	yes
9290	MSTRG.7082	"NCU07666T1"	WT_LP	dim5_LP	OK	86.2777	49.3155	-0.806946	-2.08364	0.0026	0.0314804	yes
7055	MSTRG.5112	"NCU06457T0"	WT_LP	dim5_LP	OK	139.091	79.3224	-0.810229	-2.07875	0.0032	0.0368595	yes
2555	MSTRG.12323	"NCU12023T0"	WT_LP	dim5_LP	OK	58.0859	33.1036	-0.811201	-2.07053	0.003	0.0351008	yes
2075	MSTRG.11984	"NCU09460T0"	WT_LP	dim5_LP	OK	193.678	110.26	-0.812744	-2.11034	0.00345	0.0389691	yes
11495	MSTRG.9603	"NCU01381T0"	WT_LP	dim5_LP	OK	139.526	79.2521	-0.816008	-2.11543	0.00225	0.0282707	yes
10910	MSTRG.9077	"NCU03791T0"	WT_LP	dim5_LP	OK	218.445	124.016	-0.816744	-2.13623	0.00305	0.0355656	yes
4430	MSTRG.2096	"NCU09882T0"	WT_LP	dim5_LP	OK	73.7917	41.8686	-0.81759	-2.12926	0.00225	0.0282707	yes
11660	MSTRG.9939	"NCU01436T0"	WT_LP	dim5_LP	OK	449.234	254.254	-0.821194	-2.10357	0.0026	0.0314804	yes
5735	MSTRG.3729	"NCU05387T0"	WT_LP	dim5_LP	OK	107.558	60.8619	-0.821502	-2.14188	0.00285	0.0337162	yes
11030	MSTRG.9214	"NCU01066T0"	WT_LP	dim5_LP	OK	45.7629	25.8736	-0.822699	-2.07913	0.0027	0.0323098	yes
10880	MSTRG.9031	"NCU03759T0"	WT_LP	dim5_LP	OK	33.3889	18.8282	-0.826474	-2.09228	0.00345	0.0389691	yes
11375	MSTRG.9499	"NCU10468T0"	WT_LP	dim5_LP	OK	102.313	57.6742	-0.826989	-2.16241	0.00175	0.0233667	yes
3935	MSTRG.1465	"NCU03118T0"	WT_LP	dim5_LP	OK	379.184	213.488	-0.828743	-2.05973	0.00265	0.0319068	yes
6050	MSTRG.4197	"NCU01652T0"	WT_LP	dim5_LP	OK	61.2213	34.4028	-0.831508	-2.12053	0.00285	0.0337162	yes
7730	MSTRG.5902	"NCU00385T0"	WT_LP	dim5_LP	OK	209.745	117.674	-0.833842	-2.16077	0.0027	0.0323098	yes
6080	MSTRG.4219	"NCU01634T0"	WT_LP	dim5_LP	OK	566.53	317.631	-0.8348	-2.06959	0.0032	0.0368595	yes
9410	MSTRG.7163	"NCU08277T0"	WT_LP	dim5_LP	OK	102.092	57.1892	-0.836056	-2.19202	0.00225	0.0282707	yes
11630	MSTRG.9878	"NCU01474T1"	WT_LP	dim5_LP	OK	41.1929	23.0703	-0.83636	-2.08739	0.00305	0.0355656	yes
1430	MSTRG.11480	"NCU04074T0"	WT_LP	dim5_LP	OK	196.125	109.688	-0.838372	-2.17507	0.0019	0.0248934	yes
9530	MSTRG.7223	"NCU06364T0"	WT_LP	dim5_LP	OK	51.565	28.8318	-0.838732	-2.10814	0.00255	0.0310675	yes
4445	MSTRG.2103	"NCU09874T0"	WT_LP	dim5_LP	OK	56.1642	31.3983	-0.838963	-2.17354	0.0027	0.0323098	yes
3635	MSTRG.13138	"NCU05816T0"	WT_LP	dim5_LP	OK	493.804	275.698	-0.840848	-2.16526	0.0022	0.0278065	yes
10805	MSTRG.8870	"NCU03633T0"	WT_LP	dim5_LP	OK	69.1055	38.5369	-0.84256	-2.16622	0.0024	0.0297017	yes
5015	MSTRG.2929	"NCU02943T0"	WT_LP	dim5_LP	OK	34.6114	19.2204	-0.848613	-2.15055	0.0025	0.0305862	yes
1355	MSTRG.11360	"NCU03980T0"	WT_LP	dim5_LP	OK	112.406	62.417	-0.848706	-2.20929	0.0019	0.0248934	yes
2300	MSTRG.12147	"NCU17177T0"	WT_LP	dim5_LP	OK	76.4752	42.3023	-0.854255	-2.21124	0.00235	0.0292398	yes
11615	MSTRG.9861	"NCU01479T0"	WT_LP	dim5_LP	OK	51.3315	28.3745	-0.855253	-2.17981	0.002	0.0259155	yes
200	MSTRG.10282	"NCU04331T0"	WT_LP	dim5_LP	OK	936.261	514.075	-0.864933	-2.04483	0.0032	0.0368595	yes
2825	MSTRG.12576	"NCU06021T0"	WT_LP	dim5_LP	OK	29.4791	16.1414	-0.868922	-2.08882	0.0034	0.0385643	yes
6155	MSTRG.4361	"NCU01511T0"	WT_LP	dim5_LP	OK	80.69	44.1505	-0.86996	-2.14502	0.00245	0.0301521	yes
1370	MSTRG.11371	"NCU03988T0"	WT_LP	dim5_LP	OK	948.263	518.064	-0.872159	-2.08546	0.0034	0.0385643	yes
7310	MSTRG.5475	"NCU00088T0"	WT_LP	dim5_LP	OK	50.1059	27.3593	-0.87295	-2.1372	0.0023	0.0287879	yes
7100	MSTRG.5165	"NCU06495T0"	WT_LP	dim5_LP	OK	215.246	117.412	-0.874402	-2.25302	0.0013	0.0185843	yes
7370	MSTRG.5550	"NCU00137T0"	WT_LP	dim5_LP	OK	77.7331	42.3252	-0.877011	-2.1916	0.00225	0.0282707	yes
4010	MSTRG.160	"NCU07459T0"	WT_LP	dim5_LP	OK	82.8931	45.0998	-0.87813	-2.14223	0.0027	0.0323098	yes
4295	MSTRG.1945	"NCU09228T0"	WT_LP	dim5_LP	OK	199.735	108.555	-0.879657	-2.13809	0.0022	0.0278065	yes
425	MSTRG.10469	"NCU07182T0"	WT_LP	dim5_LP	OK	452.906	246.066	-0.880167	-2.07587	0.00205	0.0263925	yes
1325	MSTRG.11296	"NCU03926T0"	WT_LP	dim5_LP	OK	37.9452	20.6046	-0.880948	-2.18463	0.00155	0.021357	yes
3035	MSTRG.12638	"NCU02407T0"	WT_LP	dim5_LP	OK	140.427	76.1035	-0.883783	-2.27352	0.0015	0.0208096	yes
3995	MSTRG.156	"NCU07465T1"	WT_LP	dim5_LP	OK	216.283	117.2	-0.883946	-2.1885	0.0019	0.0248934	yes
7775	MSTRG.5952	"NCU00414T0"	WT_LP	dim5_LP	OK	256.383	138.925	-0.883994	-2.23426	0.00165	0.0223859	yes
5135	MSTRG.3113	"NCU02807T0"	WT_LP	dim5_LP	OK	450.884	243.527	-0.888672	-2.27105	0.00105	0.0157475	yes
7295	MSTRG.547	"NCU02007T0"	WT_LP	dim5_LP	OK	140.354	75.7976	-0.888851	-2.27632	0.0013	0.0185843	yes
5585	MSTRG.3660	"NCU03340T0"	WT_LP	dim5_LP	OK	373.732	201.707	-0.889744	-2.32066	0.0015	0.0208096	yes
7805	MSTRG.607	"NCU01966T0"	WT_LP	dim5_LP	OK	1119.32	602.978	-0.892445	-2.07849	0.00285	0.0337162	yes
6125	MSTRG.4270	"NCU01589T0"	WT_LP	dim5_LP	OK	69.844	37.5999	-0.893407	-2.33504	0.0014	0.0197187	yes
11570	MSTRG.9725	"NCU06664T0"	WT_LP	dim5_LP	OK	40.0081	21.5213	-0.894525	-2.18591	0.0018	0.0238961	yes
1445	MSTRG.11510	"NCU09862T0"	WT_LP	dim5_LP	OK	37.0577	19.9161	-0.895839	-2.16742	0.00205	0.0263925	yes
9320	MSTRG.7092	"NCU08331T1"	WT_LP	dim5_LP	OK	52.0273	27.9474	-0.896553	-2.35707	0.001	0.0151522	yes
3815	MSTRG.1363	"NCU09311T0"	WT_LP	dim5_LP	OK	35.4365	19.0075	-0.89867	-2.26228	0.00185	0.0244116	yes
10655	MSTRG.8629	"NCU04656T0"	WT_LP	dim5_LP	OK	376.181	201.754	-0.898834	-2.11676	0.0033	0.0376951	yes
6020	MSTRG.4191	"NCU01657T0"	WT_LP	dim5_LP	OK	43.6001	23.3763	-0.899285	-2.18265	0.0019	0.0248934	yes
11585	MSTRG.9804	"NCU06722T0"	WT_LP	dim5_LP	OK	104.848	56.1897	-0.899921	-2.33958	0.0009	0.0139539	yes
185	MSTRG.10247	"NCU04303T0"	WT_LP	dim5_LP	OK	128.562	68.8443	-0.90106	-2.32697	0.0013	0.0185843	yes
1295	MSTRG.11214	"NCU03873T0"	WT_LP	dim5_LP	OK	84.0396	44.9447	-0.902917	-2.34504	0.00125	0.018034	yes
2765	MSTRG.12552	"NCU06038T0"	WT_LP	dim5_LP	OK	50.5862	27.0325	-0.904049	-2.15477	0.00205	0.0263925	yes
9845	MSTRG.7571	"NCU04336T0"	WT_LP	dim5_LP	OK	73.9723	39.5234	-0.904279	-2.29956	0.00115	0.0169085	yes
4100	MSTRG.1713	"NCU03297T0"	WT_LP	dim5_LP	OK	233.899	124.907	-0.905031	-2.27787	0.0013	0.0185843	yes
5600	MSTRG.3661	"NCU03339T0"	WT_LP	dim5_LP	OK	193.736	103.162	-0.909181	-2.25095	0.0015	0.0208096	yes
11420	MSTRG.9527	"NCU01317T0"	WT_LP	dim5_LP	OK	622.623	331.366	-0.909931	-2.17111	0.00185	0.0244116	yes
2315	MSTRG.12173	"NCU06940T0"	WT_LP	dim5_LP	OK	312.799	165.686	-0.916787	-2.22559	0.0014	0.0197187	yes
10175	MSTRG.817	"NCU02475T0"	WT_LP	dim5_LP	OK	91.0086	48.1863	-0.917379	-2.30514	0.0012	0.0174659	yes
8825	MSTRG.6596	"NCU04907T0"	WT_LP	dim5_LP	OK	107.229	56.7212	-0.918731	-2.38056	0.00115	0.0169085	yes
3065	MSTRG.12676	"NCU02376T0"	WT_LP	dim5_LP	OK	33.1981	17.549	-0.919715	-2.24246	0.0011	0.016344	yes
275	MSTRG.10340	"NCU08960T0"	WT_LP	dim5_LP	OK	1022.92	540.31	-0.920827	-2.2348	0.0013	0.0185843	yes
7835	MSTRG.6090	"NCU09002T0"	WT_LP	dim5_LP	OK	257.832	136.107	-0.921684	-2.12321	0.00315	0.0364224	yes
10055	MSTRG.8049	"NCU10777T0"	WT_LP	dim5_LP	OK	178.445	94.1118	-0.923036	-2.23222	0.0019	0.0248934	yes
10925	MSTRG.908	"NCU02542T0"	WT_LP	dim5_LP	OK	275.433	145.151	-0.924147	-2.29183	0.00145	0.02027	yes
9275	MSTRG.7070	"NCU11371T0"	WT_LP	dim5_LP	OK	41.3398	21.7715	-0.925091	-2.27403	0.00155	0.021357	yes
9995	MSTRG.792	"NCU09972T0"	WT_LP	dim5_LP	OK	22.1073	11.6352	-0.926034	-2.14313	0.00215	0.0273389	yes
3005	MSTRG.12610	"NCU02428T1"	WT_LP	dim5_LP	OK	25.8806	13.6175	-0.926408	-2.11968	0.00245	0.0301521	yes
6215	MSTRG.4396	"NCU01489T0"	WT_LP	dim5_LP	OK	141.67	74.4425	-0.928333	-2.32553	0.00115	0.0169085	yes
2900	MSTRG.12588	"NCU02457T0"	WT_LP	dim5_LP	OK	20.9093	10.9508	-0.933107	-2.15117	0.00225	0.0282707	yes
9425	MSTRG.7169	"NCU08272T0"	WT_LP	dim5_LP	OK	28.8065	15.0813	-0.933635	-2.35653	0.0005	0.00879069	yes
11195	MSTRG.9293	"NCU01147T0"	WT_LP	dim5_LP	OK	31.6254	16.5465	-0.934557	-2.30019	0.00125	0.018034	yes
1010	MSTRG.10936	"NCU09789T0"	WT_LP	dim5_LP	OK	194.385	101.553	-0.936689	-2.21866	0.0022	0.0278065	yes
10265	MSTRG.8375	"NCU07808T0"	WT_LP	dim5_LP	OK	490.519	256.147	-0.937337	-2.30142	0.0007	0.0115127	yes
4130	MSTRG.1739	"NCU03310T0"	WT_LP	dim5_LP	OK	170.81	89.1624	-0.937882	-2.41571	0.00065	0.01087	yes
2450	MSTRG.1226	"NCU02757T0"	WT_LP	dim5_LP	OK	69.2408	36.1077	-0.939316	-2.43545	0.00085	0.013367	yes
7160	MSTRG.5258	"NCU06226T0"	WT_LP	dim5_LP	OK	979.493	510.627	-0.939764	-2.1581	0.00185	0.0244116	yes
5570	MSTRG.3657	"NCU03343T0"	WT_LP	dim5_LP	OK	84.1465	43.8566	-0.940108	-2.31452	0.00085	0.013367	yes
35	MSTRG.10044	"NCU04156T0"	WT_LP	dim5_LP	OK	119.141	61.972	-0.942976	-2.46569	0.00045	0.00807047	yes
7205	MSTRG.5325	"NCU06270T0"	WT_LP	dim5_LP	OK	25.1985	13.0999	-0.943781	-2.28589	0.00155	0.021357	yes
5345	MSTRG.3370	"NCU03565T0"	WT_LP	dim5_LP	OK	691.77	359.556	-0.944075	-2.13956	0.00285	0.0337162	yes
4895	MSTRG.2754	"NCU00527T0"	WT_LP	dim5_LP	OK	27.5656	14.3127	-0.945569	-2.24006	0.0019	0.0248934	yes
7265	MSTRG.5414	"NCU00051T0"	WT_LP	dim5_LP	OK	27.3405	14.1455	-0.950692	-2.24128	0.0017	0.0228867	yes
3950	MSTRG.1484	"NCU03129T0"	WT_LP	dim5_LP	OK	20.8049	10.7564	-0.951728	-2.21969	0.0019	0.0248934	yes
170	MSTRG.10244	"NCU04301T0"	WT_LP	dim5_LP	OK	45.8592	23.657	-0.954947	-2.25018	0.00185	0.0244116	yes
10070	MSTRG.8050	"NCU08824T0"	WT_LP	dim5_LP	OK	560.155	288.7	-0.956253	-2.30298	0.00115	0.0169085	yes
11165	MSTRG.9264	"NCU01102T0"	WT_LP	dim5_LP	OK	27.4174	14.1229	-0.957058	-2.33065	0.0016	0.0218826	yes
1160	MSTRG.11086	"NCU05548T0"	WT_LP	dim5_LP	OK	84.0192	43.2596	-0.957699	-2.50122	0.0002	0.00420033	yes
2390	MSTRG.12220	"NCU08399T1"	WT_LP	dim5_LP	OK	3.50095	1.79952	-0.960137	-2.26357	0.00175	0.0233667	yes
965	MSTRG.10856	"NCU04815T0"	WT_LP	dim5_LP	OK	99.6552	51.1347	-0.962643	-2.46274	0.00105	0.0157475	yes
8075	MSTRG.6240	"NCU08216T0"	WT_LP	dim5_LP	OK	50.5841	25.9425	-0.963366	-2.48445	0.00065	0.01087	yes
5165	MSTRG.3188	"MSTRG.3188.1"	WT_LP	dim5_LP	OK	2009.29	1025.83	-0.969887	-2.42833	0.0005	0.00879069	yes
5465	MSTRG.354	"NCU02134T0"	WT_LP	dim5_LP	OK	116.31	59.3035	-0.971785	-2.42384	0.0007	0.0115127	yes
5450	MSTRG.3526	"NCU03451T0"	WT_LP	dim5_LP	OK	45.7187	23.3107	-0.971795	-2.14859	0.00235	0.0292398	yes
4220	MSTRG.1844	"NCU16402T1"	WT_LP	dim5_LP	OK	65.8292	33.5536	-0.972259	-2.3678	0.001	0.0151522	yes
3080	MSTRG.12682	"NCU02373T0"	WT_LP	dim5_LP	OK	284.314	144.767	-0.973757	-2.49624	0.0007	0.0115127	yes
7850	MSTRG.6092	"NCU09004T0"	WT_LP	dim5_LP	OK	126.067	64.0106	-0.977808	-2.54819	0.0004	0.007345	yes
4160	MSTRG.1808	"NCU09141T0"	WT_LP	dim5_LP	OK	341.636	173.219	-0.979864	-2.44305	0.00055	0.00950481	yes
5690	MSTRG.3685	"NCU05342T0"	WT_LP	dim5_LP	OK	52.9172	26.7725	-0.982986	-2.41394	0.00085	0.013367	yes
3575	MSTRG.1309	"NCU09810T0"	WT_LP	dim5_LP	OK	59.6052	30.119	-0.984764	-2.40754	0.00085	0.013367	yes
11600	MSTRG.985	"MSTRG.985.1"	WT_LP	dim5_LP	OK	4158.32	2099.45	-0.98599	-2.25127	0.0016	0.0218826	yes
245	MSTRG.10320	"NCU08946T0"	WT_LP	dim5_LP	OK	229.699	115.762	-0.988584	-2.55256	0.00035	0.00660875	yes
2870	MSTRG.12584	"NCU02460T1"	WT_LP	dim5_LP	OK	70.5878	35.5683	-0.988826	-2.26841	0.0023	0.0287879	yes
7025	MSTRG.5083	"NCU06432T0"	WT_LP	dim5_LP	OK	1005.2	506.429	-0.989053	-2.33079	0.00075	0.0121238	yes
9335	MSTRG.7094	"NCU08330T0"	WT_LP	dim5_LP	OK	1392.78	701.611	-0.989228	-2.15009	0.00285	0.0337162	yes
10220	MSTRG.8323	"NCU08880T0"	WT_LP	dim5_LP	OK	27.6646	13.9353	-0.989292	-2.39293	0.0008	0.012757	yes
7385	MSTRG.5584	"NCU00157T0"	WT_LP	dim5_LP	OK	67.4768	33.8364	-0.995816	-2.49472	0.0004	0.007345	yes
155	MSTRG.10230	"MSTRG.10230.1"	WT_LP	dim5_LP	OK	1809.78	904.373	-1.00083	-2.24183	0.00145	0.02027	yes
7985	MSTRG.6213	"NCU07519T0"	WT_LP	dim5_LP	OK	11.377	5.66997	-1.00471	-2.2533	0.00175	0.0233667	yes
9350	MSTRG.7105	"NCU08323T0"	WT_LP	dim5_LP	OK	29.5329	14.7179	-1.00476	-2.33179	0.00085	0.013367	yes
3335	MSTRG.12852	"NCU02250T0"	WT_LP	dim5_LP	OK	1142.5	567.934	-1.00841	-2.36625	0.0011	0.016344	yes
995	MSTRG.10863	"NCU04817T0"	WT_LP	dim5_LP	OK	12.5418	6.22974	-1.0095	-2.10922	0.00285	0.0337162	yes
5615	MSTRG.3664	"NCU03338T1"	WT_LP	dim5_LP	OK	42.7077	21.2099	-1.00976	-2.5595	0.00035	0.00660875	yes
2990	MSTRG.12608	"NCU02431T1"	WT_LP	dim5_LP	OK	43.7975	21.6695	-1.01518	-2.58473	0.0004	0.007345	yes
9065	MSTRG.6793	"NCU07891T0"	WT_LP	dim5_LP	OK	10.8746	5.37864	-1.01565	-2.15134	0.00285	0.0337162	yes
11120	MSTRG.9253	"NCU01097T0"	WT_LP	dim5_LP	OK	68.2958	33.7021	-1.01896	-2.66894	0.0002	0.00420033	yes
7040	MSTRG.5099	"NCU06450T0"	WT_LP	dim5_LP	OK	53.0487	26.1702	-1.01939	-2.57038	0.00015	0.00331184	yes
9245	MSTRG.6983	"NCU09727T0"	WT_LP	dim5_LP	OK	8.78481	4.31545	-1.0255	-2.27993	0.00135	0.0191508	yes
4370	MSTRG.2073	"NCU07352T1"	WT_LP	dim5_LP	OK	136.175	66.6275	-1.03127	-2.60746	0.0002	0.00420033	yes
860	MSTRG.1071	"NCU02657T0"	WT_LP	dim5_LP	OK	374.141	182.691	-1.03417	-2.46164	0.00025	0.00504322	yes
950	MSTRG.10821	"NCU04791T0"	WT_LP	dim5_LP	OK	50.3312	24.5466	-1.03593	-2.56972	0.00075	0.0121238	yes
7280	MSTRG.542	"NCU02010T0"	WT_LP	dim5_LP	OK	45.0761	21.9257	-1.03974	-2.66723	0.0002	0.00420033	yes
9980	MSTRG.7917	"NCU06966T0"	WT_LP	dim5_LP	OK	29.0486	14.12	-1.04072	-2.2928	0.00135	0.0191508	yes
6560	MSTRG.4706	"NCU09477T0"	WT_LP	dim5_LP	OK	1904.31	925.36	-1.04118	-2.18411	0.00275	0.0327688	yes
6590	MSTRG.4745	"NCU09509T0"	WT_LP	dim5_LP	OK	16.2751	7.89985	-1.04277	-2.31529	0.00125	0.018034	yes
3170	MSTRG.12736	"NCU02333T0"	WT_LP	dim5_LP	OK	432.354	209.573	-1.04476	-2.56003	0.00035	0.00660875	yes
9140	MSTRG.6842	"NCU06549T0"	WT_LP	dim5_LP	OK	325.925	157.756	-1.04684	-2.5316	0.00035	0.00660875	yes
9260	MSTRG.7043	"NCU07690T0"	WT_LP	dim5_LP	OK	198.538	96.0871	-1.047	-2.57904	0.0004	0.007345	yes
5750	MSTRG.3733	"NCU05390T0"	WT_LP	dim5_LP	OK	200.802	97.0592	-1.04884	-2.64488	0.00015	0.00331184	yes
4040	MSTRG.1630	"NCU03233T0"	WT_LP	dim5_LP	OK	245.243	118.099	-1.05421	-2.72735	0.0002	0.00420033	yes
11435	MSTRG.9558	"NCU01343T0"	WT_LP	dim5_LP	OK	41.7171	20.0651	-1.05595	-2.52207	0.0006	0.0101835	yes
11555	MSTRG.9721	"NCU06661T0"	WT_LP	dim5_LP	OK	312.907	149.541	-1.06519	-2.21713	0.0027	0.0323098	yes
230	MSTRG.10297	"NCU08930T0"	WT_LP	dim5_LP	OK	188.476	89.9533	-1.06714	-2.75453	5e-05	0.00128834	yes
10955	MSTRG.911	"NCU02549T0"	WT_LP	dim5_LP	OK	284.933	135.905	-1.06803	-2.67194	0.0002	0.00420033	yes
260	MSTRG.10321	"NCU08947T0"	WT_LP	dim5_LP	OK	339.806	162.069	-1.0681	-2.77811	5e-05	0.00128834	yes
8480	MSTRG.6465	"NCU07589T0"	WT_LP	dim5_LP	OK	29.5061	14.0477	-1.07069	-2.49552	0.0004	0.007345	yes
6920	MSTRG.4986	"NCU07853T0"	WT_LP	dim5_LP	OK	197.549	94.0476	-1.07075	-2.3619	0.00075	0.0121238	yes
4385	MSTRG.209	"NCU10007T0"	WT_LP	dim5_LP	OK	36.4455	17.3467	-1.07108	-2.64166	0.0001	0.00234369	yes
3785	MSTRG.1332	"NCU09817T0"	WT_LP	dim5_LP	OK	298.658	141.101	-1.08177	-2.72468	5e-05	0.00128834	yes
11690	MSTRG.9948	"NCU01429T0"	WT_LP	dim5_LP	OK	133.469	63.0498	-1.08194	-2.6627	0.00035	0.00660875	yes
1385	MSTRG.11382	"NCU03997T0"	WT_LP	dim5_LP	OK	37.3372	17.6045	-1.08467	-2.43243	0.001	0.0151522	yes
5675	MSTRG.3682	"NCU05338T0"	WT_LP	dim5_LP	OK	1563.2	736.832	-1.0851	-2.24332	0.0009	0.0139539	yes
11540	MSTRG.9717	"NCU06660T0"	WT_LP	dim5_LP	OK	864.621	406.826	-1.08765	-2.35097	0.0009	0.0139539	yes
2270	MSTRG.12129	"NCU06912T0"	WT_LP	dim5_LP	OK	98.6864	45.9684	-1.10221	-2.77491	0.0002	0.00420033	yes
9920	MSTRG.7780	"NCU16844T0"	WT_LP	dim5_LP	OK	186.369	86.698	-1.10409	-2.78924	5e-05	0.00128834	yes
4280	MSTRG.1944	"NCU09227T0"	WT_LP	dim5_LP	OK	18.5091	8.592	-1.10717	-2.58629	0.0002	0.00420033	yes
3245	MSTRG.1276	"NCU09996T0"	WT_LP	dim5_LP	OK	15.3819	7.13455	-1.10834	-2.16599	0.00325	0.0372674	yes
3260	MSTRG.1278	"NCU09995T2"	WT_LP	dim5_LP	OK	534.431	247.558	-1.11024	-2.75526	0.0001	0.00234369	yes
1205	MSTRG.11124	"NCU05516T0"	WT_LP	dim5_LP	OK	45.3351	20.9942	-1.11064	-2.325	0.00145	0.02027	yes
10850	MSTRG.899	"NCU02536T0"	WT_LP	dim5_LP	OK	30.6072	14.1404	-1.11405	-2.69806	0.0004	0.007345	yes
2525	MSTRG.12286	"NCU10021T0"	WT_LP	dim5_LP	OK	12.1041	5.56774	-1.12033	-2.38871	0.00105	0.0157475	yes
4400	MSTRG.2090	"NCU09886T0"	WT_LP	dim5_LP	OK	66.7821	30.5969	-1.12608	-2.87325	0.0001	0.00234369	yes
1175	MSTRG.11109	"NCU05524T0"	WT_LP	dim5_LP	OK	115.179	52.7338	-1.12707	-2.53919	0.0002	0.00420033	yes
3050	MSTRG.12655	"NCU02396T0"	WT_LP	dim5_LP	OK	31.6555	14.4546	-1.13093	-2.49275	0.00035	0.00660875	yes
9455	MSTRG.7176	"NCU06403T0"	WT_LP	dim5_LP	OK	51.1994	23.344	-1.13307	-2.88427	5e-05	0.00128834	yes
2975	MSTRG.12596	"NCU02438T0"	WT_LP	dim5_LP	OK	126.216	57.1136	-1.14399	-2.98114	5e-05	0.00128834	yes
3860	MSTRG.1397	"NCU03068T0"	WT_LP	dim5_LP	OK	54.5183	24.6274	-1.14648	-2.78936	5e-05	0.00128834	yes
4415	MSTRG.2091	"NCU09885T1"	WT_LP	dim5_LP	OK	12.1402	5.47085	-1.14996	-2.50002	0.00055	0.00950481	yes
5795	MSTRG.380	"NCU02117T0"	WT_LP	dim5_LP	OK	32.155	14.4781	-1.15117	-2.65132	0.0004	0.007345	yes
3530	MSTRG.13044	"NCU08183T0"	WT_LP	dim5_LP	OK	128.271	57.7147	-1.15218	-2.65499	0.00015	0.00331184	yes
3020	MSTRG.12625	"NCU02415T0"	WT_LP	dim5_LP	OK	12.3293	5.50331	-1.16371	-2.69883	0.00015	0.00331184	yes
2375	MSTRG.12218	"NCU10051T0"	WT_LP	dim5_LP	OK	1294.78	571.582	-1.17968	-2.36895	0.0009	0.0139539	yes
3485	MSTRG.1301	"NCU09803T0"	WT_LP	dim5_LP	OK	199.634	87.8264	-1.18463	-2.92565	5e-05	0.00128834	yes
9305	MSTRG.7090	"NCU07661T0"	WT_LP	dim5_LP	OK	91.5321	40.0364	-1.19297	-2.43837	0.0007	0.0115127	yes
9230	MSTRG.6976	"NCU09732T0"	WT_LP	dim5_LP	OK	23.8184	10.3786	-1.19846	-2.78469	0.0001	0.00234369	yes
11315	MSTRG.933	"NCU02560T0"	WT_LP	dim5_LP	OK	26.6865	11.6274	-1.19858	-2.79288	5e-05	0.00128834	yes
3905	MSTRG.1437	"NCU03092T0"	WT_LP	dim5_LP	OK	51.6994	22.4838	-1.20126	-2.69062	0.0006	0.0101835	yes
1190	MSTRG.11112	"NCU05522T0"	WT_LP	dim5_LP	OK	46.0076	19.9211	-1.20758	-2.7194	0.0001	0.00234369	yes
3200	MSTRG.12749	"NCU02322T0"	WT_LP	dim5_LP	OK	37.8832	16.2741	-1.21898	-2.81398	0.00015	0.00331184	yes
5630	MSTRG.3666	"NCU16525T0"	WT_LP	dim5_LP	OK	13.3813	5.73508	-1.22233	-2.4438	0.0008	0.012757	yes
9035	MSTRG.6736	"NCU07930T0"	WT_LP	dim5_LP	OK	749.517	320.175	-1.2271	-2.81109	0.0001	0.00234369	yes
7490	MSTRG.5724	"NCU00259T0"	WT_LP	dim5_LP	OK	57.8227	24.5825	-1.23401	-2.99646	0.00015	0.00331184	yes
2885	MSTRG.12587	"NCU02455T0"	WT_LP	dim5_LP	OK	215.546	91.371	-1.23819	-3.18036	5e-05	0.00128834	yes
9110	MSTRG.681	"NCU01922T0"	WT_LP	dim5_LP	OK	78.4563	33.1017	-1.24498	-3.06	5e-05	0.00128834	yes
9005	MSTRG.6704	"NCU07953T0"	WT_LP	dim5_LP	OK	30.5404	12.8188	-1.25247	-2.86595	5e-05	0.00128834	yes
6515	MSTRG.4680	"NCU09759T0"	WT_LP	dim5_LP	OK	41.0598	17.2283	-1.25294	-3.12482	5e-05	0.00128834	yes
5930	MSTRG.4018	"NCU01808T0"	WT_LP	dim5_LP	OK	511.843	213.863	-1.25902	-3.13119	5e-05	0.00128834	yes
10520	MSTRG.8579	"NCU09682T0"	WT_LP	dim5_LP	OK	35.6803	14.8898	-1.2608	-2.88853	5e-05	0.00128834	yes
9155	MSTRG.6844	"NCU06550T0"	WT_LP	dim5_LP	OK	1663.54	692.264	-1.26486	-2.59617	0.00035	0.00660875	yes
1460	MSTRG.11521	"NCU06012T0"	WT_LP	dim5_LP	OK	7.56064	3.13789	-1.26871	-2.4572	0.0012	0.0174659	yes
4715	MSTRG.2460	"NCU00742T0"	WT_LP	dim5_LP	OK	34.064	14.0984	-1.27272	-2.56841	0.00035	0.00660875	yes
11645	MSTRG.9899	"NCU01454T0"	WT_LP	dim5_LP	OK	67.257	27.6072	-1.28464	-2.43406	0.0008	0.012757	yes
470	MSTRG.10502	"NCU07167T0"	WT_LP	dim5_LP	OK	37.655	15.3938	-1.29049	-2.23071	0.00245	0.0301521	yes
1220	MSTRG.11174	"NCU09873T0"	WT_LP	dim5_LP	OK	18.5229	7.51116	-1.3022	-2.90551	5e-05	0.00128834	yes
4175	MSTRG.1812	"NCU09144T1"	WT_LP	dim5_LP	OK	4.81597	1.95132	-1.30337	-2.25714	0.0024	0.0297017	yes
590	MSTRG.10550	"NCU07117T1"	WT_LP	dim5_LP	OK	75.2089	30.4246	-1.30567	-3.25159	5e-05	0.00128834	yes
10115	MSTRG.8141	"NCU05291T0"	WT_LP	dim5_LP	OK	85.7896	34.1181	-1.33027	-2.24963	0.0017	0.0228867	yes
8135	MSTRG.627	"NCU01949T0"	WT_LP	dim5_LP	OK	1076.47	426.39	-1.33606	-3.08142	5e-05	0.00128834	yes
9440	MSTRG.7174	"NCU08267T0"	WT_LP	dim5_LP	OK	15.0283	5.93035	-1.3415	-2.56901	0.00085	0.013367	yes
8585	MSTRG.6514	"NCU07621T0"	WT_LP	dim5_LP	OK	3.62699	1.42867	-1.3441	-2.25898	0.00255	0.0310675	yes
4910	MSTRG.2800	"NCU03050T1"	WT_LP	dim5_LP	OK	105.267	41.4358	-1.3451	-3.42336	5e-05	0.00128834	yes
6980	MSTRG.5052	"NCU06413T0"	WT_LP	dim5_LP	OK	90.0805	35.2285	-1.35447	-2.75708	0.0003	0.00584877	yes
9965	MSTRG.7796	"NCU07318T0"	WT_LP	dim5_LP	OK	209.419	81.8951	-1.35454	-3.3794	5e-05	0.00128834	yes
1400	MSTRG.11435	"NCU04039T0"	WT_LP	dim5_LP	OK	41.5447	16.133	-1.36465	-2.61295	0.0002	0.00420033	yes
3845	MSTRG.1373	"NCU10069T0"	WT_LP	dim5_LP	OK	118.254	45.9161	-1.36482	-3.49338	5e-05	0.00128834	yes
5210	MSTRG.3218	"NCU16494T0"	WT_LP	dim5_LP	OK	15.566	6.01912	-1.37077	-2.13094	0.0018	0.0238961	yes
7685	MSTRG.5858	"NCU00355T0"	WT_LP	dim5_LP	OK	314.179	121.313	-1.37285	-2.8774	5e-05	0.00128834	yes
4700	MSTRG.2437	"NCU00754T0"	WT_LP	dim5_LP	OK	17.1083	6.59975	-1.37421	-3.17585	5e-05	0.00128834	yes
10205	MSTRG.8318	"NCU08882T0"	WT_LP	dim5_LP	OK	214.264	81.9652	-1.3863	-3.57168	5e-05	0.00128834	yes
1265	MSTRG.11185	"NCU03850T0"	WT_LP	dim5_LP	OK	26.6476	10.121	-1.39666	-2.6891	0.0002	0.00420033	yes
6065	MSTRG.4199	"NCU01650T0"	WT_LP	dim5_LP	OK	68.986	25.9538	-1.41036	-2.97381	5e-05	0.00128834	yes
10550	MSTRG.8589	"NCU09674T0"	WT_LP	dim5_LP	OK	122.026	45.78	-1.4144	-3.57877	5e-05	0.00128834	yes
8990	MSTRG.6691	"NCU07966T0"	WT_LP	dim5_LP	OK	36.1304	13.2115	-1.45142	-3.48263	5e-05	0.00128834	yes
9500	MSTRG.7186	"NCU06393T0"	WT_LP	dim5_LP	OK	16.5455	6.0023	-1.46285	-3.40522	5e-05	0.00128834	yes
6965	MSTRG.5036	"NCU11352T0"	WT_LP	dim5_LP	OK	22.485	8.14111	-1.46567	-3.09681	5e-05	0.00128834	yes
3125	MSTRG.12702	"NCU02361T1"	WT_LP	dim5_LP	OK	12.2252	4.42555	-1.46592	-2.88449	0.00015	0.00331184	yes
3110	MSTRG.1270	"NCU10352T0"	WT_LP	dim5_LP	OK	121.179	43.7595	-1.46947	-3.35306	5e-05	0.00128834	yes
4115	MSTRG.1726	"NCU03306T0"	WT_LP	dim5_LP	OK	70.3895	25.2601	-1.4785	-3.13673	5e-05	0.00128834	yes
7460	MSTRG.5626	"NCU00194T0"	WT_LP	dim5_LP	OK	166.783	59.5148	-1.48665	-3.7802	5e-05	0.00128834	yes
7580	MSTRG.5795	"NCU00304T0"	WT_LP	dim5_LP	OK	75.3563	26.6711	-1.49845	-3.47716	5e-05	0.00128834	yes
11330	MSTRG.9392	"NCU01212T0"	WT_LP	dim5_LP	OK	1726.01	608.046	-1.50518	-2.85979	0.00035	0.00660875	yes
2960	MSTRG.12594	"NCU02450T0"	WT_LP	dim5_LP	OK	79.7461	27.7713	-1.52182	-3.90411	5e-05	0.00128834	yes
7820	MSTRG.6078	"NCU08986T1"	WT_LP	dim5_LP	OK	50.7896	17.6406	-1.52563	-3.64788	5e-05	0.00128834	yes
2345	MSTRG.12211	"NCU09564T0"	WT_LP	dim5_LP	OK	10.976	3.79346	-1.53277	-3.04696	0.0003	0.00584877	yes
6605	MSTRG.4777	"NCU09497T0"	WT_LP	dim5_LP	OK	9.534	3.29049	-1.53478	-2.97519	0.0002	0.00420033	yes
4940	MSTRG.284	"NCU02184T1"	WT_LP	dim5_LP	OK	6.13205	2.112	-1.53776	-3.33176	5e-05	0.00128834	yes
3725	MSTRG.13174	"NCU05831T0"	WT_LP	dim5_LP	OK	10.7864	3.71064	-1.53947	-3.10605	0.0002	0.00420033	yes
7235	MSTRG.5383	"NCU00028T0"	WT_LP	dim5_LP	OK	40.053	13.7316	-1.54441	-2.78045	0.00035	0.00660875	yes
11135	MSTRG.9254	"MSTRG.9254.1"	WT_LP	dim5_LP	OK	3.64863	1.24525	-1.55092	-2.60653	0.00035	0.00660875	yes
6230	MSTRG.4408	"MSTRG.4408.1"	WT_LP	dim5_LP	OK	1807.05	616.385	-1.55173	-3.99337	5e-05	0.00128834	yes
6545	MSTRG.4689	"NCU09462T0"	WT_LP	dim5_LP	OK	49.8979	16.8637	-1.56506	-2.34173	0.0021	0.0268572	yes
10835	MSTRG.8937	"NCU03696T0"	WT_LP	dim5_LP	OK	23.6365	7.95988	-1.57019	-3.38311	5e-05	0.00128834	yes
11720	MSTRG.9957	"NCU04097T0"	WT_LP	dim5_LP	OK	102.513	34.3904	-1.57572	-3.32124	5e-05	0.00128834	yes
6785	MSTRG.4856	"NCU05683T0"	WT_LP	dim5_LP	OK	22.6586	7.44323	-1.60606	-3.82235	5e-05	0.00128834	yes
9620	MSTRG.7364	"NCU04497T0"	WT_LP	dim5_LP	OK	69.0099	22.6253	-1.60886	-3.00865	0.0003	0.00584877	yes
10820	MSTRG.8876	"NCU03639T1"	WT_LP	dim5_LP	OK	163.606	52.9238	-1.62823	-4.03736	5e-05	0.00128834	yes
4235	MSTRG.1877	"NCU08351T0"	WT_LP	dim5_LP	OK	86.0578	27.517	-1.64499	-2.88346	0.0002	0.00420033	yes
10895	MSTRG.9075	"NCU03789T0"	WT_LP	dim5_LP	OK	279.428	89.2426	-1.64667	-3.29741	5e-05	0.00128834	yes
9860	MSTRG.7686	"NCU08045T0"	WT_LP	dim5_LP	OK	113.016	35.763	-1.65999	-3.79833	5e-05	0.00128834	yes
11000	MSTRG.9192	"NCU01049T0"	WT_LP	dim5_LP	OK	5.06777	1.59728	-1.66573	-2.80392	0.00015	0.00331184	yes
3275	MSTRG.12791	"NCU17250T0"	WT_LP	dim5_LP	OK	21.4631	6.67256	-1.68555	-3.06281	5e-05	0.00128834	yes
830	MSTRG.10666	"NCU04699T0"	WT_LP	dim5_LP	OK	116.446	35.7866	-1.70217	-4.33511	5e-05	0.00128834	yes
11525	MSTRG.9637	"NCU01407T0"	WT_LP	dim5_LP	OK	12.8141	3.8855	-1.72156	-3.22068	5e-05	0.00128834	yes
890	MSTRG.10720	"NCU04726T0"	WT_LP	dim5_LP	OK	4.17331	1.23131	-1.76099	-3.21028	5e-05	0.00128834	yes
11705	MSTRG.9949	"NCU01428T2"	WT_LP	dim5_LP	OK	149.366	42.9708	-1.79742	-4.43714	5e-05	0.00128834	yes
6860	MSTRG.4928	"NCU07816T0"	WT_LP	dim5_LP	OK	15.1161	4.32985	-1.80369	-3.39172	5e-05	0.00128834	yes
125	MSTRG.10210	"NCU04276T0"	WT_LP	dim5_LP	OK	1008.75	284.961	-1.82373	-3.28246	5e-05	0.00128834	yes
7115	MSTRG.5186	"NCU06512T0"	WT_LP	dim5_LP	OK	641.819	178.777	-1.84401	-4.03573	5e-05	0.00128834	yes
9890	MSTRG.7753	"NCU08648T0"	WT_LP	dim5_LP	OK	12.9407	3.50754	-1.88338	-2.8797	0.0008	0.012757	yes
1250	MSTRG.11183	"NCU03848T0"	WT_LP	dim5_LP	OK	14.2506	3.8541	-1.88655	-3.40091	5e-05	0.00128834	yes
1280	MSTRG.11190	"NCU03854T0"	WT_LP	dim5_LP	OK	9.2268	2.47854	-1.89634	-2.85431	0.0003	0.00584877	yes
2945	MSTRG.12593	"NCU02451T0"	WT_LP	dim5_LP	OK	57.6991	15.4768	-1.89844	-3.13577	5e-05	0.00128834	yes
3620	MSTRG.1313	"MSTRG.1313.1"	WT_LP	dim5_LP	OK	31.1195	8.17791	-1.92801	-3.62244	5e-05	0.00128834	yes
2795	MSTRG.12572	"NCU06017T0"	WT_LP	dim5_LP	OK	65.7157	17.0062	-1.95017	-4.81702	5e-05	0.00128834	yes
3440	MSTRG.1297	"NCU10073T0"	WT_LP	dim5_LP	OK	46.8551	11.8362	-1.985	-5.00364	5e-05	0.00128834	yes
8960	MSTRG.6671	"NCU04987T0"	WT_LP	dim5_LP	OK	93.7853	23.526	-1.99511	-3.95521	5e-05	0.00128834	yes
10940	MSTRG.9089	"NCU03802T0"	WT_LP	dim5_LP	OK	23.2173	5.70039	-2.02607	-4.41299	5e-05	0.00128834	yes
9875	MSTRG.7734	"NCU08664T0"	WT_LP	dim5_LP	OK	13.8404	3.30653	-2.0655	-3.76221	5e-05	0.00128834	yes
9125	MSTRG.6822	"NCU10512T0"	WT_LP	dim5_LP	OK	3.65371	0.830053	-2.13809	-3.04534	0.00045	0.00807047	yes
4190	MSTRG.1816	"NCU08390T0"	WT_LP	dim5_LP	OK	351.977	79.3584	-2.14903	-5.49356	5e-05	0.00128834	yes
2780	MSTRG.12571	"NCU06018T0"	WT_LP	dim5_LP	OK	5.79175	1.30541	-2.1495	-3.25169	0.00025	0.00504322	yes
2840	MSTRG.12582	"NCU02459T0"	WT_LP	dim5_LP	OK	112.821	24.7395	-2.18915	-5.55653	5e-05	0.00128834	yes
3185	MSTRG.12745	"NCU02328T0"	WT_LP	dim5_LP	OK	39.8481	8.69424	-2.19638	-5.16394	5e-05	0.00128834	yes
10580	MSTRG.8596	"NCU09669T0"	WT_LP	dim5_LP	OK	1.53161	0.32637	-2.23047	-2.79188	0.00105	0.0157475	yes
2255	MSTRG.12128	"NCU06911T0"	WT_LP	dim5_LP	OK	224.777	47.3678	-2.24651	-5.6415	5e-05	0.00128834	yes
2930	MSTRG.12592	"NCU02452T0"	WT_LP	dim5_LP	OK	21.7022	4.5119	-2.26604	-4.01914	5e-05	0.00128834	yes
3455	MSTRG.1298	"NCU09802T0"	WT_LP	dim5_LP	OK	489.644	99.9415	-2.29258	-5.84426	5e-05	0.00128834	yes
3350	MSTRG.1287	"NCU09892T0"	WT_LP	dim5_LP	OK	61.4689	12.509	-2.29689	-5.57529	5e-05	0.00128834	yes
2810	MSTRG.12573	"NCU11300T0"	WT_LP	dim5_LP	OK	29.2864	5.53155	-2.40447	-4.24185	5e-05	0.00128834	yes
2105	MSTRG.12027	"NCU09040T0"	WT_LP	dim5_LP	OK	48.7723	9.07725	-2.42573	-5.2224	5e-05	0.00128834	yes
10475	MSTRG.8548	"NCU09698T0"	WT_LP	dim5_LP	OK	19.8929	3.58935	-2.47046	-4.98524	5e-05	0.00128834	yes
3140	MSTRG.1272	"NCU09362T0"	WT_LP	dim5_LP	OK	12.662	2.2137	-2.51597	-5.12417	5e-05	0.00128834	yes
10565	MSTRG.8595	"NCU09670T0"	WT_LP	dim5_LP	OK	8.54584	1.41171	-2.59778	-4.16918	5e-05	0.00128834	yes
1955	MSTRG.11868	"NCU05014T0"	WT_LP	dim5_LP	OK	3.56741	0.580464	-2.6196	-2.9726	0.0012	0.0174659	yes
10595	MSTRG.8599	"NCU16947T0"	WT_LP	dim5_LP	OK	4.70399	0.712536	-2.72285	-3.66726	0.0001	0.00234369	yes
2915	MSTRG.12591	"NCU02453T0"	WT_LP	dim5_LP	OK	186.259	25.6586	-2.8598	-6.93335	5e-05	0.00128834	yes
2855	MSTRG.12583	"NCU02458T0"	WT_LP	dim5_LP	OK	29.3364	3.71288	-2.98208	-5.61938	5e-05	0.00128834	yes
3425	MSTRG.1296	"NCU09900T0"	WT_LP	dim5_LP	OK	37.8684	4.37866	-3.11243	-6.78561	5e-05	0.00128834	yes
10505	MSTRG.8578	"NCU09683T0"	WT_LP	dim5_LP	OK	12.0298	1.21563	-3.30683	-4.8147	5e-05	0.00128834	yes
1025	MSTRG.10950	"NCU09800T0"	WT_LP	dim5_LP	OK	9.36814	0.93218	-3.32908	-3.5028	0.0004	0.007345	yes
2015	MSTRG.11936	"NCU09285T0"	WT_LP	dim5_LP	OK	425.931	34.9002	-3.60931	-8.13358	5e-05	0.00128834	yes
4460	MSTRG.2112	"NCU00992T1"	WT_LP	dim5_LP	OK	15.4421	1.22067	-3.66112	-6.6492	5e-05	0.00128834	yes
4775	MSTRG.2487	"NCU00720T0"	WT_LP	dim5_LP	OK	145.068	10.5754	-3.77795	-8.73201	5e-05	0.00128834	yes
5645	MSTRG.3677	"NCU03329T0"	WT_LP	dim5_LP	OK	44.0201	3.19247	-3.78542	-7.09889	5e-05	0.00128834	yes
5885	MSTRG.3947	"NCU10430T0"	WT_LP	dim5_LP	OK	49.4553	2.64195	-4.22645	-7.7647	5e-05	0.00128834	yes
10625	MSTRG.8601	"NCU04675T0"	WT_LP	dim5_LP	OK	59.5073	3.13223	-4.24781	-7.24927	5e-05	0.00128834	yes
3305	MSTRG.1281	"NCU10058T0"	WT_LP	dim5_LP	OK	567.732	28.9798	-4.29209	-9.62424	5e-05	0.00128834	yes
6530	MSTRG.4687	"NCU09754T0"	WT_LP	dim5_LP	OK	68.241	3.34687	-4.34975	-8.32884	5e-05	0.00128834	yes
5660	MSTRG.3678	"NCU03328T0"	WT_LP	dim5_LP	OK	7.43749	0.328544	-4.50066	-4.48203	0.0007	0.0115127	yes
10535	MSTRG.8580	"NCU09681T0"	WT_LP	dim5_LP	OK	5.52647	0.220575	-4.64702	-4.64221	0.00065	0.01087	yes
10610	MSTRG.8600	"NCU04676T0"	WT_LP	dim5_LP	OK	104.734	3.57803	-4.87142	-9.54519	5e-05	0.00128834	yes
3320	MSTRG.1283	"NCU10059T0"	WT_LP	dim5_LP	OK	13.6297	0.430305	-4.98525	-5.8587	5e-05	0.00128834	yes
2420	MSTRG.12239	"NCU09425T0"	WT_LP	dim5_LP	OK	14.5559	0.282108	-5.68921	-7.0919	5e-05	0.00128834	yes
3290	MSTRG.1280	"NCU09994T1"	WT_LP	dim5_LP	OK	35.9286	0.389978	-6.52559	-7.42593	5e-05	0.00128834	yes

## Sheet: DD_WT_set1
	gene_id	NCU	sample_1	sample_2	status	value_1(FPKM)	value_2(FPKM)	log2_fold_change	test_stat	p_value	q_value	significant
11617	MSTRG.8575	"MSTRG.8575.1"	WT_DD	Set1_DD	OK	2.35113	170.223	6.17793	8.42682	5e-05	0.00128834	yes
8857	MSTRG.6340	"NCU08524T0"	WT_DD	Set1_DD	OK	2.6798	133.645	5.64014	11.0341	5e-05	0.00128834	yes
727	MSTRG.10585	"NCU07087T0"	WT_DD	Set1_DD	OK	0.0743376	3.65164	5.61831	1.39345	0.0006	0.0101835	yes
922	MSTRG.10663	"NCU04697T0"	WT_DD	Set1_DD	OK	3.50307	167.45	5.57897	10.4255	5e-05	0.00128834	yes
9022	MSTRG.6458	"NCU16720T0"	WT_DD	Set1_DD	OK	0.249566	9.47172	5.24613	5.82606	0.0003	0.00584877	yes
11422	MSTRG.8396	"NCU07789T0"	WT_DD	Set1_DD	OK	0.242488	8.31065	5.09898	4.79089	0.00285	0.0337162	yes
8887	MSTRG.6347	"NCU08790T0"	WT_DD	Set1_DD	OK	0.292378	9.26615	4.98606	4.4852	0.002	0.0259155	yes
4762	MSTRG.2338	"NCU00845T0"	WT_DD	Set1_DD	OK	0.875286	26.2214	4.90484	5.1263	0.0001	0.00234369	yes
11452	MSTRG.8438	"NCU07767T0"	WT_DD	Set1_DD	OK	0.121793	3.35006	4.78169	3.17701	0.00225	0.0282707	yes
11317	MSTRG.8352	"NCU08856T0"	WT_DD	Set1_DD	OK	0.788348	20.597	4.70746	6.57568	5e-05	0.00128834	yes
9172	MSTRG.6498	"NCU07610T0"	WT_DD	Set1_DD	OK	0.302713	7.66679	4.6626	4.85661	0.00015	0.00331184	yes
1867	MSTRG.11755	"NCU05106T0"	WT_DD	Set1_DD	OK	2.52073	59.8358	4.56909	4.17144	0.00025	0.00504322	yes
1897	MSTRG.11775	"MSTRG.11775.1"	WT_DD	Set1_DD	OK	51.0958	1041.02	4.34864	3.20378	0.002	0.0259155	yes
6922	MSTRG.4598	"NCU08431T0"	WT_DD	Set1_DD	OK	1.17787	23.5359	4.32061	5.01185	5e-05	0.00128834	yes
2347	MSTRG.12048	"NCU09053T0"	WT_DD	Set1_DD	OK	0.697558	13.3123	4.2543	5.21688	5e-05	0.00128834	yes
8272	MSTRG.5806	"NCU00312T0"	WT_DD	Set1_DD	OK	0.890588	16.8294	4.24008	4.83857	0.0002	0.00420033	yes
1252	MSTRG.10990	"NCU05625T0"	WT_DD	Set1_DD	OK	0.268198	4.4707	4.05913	3.59476	0.00125	0.018034	yes
6697	MSTRG.4449	"NCU08490T0"	WT_DD	Set1_DD	OK	0.575611	9.01967	3.96991	5.11425	5e-05	0.00128834	yes
6817	MSTRG.4553	"NCU08746T0"	WT_DD	Set1_DD	OK	0.811812	12.5202	3.94697	5.29875	5e-05	0.00128834	yes
12247	MSTRG.9242	"MSTRG.9242.1"	WT_DD	Set1_DD	OK	0.412241	6.32027	3.93843	3.87909	0.004	0.0435302	yes
8722	MSTRG.6274	"NCU08570T0"	WT_DD	Set1_DD	OK	0.351613	5.28633	3.91021	3.9761	0.00015	0.00331184	yes
2617	MSTRG.12253	"NCU09412T0"	WT_DD	Set1_DD	OK	0.188185	2.79039	3.89025	4.17359	0.00035	0.00660875	yes
8512	MSTRG.616	"NCU01958T0"	WT_DD	Set1_DD	OK	0.325014	4.4077	3.76145	3.21086	0.00355	0.0398279	yes
11722	MSTRG.8670	"NCU04630T0"	WT_DD	Set1_DD	OK	0.308279	4.15176	3.75141	4.46975	0.0001	0.00234369	yes
9232	MSTRG.6521	"NCU07624T0"	WT_DD	Set1_DD	OK	0.894323	11.9505	3.74013	5.4431	5e-05	0.00128834	yes
4912	MSTRG.2425	"NCU00762T0"	WT_DD	Set1_DD	OK	0.317026	4.14999	3.71044	4.00154	0.0008	0.012757	yes
2482	MSTRG.12161	"NCU06936T0"	WT_DD	Set1_DD	OK	3.41563	43.9816	3.68668	6.89281	5e-05	0.00128834	yes
9442	MSTRG.6647	"NCU04947T0"	WT_DD	Set1_DD	OK	0.407594	5.13654	3.65559	3.19287	0.004	0.0435302	yes
12262	MSTRG.9243	"NCU01088T0"	WT_DD	Set1_DD	OK	1.42306	17.5929	3.62793	6.07228	5e-05	0.00128834	yes
787	MSTRG.10600	"NCU07073T0"	WT_DD	Set1_DD	OK	0.997882	11.9378	3.58052	4.04355	5e-05	0.00128834	yes
6772	MSTRG.4538	"NCU08738T0"	WT_DD	Set1_DD	OK	2.70618	32.2048	3.57295	7.50645	5e-05	0.00128834	yes
2602	MSTRG.12249	"NCU09416T0"	WT_DD	Set1_DD	OK	0.357729	4.18681	3.54891	3.08179	0.0034	0.0385643	yes
3967	MSTRG.1421	"NCU03078T0"	WT_DD	Set1_DD	OK	2.72751	30.1736	3.46763	6.43848	5e-05	0.00128834	yes
652	MSTRG.10576	"NCU07094T0"	WT_DD	Set1_DD	OK	0.363969	3.77157	3.37328	3.59148	0.00135	0.0191508	yes
9622	MSTRG.6788	"NCU06513T0"	WT_DD	Set1_DD	OK	1.29002	13.2254	3.35785	5.7089	5e-05	0.00128834	yes
10552	MSTRG.759	"NCU01869T0"	WT_DD	Set1_DD	OK	2.05007	20.6787	3.3344	4.31423	0.0001	0.00234369	yes
4867	MSTRG.2405	"NCU00782T0"	WT_DD	Set1_DD	OK	0.495985	4.84701	3.28873	4.3047	5e-05	0.00128834	yes
6622	MSTRG.437	"NCU02084T0"	WT_DD	Set1_DD	OK	8.43244	80.403	3.25323	6.5116	5e-05	0.00128834	yes
3322	MSTRG.12756	"NCU02317T0"	WT_DD	Set1_DD	OK	1.30525	12.1339	3.21664	4.23378	5e-05	0.00128834	yes
4597	MSTRG.2120	"NCU16418T0"	WT_DD	Set1_DD	OK	0.589451	5.4003	3.1956	3.27384	0.00205	0.0263925	yes
11332	MSTRG.8353	"MSTRG.8353.1"	WT_DD	Set1_DD	OK	94.3831	822.062	3.12265	7.76173	5e-05	0.00128834	yes
1762	MSTRG.11719	"NCU05134T0"	WT_DD	Set1_DD	OK	14.0678	120.828	3.10249	6.71286	5e-05	0.00128834	yes
10987	MSTRG.8098	"NCU09923T0"	WT_DD	Set1_DD	OK	0.234911	2.01755	3.10242	3.12548	0.00215	0.0273389	yes
2782	MSTRG.12288	"NCU10055T0"	WT_DD	Set1_DD	OK	1.24565	10.6981	3.10239	4.82416	5e-05	0.00128834	yes
2632	MSTRG.12258	"NCU09406T0"	WT_DD	Set1_DD	OK	0.23584	2.02314	3.10072	3.20926	0.002	0.0259155	yes
5752	MSTRG.3383	"NCU03552T0"	WT_DD	Set1_DD	OK	0.725765	5.64006	2.95814	4.19376	5e-05	0.00128834	yes
4732	MSTRG.2326	"NCU00848T0"	WT_DD	Set1_DD	OK	0.913831	7.06817	2.95134	4.73784	5e-05	0.00128834	yes
2947	MSTRG.12383	"MSTRG.12383.1"	WT_DD	Set1_DD	OK	1.27301	9.74261	2.93607	3.62661	0.00015	0.00331184	yes
637	MSTRG.10575	"NCU07095T0"	WT_DD	Set1_DD	OK	12.9023	96.8006	2.90739	6.41885	5e-05	0.00128834	yes
1297	MSTRG.11025	"MSTRG.11025.1"	WT_DD	Set1_DD	OK	0.291874	2.15958	2.88733	3.17283	0.0018	0.0238961	yes
12097	MSTRG.9155	"MSTRG.9155.1"	WT_DD	Set1_DD	OK	0.604172	4.45889	2.88365	2.84498	0.0026	0.0314804	yes
8032	MSTRG.5539	"NCU00130T1"	WT_DD	Set1_DD	OK	2.30341	16.8609	2.87184	5.52697	5e-05	0.00128834	yes
12487	MSTRG.9454	"NCU16993T0"	WT_DD	Set1_DD	OK	2.83365	20.6561	2.86583	4.27916	5e-05	0.00128834	yes
877	MSTRG.10651	"NCU12075T0"	WT_DD	Set1_DD	OK	0.764229	5.50497	2.84866	3.60398	0.00045	0.00807047	yes
97	MSTRG.10118	"NCU04208T0"	WT_DD	Set1_DD	OK	0.802906	5.61458	2.80587	4.71104	5e-05	0.00128834	yes
5467	MSTRG.306	"NCU02170T0"	WT_DD	Set1_DD	OK	1.65076	11.468	2.79641	5.18196	5e-05	0.00128834	yes
5317	MSTRG.2954	"NCU02930T0"	WT_DD	Set1_DD	OK	2.27187	15.6915	2.78804	5.23703	5e-05	0.00128834	yes
3607	MSTRG.130	"NCU07485T0"	WT_DD	Set1_DD	OK	3.88502	26.6549	2.7784	3.95275	5e-05	0.00128834	yes
9667	MSTRG.6803	"NCU06523T0"	WT_DD	Set1_DD	OK	0.347269	2.36258	2.76624	3.03374	0.0031	0.0360147	yes
3247	MSTRG.127	"NCU07487T0"	WT_DD	Set1_DD	OK	0.570707	3.82676	2.7453	3.9477	5e-05	0.00128834	yes
2542	MSTRG.12211	"NCU09564T0"	WT_DD	Set1_DD	OK	8.66372	57.0215	2.71845	6.36761	5e-05	0.00128834	yes
622	MSTRG.10573	"MSTRG.10573.1"	WT_DD	Set1_DD	OK	3.40557	21.5066	2.65881	2.52384	0.0012	0.0174659	yes
8872	MSTRG.6344	"NCU08797T0"	WT_DD	Set1_DD	OK	1.10925	6.9115	2.63941	3.47573	0.0002	0.00420033	yes
8827	MSTRG.6325	"NCU08531T0"	WT_DD	Set1_DD	OK	0.46135	2.81558	2.6095	3.1909	5e-05	0.00128834	yes
10087	MSTRG.7205	"NCU06382T0"	WT_DD	Set1_DD	OK	2.86963	17.4616	2.60525	5.67523	5e-05	0.00128834	yes
3802	MSTRG.13153	"NCU17278T0"	WT_DD	Set1_DD	OK	1.80747	10.63	2.55609	4.8287	5e-05	0.00128834	yes
12112	MSTRG.9156	"NCU01010T0"	WT_DD	Set1_DD	OK	1.37745	7.92287	2.52402	3.74651	5e-05	0.00128834	yes
5452	MSTRG.3017	"NCU02855T0"	WT_DD	Set1_DD	OK	2.1764	12.2941	2.49794	4.47927	5e-05	0.00128834	yes
9217	MSTRG.6516	"NCU07622T0"	WT_DD	Set1_DD	OK	0.75802	4.24917	2.48687	3.81687	0.0001	0.00234369	yes
9352	MSTRG.6582	"NCU04887T0"	WT_DD	Set1_DD	OK	14.3222	79.9079	2.48008	6.17041	5e-05	0.00128834	yes
2212	MSTRG.11991	"NCU12050T0"	WT_DD	Set1_DD	OK	3.13296	17.1069	2.44898	4.33445	5e-05	0.00128834	yes
9142	MSTRG.6494	"NCU07607T0"	WT_DD	Set1_DD	OK	0.512867	2.79224	2.44477	2.98362	0.0015	0.0208096	yes
11572	MSTRG.8525	"NCU08901T0"	WT_DD	Set1_DD	OK	0.649157	3.52842	2.44238	3.44038	5e-05	0.00128834	yes
2242	MSTRG.11994	"NCU10538T0"	WT_DD	Set1_DD	OK	0.732076	3.94774	2.43096	3.83482	5e-05	0.00128834	yes
1822	MSTRG.11743	"NCU05113T0"	WT_DD	Set1_DD	OK	1.21174	6.51665	2.42705	4.28311	5e-05	0.00128834	yes
2557	MSTRG.12214	"NCU09559T0"	WT_DD	Set1_DD	OK	3.52217	18.594	2.4003	5.46698	5e-05	0.00128834	yes
4852	MSTRG.2390	"NCU00787T0"	WT_DD	Set1_DD	OK	0.707776	3.68477	2.38021	3.04365	0.00095	0.0145566	yes
1537	MSTRG.11420	"MSTRG.11420.1"	WT_DD	Set1_DD	OK	0.381193	1.97894	2.37614	2.89917	0.00175	0.0233667	yes
8167	MSTRG.5734	"NCU00265T0"	WT_DD	Set1_DD	OK	18.4425	95.5988	2.37396	5.06877	5e-05	0.00128834	yes
10147	MSTRG.73	"NCU08097T0"	WT_DD	Set1_DD	OK	0.892277	4.5981	2.36547	3.86448	5e-05	0.00128834	yes
7432	MSTRG.4841	"NCU05663T0"	WT_DD	Set1_DD	OK	1.62648	8.37395	2.36415	3.48369	5e-05	0.00128834	yes
5437	MSTRG.3009	"MSTRG.3009.1"	WT_DD	Set1_DD	OK	3.90478	19.4217	2.31436	2.85289	0.00175	0.0233667	yes
9337	MSTRG.6579	"NCU04886T0"	WT_DD	Set1_DD	OK	1.04352	5.16507	2.30732	3.2765	0.0003	0.00584877	yes
6652	MSTRG.442	"MSTRG.442.1"	WT_DD	Set1_DD	OK	0.739948	3.63712	2.2973	2.95092	0.00095	0.0145566	yes
6937	MSTRG.4603	"NCU08432T0"	WT_DD	Set1_DD	OK	6.33791	30.7487	2.27845	3.83516	5e-05	0.00128834	yes
1852	MSTRG.11753	"MSTRG.11753.1"	WT_DD	Set1_DD	OK	28.7032	138.422	2.26979	4.19208	5e-05	0.00128834	yes
6757	MSTRG.4536	"MSTRG.4536.1"	WT_DD	Set1_DD	OK	49.6303	235.034	2.24358	5.41786	5e-05	0.00128834	yes
5002	MSTRG.2498	"NCU00716T0"	WT_DD	Set1_DD	OK	35.0178	164.858	2.23506	3.62644	5e-05	0.00128834	yes
5377	MSTRG.2975	"NCU16472T0"	WT_DD	Set1_DD	OK	9.51746	44.4074	2.22215	5.51608	5e-05	0.00128834	yes
832	MSTRG.10642	"NCU07053T0"	WT_DD	Set1_DD	OK	11.7933	54.9725	2.22075	5.23598	5e-05	0.00128834	yes
2077	MSTRG.11885	"NCU12151T0"	WT_DD	Set1_DD	OK	8.55546	39.7875	2.2174	4.66819	5e-05	0.00128834	yes
2737	MSTRG.12277	"NCU10014T0"	WT_DD	Set1_DD	OK	10.4501	48.3791	2.21086	5.23608	5e-05	0.00128834	yes
5917	MSTRG.3522	"NCU10684T0"	WT_DD	Set1_DD	OK	0.578897	2.67485	2.20808	2.71179	0.0023	0.0287879	yes
4567	MSTRG.2118	"NCU00987T0"	WT_DD	Set1_DD	OK	2.67296	12.265	2.19804	4.23028	5e-05	0.00128834	yes
1177	MSTRG.10948	"NCU09798T0"	WT_DD	Set1_DD	OK	5.83599	26.6727	2.19231	4.83051	5e-05	0.00128834	yes
9067	MSTRG.6466	"NCU07582T0"	WT_DD	Set1_DD	OK	1.51164	6.9002	2.19053	3.8774	5e-05	0.00128834	yes
7	MSTRG.10008	"NCU04132T0"	WT_DD	Set1_DD	OK	1.73511	7.91621	2.18979	3.80998	5e-05	0.00128834	yes
12832	MSTRG.9858	"NCU09556T0"	WT_DD	Set1_DD	OK	1.85505	8.38921	2.17707	3.96478	5e-05	0.00128834	yes
847	MSTRG.10647	"MSTRG.10647.1"	WT_DD	Set1_DD	OK	1.46142	6.53431	2.16066	4.13593	5e-05	0.00128834	yes
5827	MSTRG.3446	"NCU03509T0"	WT_DD	Set1_DD	OK	49.6605	217.85	2.13317	5.31933	5e-05	0.00128834	yes
11377	MSTRG.8380	"NCU16917T0"	WT_DD	Set1_DD	OK	2.07142	9.07751	2.13168	3.35532	0.00025	0.00504322	yes
8212	MSTRG.5778	"MSTRG.5778.1"	WT_DD	Set1_DD	OK	1050.43	4598.99	2.13034	3.62396	5e-05	0.00128834	yes
7132	MSTRG.4668	"NCU09775T0"	WT_DD	Set1_DD	OK	45.8389	200.382	2.12811	5.04478	5e-05	0.00128834	yes
10792	MSTRG.7911	"NCU06965T0"	WT_DD	Set1_DD	OK	1.81673	7.79581	2.10135	3.12559	0.0003	0.00584877	yes
1282	MSTRG.11024	"NCU05591T0"	WT_DD	Set1_DD	OK	10.9272	46.5163	2.08981	5.02737	5e-05	0.00128834	yes
3877	MSTRG.13229	"NCU05887T0"	WT_DD	Set1_DD	OK	0.884345	3.74861	2.08367	3.14293	0.0005	0.00879069	yes
772	MSTRG.10598	"NCU07074T0"	WT_DD	Set1_DD	OK	1.93326	8.1594	2.07743	3.10946	5e-05	0.00128834	yes
8227	MSTRG.5785	"MSTRG.5785.1"	WT_DD	Set1_DD	OK	29.8111	124.88	2.06663	5.1682	5e-05	0.00128834	yes
1582	MSTRG.11572	"NCU05977T0"	WT_DD	Set1_DD	OK	2.88725	11.9233	2.04601	3.85135	5e-05	0.00128834	yes
5227	MSTRG.2879	"NCU02989T0"	WT_DD	Set1_DD	OK	2.3422	9.66169	2.04441	3.72591	5e-05	0.00128834	yes
1927	MSTRG.11794	"NCU05069T0"	WT_DD	Set1_DD	OK	3.10026	12.7502	2.04006	2.97248	5e-05	0.00128834	yes
10867	MSTRG.795	"NCU09971T0"	WT_DD	Set1_DD	OK	0.999721	4.08301	2.03003	2.7042	0.00185	0.0244116	yes
2662	MSTRG.12266	"NCU09403T0"	WT_DD	Set1_DD	OK	14.3699	58.0844	2.0151	4.61868	5e-05	0.00128834	yes
9322	MSTRG.6574	"NCU04883T0"	WT_DD	Set1_DD	OK	0.887203	3.57682	2.01134	2.70891	0.00095	0.0145566	yes
12577	MSTRG.9611	"NCU01386T0"	WT_DD	Set1_DD	OK	8.21141	32.6059	1.98943	4.80443	5e-05	0.00128834	yes
9202	MSTRG.6515	"MSTRG.6515.1"	WT_DD	Set1_DD	OK	1.4184	5.60715	1.98301	2.57259	0.00225	0.0282707	yes
3022	MSTRG.12410	"NCU06137T0"	WT_DD	Set1_DD	OK	11.4912	45.2564	1.97759	4.59716	5e-05	0.00128834	yes
5362	MSTRG.2974	"NCU02913T0"	WT_DD	Set1_DD	OK	6.59512	25.8382	1.97003	4.66895	5e-05	0.00128834	yes
817	MSTRG.10613	"NCU07065T0"	WT_DD	Set1_DD	OK	1.21362	4.74268	1.96639	3.29882	0.00015	0.00331184	yes
12202	MSTRG.9206	"NCU01061T0"	WT_DD	Set1_DD	OK	3.31723	12.9444	1.96428	3.12563	0.0009	0.0139539	yes
10117	MSTRG.7267	"NCU06328T0"	WT_DD	Set1_DD	OK	1.10583	4.31304	1.96358	3.29355	5e-05	0.00128834	yes
9532	MSTRG.6722	"NCU07938T0"	WT_DD	Set1_DD	OK	1.66548	6.46977	1.95778	3.52024	5e-05	0.00128834	yes
6787	MSTRG.4541	"MSTRG.4541.1"	WT_DD	Set1_DD	OK	1.71486	6.6473	1.95468	3.05206	0.0002	0.00420033	yes
6907	MSTRG.4590	"NCU10392T0"	WT_DD	Set1_DD	OK	7.61369	29.416	1.94993	4.40782	5e-05	0.00128834	yes
11662	MSTRG.8606	"NCU04672T0"	WT_DD	Set1_DD	OK	3.51901	13.5332	1.94326	3.24829	0.00015	0.00331184	yes
2227	MSTRG.11992	"NCU09990T0"	WT_DD	Set1_DD	OK	1.02014	3.9156	1.94047	2.9282	0.00015	0.00331184	yes
5557	MSTRG.32	"NCU08056T0"	WT_DD	Set1_DD	OK	1.01489	3.86202	1.92804	3.699	5e-05	0.00128834	yes
10687	MSTRG.7754	"NCU08643T0"	WT_DD	Set1_DD	OK	8.06846	30.6497	1.92551	4.4703	5e-05	0.00128834	yes
7507	MSTRG.4877	"NCU05700T0"	WT_DD	Set1_DD	OK	1.21922	4.60056	1.91585	2.76791	0.0008	0.012757	yes
9937	MSTRG.7103	"NCU08325T0"	WT_DD	Set1_DD	OK	2.9808	11.2452	1.91554	3.75517	5e-05	0.00128834	yes
7357	MSTRG.4820	"NCU09178T0"	WT_DD	Set1_DD	OK	3.51674	13.168	1.90473	3.04236	0.0001	0.00234369	yes
2977	MSTRG.12387	"NCU17205T0"	WT_DD	Set1_DD	OK	2.82787	10.57	1.90219	2.98039	0.00015	0.00331184	yes
1312	MSTRG.11054	"MSTRG.11054.1"	WT_DD	Set1_DD	OK	36.221	135.102	1.89915	3.74628	5e-05	0.00128834	yes
8782	MSTRG.6302	"NCU08555T0"	WT_DD	Set1_DD	OK	0.954913	3.55447	1.8962	3.4794	5e-05	0.00128834	yes
7792	MSTRG.5210	"NCU06189T0"	WT_DD	Set1_DD	OK	40.1266	148.626	1.88905	4.69089	5e-05	0.00128834	yes
4462	MSTRG.2064	"NCU07358T0"	WT_DD	Set1_DD	OK	1.39233	5.12112	1.87896	3.44202	5e-05	0.00128834	yes
3487	MSTRG.12946	"NCU08127T0"	WT_DD	Set1_DD	OK	4.36184	15.8639	1.86274	4.14848	5e-05	0.00128834	yes
6262	MSTRG.3854	"NCU06824T0"	WT_DD	Set1_DD	OK	6.01151	21.7966	1.8583	4.14726	5e-05	0.00128834	yes
7102	MSTRG.4659	"NCU09771T0"	WT_DD	Set1_DD	OK	1.63624	5.88738	1.84724	3.17999	5e-05	0.00128834	yes
12322	MSTRG.9270	"NCU01108T0"	WT_DD	Set1_DD	OK	2.73822	9.82917	1.84383	3.04461	0.00015	0.00331184	yes
12457	MSTRG.9411	"NCU01230T0"	WT_DD	Set1_DD	OK	1.60197	5.74248	1.84183	2.99024	0.00045	0.00807047	yes
8242	MSTRG.5786	"MSTRG.5786.3"	WT_DD	Set1_DD	OK	136.234	488.231	1.84148	4.6614	5e-05	0.00128834	yes
7882	MSTRG.5366	"NCU00017T0"	WT_DD	Set1_DD	OK	2.82799	10.0824	1.834	3.81062	5e-05	0.00128834	yes
7552	MSTRG.4922	"NCU05735T0"	WT_DD	Set1_DD	OK	19.6051	69.7796	1.83157	4.46887	5e-05	0.00128834	yes
10822	MSTRG.7919	"NCU06967T0"	WT_DD	Set1_DD	OK	1.15546	4.11036	1.83079	2.86642	0.0006	0.0101835	yes
22	MSTRG.10056	"NCU04168T0"	WT_DD	Set1_DD	OK	0.867536	3.06459	1.8207	2.66838	0.0018	0.0238961	yes
10492	MSTRG.7527	"NCU04374T0"	WT_DD	Set1_DD	OK	1.02396	3.61358	1.81927	2.94131	0.00055	0.00950481	yes
7057	MSTRG.4637	"NCU09350T0"	WT_DD	Set1_DD	OK	1.04318	3.6785	1.81813	2.96524	5e-05	0.00128834	yes
892	MSTRG.10658	"NCU04694T0"	WT_DD	Set1_DD	OK	0.918449	3.22043	1.80998	2.67799	0.0013	0.0185843	yes
742	MSTRG.10587	"NCU07076T0"	WT_DD	Set1_DD	OK	0.731876	2.55688	1.80472	2.97047	0.00015	0.00331184	yes
2497	MSTRG.12168	"NCU06946T0"	WT_DD	Set1_DD	OK	1.46615	5.04864	1.78386	3.58161	5e-05	0.00128834	yes
7372	MSTRG.4827	"NCU09188T0"	WT_DD	Set1_DD	OK	3.11024	10.6713	1.77863	3.81156	5e-05	0.00128834	yes
2182	MSTRG.11970	"NCU09444T0"	WT_DD	Set1_DD	OK	2.78687	9.53541	1.77465	3.63254	5e-05	0.00128834	yes
5932	MSTRG.356	"NCU02133T0"	WT_DD	Set1_DD	OK	59.3099	202.584	1.77218	4.22899	5e-05	0.00128834	yes
12562	MSTRG.9600	"NCU01376T0"	WT_DD	Set1_DD	OK	11.0319	37.5239	1.76613	4.25261	5e-05	0.00128834	yes
5107	MSTRG.264	"NCU09094T0"	WT_DD	Set1_DD	OK	2.89094	9.82202	1.76448	2.84833	0.0007	0.0115127	yes
9862	MSTRG.6979	"NCU09729T0"	WT_DD	Set1_DD	OK	0.82945	2.79567	1.75297	2.72554	0.00085	0.013367	yes
4072	MSTRG.1640	"NCU03240T0"	WT_DD	Set1_DD	OK	5.20359	17.5141	1.75093	4.00316	5e-05	0.00128834	yes
3292	MSTRG.12751	"NCU02321T0"	WT_DD	Set1_DD	OK	0.750975	2.51681	1.74476	2.57098	0.00115	0.0169085	yes
9457	MSTRG.6660	"NCU04959T0"	WT_DD	Set1_DD	OK	3.66985	12.2768	1.74214	3.24888	5e-05	0.00128834	yes
862	MSTRG.10649	"NCU07049T0"	WT_DD	Set1_DD	OK	17.9225	59.9049	1.74091	4.06976	5e-05	0.00128834	yes
2902	MSTRG.12374	"NCU04528T0"	WT_DD	Set1_DD	OK	2.12142	7.02991	1.72848	2.69978	0.0008	0.012757	yes
6742	MSTRG.4494	"NCU08696T0"	WT_DD	Set1_DD	OK	4.20111	13.8667	1.72278	3.94584	5e-05	0.00128834	yes
4822	MSTRG.2379	"NCU00801T0"	WT_DD	Set1_DD	OK	2.39983	7.90335	1.71953	3.49615	5e-05	0.00128834	yes
12217	MSTRG.9210	"NCU01063T0"	WT_DD	Set1_DD	OK	22.2946	73.1007	1.71319	4.12355	5e-05	0.00128834	yes
10387	MSTRG.7432	"NCU04451T0"	WT_DD	Set1_DD	OK	2.26485	7.4196	1.71193	3.34331	5e-05	0.00128834	yes
5947	MSTRG.3571	"MSTRG.3571.1"	WT_DD	Set1_DD	OK	2.72472	8.8849	1.70525	2.78306	0.0004	0.007345	yes
3517	MSTRG.12957	"NCU08133T0"	WT_DD	Set1_DD	OK	16.7696	54.5405	1.70148	3.98295	5e-05	0.00128834	yes
907	MSTRG.10659	"NCU04695T0"	WT_DD	Set1_DD	OK	3.72242	12.0432	1.6939	2.83016	5e-05	0.00128834	yes
5812	MSTRG.3433	"NCU03518T0"	WT_DD	Set1_DD	OK	1.36766	4.41497	1.69069	2.5474	0.00165	0.0223859	yes
8257	MSTRG.5800	"NCU00309T0"	WT_DD	Set1_DD	OK	8.64283	27.8718	1.68923	4.04233	5e-05	0.00128834	yes
9922	MSTRG.710	"NCU01899T0"	WT_DD	Set1_DD	OK	2.07812	6.68495	1.68564	2.90047	0.0005	0.00879069	yes
1327	MSTRG.11069	"MSTRG.11069.1"	WT_DD	Set1_DD	OK	4.36546	14.0363	1.68495	3.77289	5e-05	0.00128834	yes
11527	MSTRG.8507	"NCU08907T0"	WT_DD	Set1_DD	OK	626.608	2002.82	1.6764	3.72203	5e-05	0.00128834	yes
9127	MSTRG.6491	"MSTRG.6491.1"	WT_DD	Set1_DD	OK	0.807078	2.5793	1.6762	2.40307	0.00255	0.0310675	yes
10882	MSTRG.796	"NCU09978T0"	WT_DD	Set1_DD	OK	1.04739	3.34428	1.6749	2.60095	0.0004	0.007345	yes
10912	MSTRG.8021	"NCU07046T0"	WT_DD	Set1_DD	OK	3.12197	9.96253	1.67406	3.09323	0.00015	0.00331184	yes
5887	MSTRG.3500	"NCU11054T0"	WT_DD	Set1_DD	OK	2.18611	6.94369	1.66734	3.33964	5e-05	0.00128834	yes
10417	MSTRG.7445	"NCU04437T0"	WT_DD	Set1_DD	OK	3.01631	9.54463	1.66191	2.89473	0.0002	0.00420033	yes
112	MSTRG.10122	"NCU04207T0"	WT_DD	Set1_DD	OK	2.3258	7.34604	1.65924	3.13302	0.0001	0.00234369	yes
3037	MSTRG.12424	"NCU06128T0"	WT_DD	Set1_DD	OK	3.03748	9.50147	1.64527	3.0895	5e-05	0.00128834	yes
8587	MSTRG.6219	"MSTRG.6219.1"	WT_DD	Set1_DD	OK	0.962966	3.01209	1.64521	2.51874	0.00145	0.02027	yes
3787	MSTRG.13151	"NCU05830T0"	WT_DD	Set1_DD	OK	6.75632	21.0018	1.6362	3.75723	5e-05	0.00128834	yes
457	MSTRG.10395	"MSTRG.10395.1"	WT_DD	Set1_DD	OK	0.880418	2.7228	1.62883	2.30291	0.0034	0.0385643	yes
1702	MSTRG.11681	"NCU05157T0"	WT_DD	Set1_DD	OK	9.12185	28.0501	1.62061	3.39647	5e-05	0.00128834	yes
9547	MSTRG.6771	"NCU07906T0"	WT_DD	Set1_DD	OK	3.86838	11.7798	1.60652	2.91273	0.0002	0.00420033	yes
4552	MSTRG.2108	"NCU00994T0"	WT_DD	Set1_DD	OK	2.63991	7.94803	1.59011	3.22183	5e-05	0.00128834	yes
11707	MSTRG.8647	"NCU04644T0"	WT_DD	Set1_DD	OK	3.63527	10.9176	1.58652	2.98325	0.0001	0.00234369	yes
1687	MSTRG.11674	"NCU05159T0"	WT_DD	Set1_DD	OK	1.52196	4.54675	1.5789	2.68113	0.00055	0.00950481	yes
2002	MSTRG.11840	"NCU05035T0"	WT_DD	Set1_DD	OK	4.16975	12.3771	1.56964	2.72277	0.0005	0.00879069	yes
472	MSTRG.10426	"NCU07221T0"	WT_DD	Set1_DD	OK	20.7943	61.6113	1.567	4.03485	5e-05	0.00128834	yes
10477	MSTRG.7524	"NCU10760T0"	WT_DD	Set1_DD	OK	1.18701	3.49171	1.55661	2.39937	0.00195	0.0254182	yes
2707	MSTRG.12273	"MSTRG.12273.1"	WT_DD	Set1_DD	OK	25.9388	76.2723	1.55605	3.68917	5e-05	0.00128834	yes
1057	MSTRG.10863	"NCU04817T0"	WT_DD	Set1_DD	OK	9.05389	26.5678	1.55307	3.44142	5e-05	0.00128834	yes
1942	MSTRG.11798	"NCU10697T0"	WT_DD	Set1_DD	OK	1.58375	4.63277	1.54853	2.548	0.00115	0.0169085	yes
2857	MSTRG.1233	"NCU09384T0"	WT_DD	Set1_DD	OK	0.755403	2.20634	1.54634	2.3519	0.0028	0.0332335	yes
7087	MSTRG.4652	"NCU09354T1"	WT_DD	Set1_DD	OK	9.43954	27.4918	1.54221	2.49606	0.0017	0.0228867	yes
12187	MSTRG.9201	"NCU01059T0"	WT_DD	Set1_DD	OK	2.64302	7.6856	1.53997	2.96563	5e-05	0.00128834	yes
10192	MSTRG.7325	"NCU04526T0"	WT_DD	Set1_DD	OK	2.39094	6.9511	1.53966	2.72875	0.00085	0.013367	yes
1987	MSTRG.11832	"NCU05037T0"	WT_DD	Set1_DD	OK	2.14305	6.21877	1.53696	2.31399	0.0027	0.0323098	yes
4417	MSTRG.2043	"NCU07374T0"	WT_DD	Set1_DD	OK	1.12521	3.26493	1.53685	2.76434	0.0001	0.00234369	yes
9082	MSTRG.6476	"NCU16721T0"	WT_DD	Set1_DD	OK	2.2143	6.42147	1.53605	2.97645	0.0002	0.00420033	yes
10132	MSTRG.7277	"NCU06320T2"	WT_DD	Set1_DD	OK	0.849772	2.45914	1.53301	2.28933	0.0025	0.0305862	yes
1207	MSTRG.10982	"NCU17083T0"	WT_DD	Set1_DD	OK	1.48784	4.30154	1.53163	2.47338	0.0013	0.0185843	yes
202	MSTRG.10204	"NCU04273T0"	WT_DD	Set1_DD	OK	4.89778	14.1361	1.52918	3.21305	5e-05	0.00128834	yes
12982	NCU08042	"NCU08042T0"	WT_DD	Set1_DD	OK	0.602408	1.73266	1.52418	2.27337	0.0037	0.0410205	yes
12172	MSTRG.9199	"NCU01057T0"	WT_DD	Set1_DD	OK	4.86881	13.9172	1.51522	3.02904	5e-05	0.00128834	yes
5602	MSTRG.3237	"NCU09231T0"	WT_DD	Set1_DD	OK	2.71585	7.75787	1.51426	2.44275	0.0021	0.0268572	yes
7417	MSTRG.4831	"NCU09187T0"	WT_DD	Set1_DD	OK	4.80114	13.6814	1.51077	3.26352	5e-05	0.00128834	yes
10102	MSTRG.7254	"NCU06337T0"	WT_DD	Set1_DD	OK	1.72213	4.89138	1.50605	2.67672	0.0007	0.0115127	yes
4927	MSTRG.2436	"NCU00755T0"	WT_DD	Set1_DD	OK	3.89852	11.0302	1.50046	3.36968	5e-05	0.00128834	yes
7162	MSTRG.4673	"NCU09767T0"	WT_DD	Set1_DD	OK	1.7353	4.90283	1.49843	2.50208	0.0006	0.0101835	yes
3862	MSTRG.13228	"NCU05885T0"	WT_DD	Set1_DD	OK	0.898897	2.53303	1.49464	2.44797	0.00155	0.021357	yes
5137	MSTRG.2645	"NCU00604T0"	WT_DD	Set1_DD	OK	3.14456	8.84415	1.49186	2.98651	5e-05	0.00128834	yes
9592	MSTRG.6782	"NCU07899T0"	WT_DD	Set1_DD	OK	2.07254	5.81785	1.48909	2.18226	0.003	0.0351008	yes
9427	MSTRG.6638	"NCU04942T0"	WT_DD	Set1_DD	OK	37.8355	106.074	1.48726	3.34699	5e-05	0.00128834	yes
2092	MSTRG.11895	"NCU04997T0"	WT_DD	Set1_DD	OK	1.88374	5.27894	1.48665	2.39332	0.00225	0.0282707	yes
11497	MSTRG.8488	"NCU09830T0"	WT_DD	Set1_DD	OK	1.12317	3.10787	1.46835	2.69171	0.00065	0.01087	yes
7117	MSTRG.4663	"NCU09777T0"	WT_DD	Set1_DD	OK	1.43163	3.95603	1.4664	2.24525	0.0037	0.0410205	yes
9097	MSTRG.6481	"NCU07596T0"	WT_DD	Set1_DD	OK	5.30466	14.6026	1.4609	2.89826	0.00025	0.00504322	yes
9487	MSTRG.6666	"NCU16750T0"	WT_DD	Set1_DD	OK	2.22937	6.13702	1.4609	2.24161	0.00315	0.0364224	yes
7402	MSTRG.4830	"NCU09186T0"	WT_DD	Set1_DD	OK	1.12757	3.09089	1.45481	2.297	0.00305	0.0355656	yes
1807	MSTRG.11739	"NCU05123T0"	WT_DD	Set1_DD	OK	5.14135	14.0656	1.45195	3.26567	0.0001	0.00234369	yes
8122	MSTRG.5711	"NCU00247T0"	WT_DD	Set1_DD	OK	4.37004	11.9533	1.45169	2.46406	0.00165	0.0223859	yes
9292	MSTRG.6570	"NCU04879T0"	WT_DD	Set1_DD	OK	77.3955	210.267	1.4419	3.2327	5e-05	0.00128834	yes
6637	MSTRG.4375	"NCU01496T0"	WT_DD	Set1_DD	OK	1.47367	4.00351	1.44185	2.32853	0.0022	0.0278065	yes
1162	MSTRG.10922	"NCU09784T0"	WT_DD	Set1_DD	OK	4.65002	12.6084	1.43907	2.75368	0.00035	0.00660875	yes
11887	MSTRG.8818	"NCU03600T0"	WT_DD	Set1_DD	OK	180.469	487.029	1.43225	3.11787	5e-05	0.00128834	yes
1402	MSTRG.11148	"NCU05500T0"	WT_DD	Set1_DD	OK	2.29154	6.18389	1.43219	2.59756	0.0004	0.007345	yes
10612	MSTRG.7694	"NCU08695T0"	WT_DD	Set1_DD	OK	22.347	60.1314	1.42804	3.62747	5e-05	0.00128834	yes
10837	MSTRG.7928	"NCU06977T0"	WT_DD	Set1_DD	OK	123.695	331.337	1.42151	3.52559	5e-05	0.00128834	yes
4117	MSTRG.166	"NCU07455T0"	WT_DD	Set1_DD	OK	1.56514	4.18718	1.41968	2.28167	0.00305	0.0355656	yes
1267	MSTRG.11012	"NCU05598T0"	WT_DD	Set1_DD	OK	61.1541	163.116	1.41538	3.6064	5e-05	0.00128834	yes
5212	MSTRG.2878	"NCU02990T1"	WT_DD	Set1_DD	OK	2.72557	7.25523	1.41246	2.70507	0.0001	0.00234369	yes
5392	MSTRG.2981	"NCU02898T0"	WT_DD	Set1_DD	OK	2.58206	6.84571	1.40668	3.08633	5e-05	0.00128834	yes
7387	MSTRG.4829	"NCU09185T0"	WT_DD	Set1_DD	OK	8.20267	21.7188	1.40478	3.2266	5e-05	0.00128834	yes
8347	MSTRG.5931	"NCU00399T0"	WT_DD	Set1_DD	OK	258.679	683.959	1.40275	3.06706	5e-05	0.00128834	yes
6457	MSTRG.4140	"NCU01720T0"	WT_DD	Set1_DD	OK	18.396	48.4778	1.39793	3.30083	5e-05	0.00128834	yes
8182	MSTRG.5760	"NCU00282T0"	WT_DD	Set1_DD	OK	4.44682	11.712	1.39715	3.30393	5e-05	0.00128834	yes
1732	MSTRG.11687	"NCU05154T0"	WT_DD	Set1_DD	OK	11.4863	30.1177	1.3907	3.48389	5e-05	0.00128834	yes
172	MSTRG.10190	"NCU04265T0"	WT_DD	Set1_DD	OK	45.2492	118.363	1.38726	2.78494	0.00015	0.00331184	yes
11647	MSTRG.8578	"NCU09683T0"	WT_DD	Set1_DD	OK	11.9981	31.3096	1.3838	3.11873	5e-05	0.00128834	yes
11407	MSTRG.8392	"NCU07793T0"	WT_DD	Set1_DD	OK	5.49448	14.2939	1.37934	3.01007	0.0001	0.00234369	yes
2152	MSTRG.11964	"NCU09437T0"	WT_DD	Set1_DD	OK	3.93459	10.216	1.37655	3.02094	0.00015	0.00331184	yes
12157	MSTRG.9189	"NCU01055T0"	WT_DD	Set1_DD	OK	10.7254	27.847	1.37649	2.69615	0.0004	0.007345	yes
4942	MSTRG.2461	"NCU00740T0"	WT_DD	Set1_DD	OK	1.44402	3.74866	1.37628	2.48591	0.0011	0.016344	yes
4252	MSTRG.1854	"NCU08364T0"	WT_DD	Set1_DD	OK	3.19763	8.29749	1.37567	2.90557	0.00015	0.00331184	yes
5017	MSTRG.2521	"NCU10264T0"	WT_DD	Set1_DD	OK	2.31549	6.00619	1.37513	2.95812	5e-05	0.00128834	yes
517	MSTRG.10507	"NCU07149T0"	WT_DD	Set1_DD	OK	1.22276	3.16704	1.37299	2.17034	0.00235	0.0292398	yes
3187	MSTRG.1265	"NCU09365T0"	WT_DD	Set1_DD	OK	2.17128	5.60169	1.36732	2.46367	0.0017	0.0228867	yes
5527	MSTRG.3188	"MSTRG.3188.1"	WT_DD	Set1_DD	OK	1050.33	2698.48	1.3613	3.38915	5e-05	0.00128834	yes
11167	MSTRG.8224	"NCU05237T0"	WT_DD	Set1_DD	OK	8.95577	22.8065	1.34855	2.42528	0.00105	0.0157475	yes
9277	MSTRG.6564	"NCU04872T0"	WT_DD	Set1_DD	OK	26.5797	67.2893	1.34005	3.34247	5e-05	0.00128834	yes
8737	MSTRG.6276	"NCU08568T0"	WT_DD	Set1_DD	OK	7.20603	18.2424	1.34002	2.72724	0.00025	0.00504322	yes
2722	MSTRG.12274	"NCU09395T0"	WT_DD	Set1_DD	OK	24.7846	62.7186	1.33945	3.19195	5e-05	0.00128834	yes
2272	MSTRG.12000	"NCU09020T0"	WT_DD	Set1_DD	OK	41.3688	104.667	1.3392	3.37961	5e-05	0.00128834	yes
11557	MSTRG.8512	"MSTRG.8512.1"	WT_DD	Set1_DD	OK	1.3263	3.35318	1.33812	2.31412	0.00135	0.0191508	yes
4837	MSTRG.2386	"NCU00790T0"	WT_DD	Set1_DD	OK	1.70363	4.30549	1.33757	2.49697	0.001	0.0151522	yes
11512	MSTRG.8505	"NCU08909T0"	WT_DD	Set1_DD	OK	257.597	650.988	1.33751	3.02753	5e-05	0.00128834	yes
6862	MSTRG.4557	"NCU08402T0"	WT_DD	Set1_DD	OK	2.97755	7.5215	1.33689	2.23899	0.0021	0.0268572	yes
2587	MSTRG.12226	"NCU08393T0"	WT_DD	Set1_DD	OK	1.45625	3.6645	1.33136	2.37946	0.0016	0.0218826	yes
4882	MSTRG.2421	"NCU16438T0"	WT_DD	Set1_DD	OK	3.30916	8.29896	1.32646	2.37325	0.00195	0.0254182	yes
3547	MSTRG.12976	"NCU08145T0"	WT_DD	Set1_DD	OK	1.60054	4.00768	1.32421	2.21554	0.0029	0.0341472	yes
9262	MSTRG.6554	"NCU04865T0"	WT_DD	Set1_DD	OK	1.26478	3.16671	1.3241	2.77197	0.00015	0.00331184	yes
5347	MSTRG.2965	"NCU02928T0"	WT_DD	Set1_DD	OK	1.68179	4.20665	1.32267	2.446	0.00135	0.0191508	yes
7477	MSTRG.4870	"NCU05694T0"	WT_DD	Set1_DD	OK	2.59196	6.47767	1.32143	2.6472	0.00055	0.00950481	yes
7192	MSTRG.4683	"NCU09758T0"	WT_DD	Set1_DD	OK	1.61373	4.02632	1.31906	2.70354	0.00045	0.00807047	yes
2062	MSTRG.11880	"NCU05005T0"	WT_DD	Set1_DD	OK	5.57234	13.8616	1.31474	2.46836	0.0015	0.0208096	yes
3277	MSTRG.12728	"NCU02338T0"	WT_DD	Set1_DD	OK	3.91053	9.63973	1.30163	2.61806	0.0003	0.00584877	yes
6442	MSTRG.4110	"NCU01748T0"	WT_DD	Set1_DD	OK	60.9617	150.224	1.30113	3.19739	5e-05	0.00128834	yes
6967	MSTRG.4615	"NCU08443T0"	WT_DD	Set1_DD	OK	1.21895	3.00143	1.30001	2.38318	0.0016	0.0218826	yes
577	MSTRG.1056	"NCU10075T0"	WT_DD	Set1_DD	OK	1.44813	3.55554	1.29587	2.45425	0.00095	0.0145566	yes
10762	MSTRG.7895	"NCU07253T0"	WT_DD	Set1_DD	OK	170.539	417.231	1.29074	3.02809	5e-05	0.00128834	yes
3772	MSTRG.13150	"NCU05829T0"	WT_DD	Set1_DD	OK	15.2732	37.2945	1.28796	3.16576	5e-05	0.00128834	yes
6547	MSTRG.4241	"NCU01620T0"	WT_DD	Set1_DD	OK	2.71611	6.59745	1.28036	2.13043	0.00325	0.0372674	yes
67	MSTRG.10084	"MSTRG.10084.1"	WT_DD	Set1_DD	OK	16.7429	40.6482	1.27964	2.51076	0.00115	0.0169085	yes
592	MSTRG.10561	"NCU07108T0"	WT_DD	Set1_DD	OK	11.7103	28.4212	1.27918	2.938	0.0001	0.00234369	yes
6292	MSTRG.3891	"NCU06781T0"	WT_DD	Set1_DD	OK	156.98	380.118	1.27587	3.02837	5e-05	0.00128834	yes
7867	MSTRG.5333	"NCU06272T0"	WT_DD	Set1_DD	OK	9.38749	22.6558	1.27107	3.20893	5e-05	0.00128834	yes
8047	MSTRG.5569	"NCU00153T0"	WT_DD	Set1_DD	OK	1.63271	3.91719	1.26255	2.31715	0.00145	0.02027	yes
8692	MSTRG.6256	"MSTRG.6256.1"	WT_DD	Set1_DD	OK	2.54402	6.08673	1.25856	2.51863	0.00065	0.01087	yes
7147	MSTRG.4670	"NCU09773T0"	WT_DD	Set1_DD	OK	4.87671	11.6627	1.25792	2.6901	0.0001	0.00234369	yes
397	MSTRG.10386	"NCU09858T0"	WT_DD	Set1_DD	OK	8.55088	20.4286	1.25644	2.80589	0.00025	0.00504322	yes
1432	MSTRG.11176	"NCU17105T0"	WT_DD	Set1_DD	OK	2.45629	5.86528	1.25572	2.51963	0.00085	0.013367	yes
3082	MSTRG.12497	"NCU06079T0"	WT_DD	Set1_DD	OK	3.49226	8.33533	1.25508	2.58225	0.0007	0.0115127	yes
5722	MSTRG.3316	"NCU09632T0"	WT_DD	Set1_DD	OK	7.7851	18.5359	1.25154	2.0706	0.00405	0.0439391	yes
9187	MSTRG.6513	"NCU07620T0"	WT_DD	Set1_DD	OK	2.90007	6.90424	1.25139	2.46779	0.0009	0.0139539	yes
8767	MSTRG.6294	"NCU08559T0"	WT_DD	Set1_DD	OK	2.38262	5.67144	1.25117	2.36557	0.00155	0.021357	yes
4477	MSTRG.2069	"NCU07355T0"	WT_DD	Set1_DD	OK	3.50948	8.34555	1.24975	2.5007	0.0011	0.016344	yes
10672	MSTRG.7753	"NCU08648T0"	WT_DD	Set1_DD	OK	14.2193	33.587	1.24005	2.68499	0.0004	0.007345	yes
7492	MSTRG.4872	"NCU05695T0"	WT_DD	Set1_DD	OK	5.12706	12.0647	1.23459	2.96511	5e-05	0.00128834	yes
7567	MSTRG.4931	"NCU07817T0"	WT_DD	Set1_DD	OK	572.017	1340.71	1.22887	2.64603	0.00025	0.00504322	yes
1192	MSTRG.10950	"NCU09800T0"	WT_DD	Set1_DD	OK	5.09819	11.9124	1.22441	2.45515	0.00105	0.0157475	yes
2122	MSTRG.11945	"NCU09278T0"	WT_DD	Set1_DD	OK	6.84709	15.9252	1.21775	2.35547	0.00235	0.0292398	yes
10897	MSTRG.8007	"NCU07037T0"	WT_DD	Set1_DD	OK	4.70958	10.9341	1.21516	2.42439	0.00075	0.0121238	yes
10402	MSTRG.7433	"NCU10500T0"	WT_DD	Set1_DD	OK	9.43855	21.9118	1.21507	2.78296	0.0002	0.00420033	yes
7687	MSTRG.504	"NCU02042T0"	WT_DD	Set1_DD	OK	4.54715	10.5329	1.21187	2.29623	0.00265	0.0319068	yes
6892	MSTRG.4587	"NCU08425T0"	WT_DD	Set1_DD	OK	15.5318	35.9564	1.21102	2.91701	0.0001	0.00234369	yes
9007	MSTRG.6453	"NCU09659T0"	WT_DD	Set1_DD	OK	28.4755	65.9076	1.21072	2.41344	0.00175	0.0233667	yes
11437	MSTRG.8407	"NCU07787T0"	WT_DD	Set1_DD	OK	1082.89	2497.37	1.20552	2.43443	0.0007	0.0115127	yes
1072	MSTRG.10874	"NCU04827T0"	WT_DD	Set1_DD	OK	1.93893	4.46943	1.20483	2.51025	0.00095	0.0145566	yes
9577	MSTRG.6776	"NCU16757T0"	WT_DD	Set1_DD	OK	10.6775	24.594	1.20373	2.79137	5e-05	0.00128834	yes
9307	MSTRG.6571	"MSTRG.6571.1"	WT_DD	Set1_DD	OK	10.8038	24.8006	1.19883	2.36856	0.00145	0.02027	yes
4747	MSTRG.2332	"NCU00837T0"	WT_DD	Set1_DD	OK	7.35275	16.7752	1.18997	2.53827	0.0007	0.0115127	yes
6247	MSTRG.3829	"NCU06843T0"	WT_DD	Set1_DD	OK	397.983	906.582	1.18773	2.73809	0.0001	0.00234369	yes
3937	MSTRG.1397	"NCU03068T0"	WT_DD	Set1_DD	OK	30.0518	68.2943	1.18431	2.93985	5e-05	0.00128834	yes
8542	MSTRG.6181	"NCU07541T0"	WT_DD	Set1_DD	OK	4.83829	10.9709	1.18112	2.42694	0.00055	0.00950481	yes
4162	MSTRG.1703	"NCU03290T1"	WT_DD	Set1_DD	OK	2838.84	6421.68	1.17765	2.37489	0.00065	0.01087	yes
12067	MSTRG.9097	"NCU03808T0"	WT_DD	Set1_DD	OK	5.21149	11.689	1.16538	2.74993	0.0001	0.00234369	yes
2692	MSTRG.12272	"NCU09396T0"	WT_DD	Set1_DD	OK	3.79746	8.48274	1.15949	2.25775	0.00075	0.0121238	yes
3982	MSTRG.143	"NCU07474T0"	WT_DD	Set1_DD	OK	5.02722	11.2191	1.15813	2.22111	0.00205	0.0263925	yes
4087	MSTRG.1651	"NCU03248T0"	WT_DD	Set1_DD	OK	6.03484	13.4084	1.15175	2.33408	0.00085	0.013367	yes
3097	MSTRG.12504	"NCU06075T0"	WT_DD	Set1_DD	OK	490.477	1086.21	1.14704	2.15727	0.0031	0.0360147	yes
7537	MSTRG.4895	"NCU05714T0"	WT_DD	Set1_DD	OK	18.9446	41.9261	1.14606	2.82272	0.0001	0.00234369	yes
2377	MSTRG.12084	"NCU06867T1"	WT_DD	Set1_DD	OK	5.27888	11.639	1.14067	2.59579	0.0002	0.00420033	yes
8137	MSTRG.5712	"NCU00249T0"	WT_DD	Set1_DD	OK	5.98394	13.1689	1.13797	2.57909	0.0004	0.007345	yes
532	MSTRG.10516	"NCU07143T0"	WT_DD	Set1_DD	OK	4.26001	9.37264	1.1376	2.27687	0.0021	0.0268572	yes
7762	MSTRG.512	"NCU02031T0"	WT_DD	Set1_DD	OK	13.1293	28.8502	1.13579	2.80565	0.0001	0.00234369	yes
5122	MSTRG.2644	"NCU00605T0"	WT_DD	Set1_DD	OK	4.99769	10.9732	1.13465	2.45831	0.0011	0.016344	yes
9502	MSTRG.6695	"NCU07962T0"	WT_DD	Set1_DD	OK	96.3264	210.545	1.12813	2.62981	0.00015	0.00331184	yes
8602	MSTRG.6220	"NCU07513T0"	WT_DD	Set1_DD	OK	5.61012	12.2594	1.12779	2.73973	0.0001	0.00234369	yes
4342	MSTRG.1908	"NCU08333T0"	WT_DD	Set1_DD	OK	16.1019	34.9673	1.11877	2.7843	5e-05	0.00128834	yes
11032	MSTRG.8109	"NCU05317T0"	WT_DD	Set1_DD	OK	3.56548	7.71988	1.11448	2.62588	0.0001	0.00234369	yes
9712	MSTRG.6822	"NCU10512T0"	WT_DD	Set1_DD	OK	3.47112	7.51089	1.11358	2.18037	0.0032	0.0368595	yes
3337	MSTRG.12763	"NCU02310T1"	WT_DD	Set1_DD	OK	9.91993	21.4622	1.11339	2.72501	5e-05	0.00128834	yes
3157	MSTRG.12548	"NCU06042T0"	WT_DD	Set1_DD	OK	85.0865	183.905	1.11196	2.67935	0.0001	0.00234369	yes
12397	MSTRG.9383	"NCU01207T0"	WT_DD	Set1_DD	OK	58.0832	125.277	1.10892	2.37395	0.00085	0.013367	yes
3847	MSTRG.13212	"NCU05873T0"	WT_DD	Set1_DD	OK	5.81883	12.5337	1.10701	2.41472	0.00075	0.0121238	yes
11842	MSTRG.8761	"NCU04575T0"	WT_DD	Set1_DD	OK	5.1077	10.9659	1.10228	2.37348	0.0014	0.0197187	yes
11077	MSTRG.8143	"NCU05289T0"	WT_DD	Set1_DD	OK	12.5409	26.8709	1.0994	2.67261	0.00015	0.00331184	yes
5767	MSTRG.3384	"NCU03551T0"	WT_DD	Set1_DD	OK	3.98269	8.51576	1.09639	2.46556	0.0007	0.0115127	yes
10717	MSTRG.7772	"NCU07334T0"	WT_DD	Set1_DD	OK	25.4529	54.3686	1.09495	2.67299	0.0001	0.00234369	yes
10462	MSTRG.7502	"NCU04390T1"	WT_DD	Set1_DD	OK	10.7576	22.9177	1.09111	2.70803	5e-05	0.00128834	yes
3112	MSTRG.12527	"NCU06057T0"	WT_DD	Set1_DD	OK	3.71571	7.91198	1.0904	2.10922	0.00355	0.0398279	yes
9757	MSTRG.6889	"NCU06583T0"	WT_DD	Set1_DD	OK	3.24412	6.89758	1.08826	2.14422	0.0026	0.0314804	yes
2527	MSTRG.12192	"NCU09579T0"	WT_DD	Set1_DD	OK	18.4455	39.2155	1.08816	2.68644	5e-05	0.00128834	yes
12817	MSTRG.9813	"NCU06732T0"	WT_DD	Set1_DD	OK	35.3496	75.0874	1.08688	2.83555	0.0001	0.00234369	yes
11182	MSTRG.8228	"NCU05235T0"	WT_DD	Set1_DD	OK	7.23472	15.3524	1.08545	2.27308	0.00215	0.0273389	yes
12442	MSTRG.9409	"NCU01227T0"	WT_DD	Set1_DD	OK	62.1335	131.79	1.0848	2.41082	0.00075	0.0121238	yes
9952	MSTRG.7106	"NCU08319T0"	WT_DD	Set1_DD	OK	12.4795	26.4465	1.08351	2.65869	5e-05	0.00128834	yes
382	MSTRG.10349	"MSTRG.10349.1"	WT_DD	Set1_DD	OK	82.9424	175.513	1.08139	2.63832	0.00025	0.00504322	yes
2572	MSTRG.12220	"NCU08399T1"	WT_DD	Set1_DD	OK	3.58413	7.5642	1.07757	2.70592	0.0002	0.00420033	yes
247	MSTRG.1029	"NCU02637T0"	WT_DD	Set1_DD	OK	123.805	260.597	1.07376	2.56456	0.00025	0.00504322	yes
6487	MSTRG.4176	"MSTRG.4176.1"	WT_DD	Set1_DD	OK	1215.35	2551.77	1.07013	2.61235	0.00035	0.00660875	yes
1417	MSTRG.11174	"NCU09873T0"	WT_DD	Set1_DD	OK	12.6355	26.5244	1.06984	2.48561	0.0011	0.016344	yes
12637	MSTRG.9656	"NCU01417T0"	WT_DD	Set1_DD	OK	5.55035	11.6049	1.06408	2.35598	0.0014	0.0197187	yes
11587	MSTRG.8539	"NCU08886T0"	WT_DD	Set1_DD	OK	7.14508	14.9252	1.06273	2.37373	0.00135	0.0191508	yes
7342	MSTRG.4814	"NCU09175T0"	WT_DD	Set1_DD	OK	284.278	592.54	1.05961	2.43795	0.00055	0.00950481	yes
1777	MSTRG.11725	"NCU05131T1"	WT_DD	Set1_DD	OK	8.85518	18.4219	1.05683	2.33754	0.00095	0.0145566	yes
9157	MSTRG.6495	"NCU07608T0"	WT_DD	Set1_DD	OK	25.061	52.1274	1.0566	2.56695	0.0004	0.007345	yes
802	MSTRG.10602	"NCU07072T0"	WT_DD	Set1_DD	OK	7.1369	14.8012	1.05235	2.34305	0.00155	0.021357	yes
562	MSTRG.10557	"NCU07112T0"	WT_DD	Set1_DD	OK	59.9138	124.173	1.05139	2.70443	5e-05	0.00128834	yes
10807	MSTRG.7917	"NCU06966T0"	WT_DD	Set1_DD	OK	17.378	35.9987	1.05069	2.40387	0.00055	0.00950481	yes
7777	MSTRG.5185	"NCU06511T0"	WT_DD	Set1_DD	OK	6.7579	13.9981	1.05059	2.60375	0.0003	0.00584877	yes
8677	MSTRG.6253	"NCU08226T0"	WT_DD	Set1_DD	OK	6.05222	12.5109	1.04765	2.33092	0.00115	0.0169085	yes
12727	MSTRG.9734	"MSTRG.9734.2"	WT_DD	Set1_DD	OK	4.62053	9.54123	1.04612	2.34895	0.00105	0.0157475	yes
4642	MSTRG.2206	"NCU00925T0"	WT_DD	Set1_DD	OK	12.8016	26.3782	1.04302	2.5039	0.00045	0.00807047	yes
10432	MSTRG.7478	"NCU04412T0"	WT_DD	Set1_DD	OK	16.2102	33.396	1.04277	2.4729	0.00055	0.00950481	yes
6187	MSTRG.3776	"NCU05435T0"	WT_DD	Set1_DD	OK	22.2146	45.761	1.04261	2.51455	0.00035	0.00660875	yes
11947	MSTRG.8939	"NCU03697T0"	WT_DD	Set1_DD	OK	3.75623	7.7369	1.04247	2.19288	0.00295	0.0346207	yes
1342	MSTRG.11090	"NCU05545T0"	WT_DD	Set1_DD	OK	4.38702	9.00837	1.03802	2.41382	0.00095	0.0145566	yes
10252	MSTRG.735	"NCU01882T1"	WT_DD	Set1_DD	OK	40.1325	82.3365	1.03676	2.60711	0.00025	0.00504322	yes
7642	MSTRG.4992	"NCU07856T0"	WT_DD	Set1_DD	OK	90.0291	184.248	1.03318	2.40823	0.00105	0.0157475	yes
6007	MSTRG.3597	"NCU03388T0"	WT_DD	Set1_DD	OK	8.77251	17.9435	1.0324	2.28374	0.0017	0.0228867	yes
10777	MSTRG.7908	"NCU06963T1"	WT_DD	Set1_DD	OK	12.4425	25.442	1.03194	2.60202	0.0002	0.00420033	yes
8197	MSTRG.5771	"NCU00288T0"	WT_DD	Set1_DD	OK	14.3178	29.2209	1.02919	2.47715	0.00025	0.00504322	yes
7447	MSTRG.4858	"NCU05686T0"	WT_DD	Set1_DD	OK	22.0097	44.897	1.02848	2.64078	0.0002	0.00420033	yes
6082	MSTRG.3676	"NCU03330T0"	WT_DD	Set1_DD	OK	16.0578	32.7436	1.02794	2.6619	0.00015	0.00331184	yes
8317	MSTRG.5836	"NCU00337T0"	WT_DD	Set1_DD	OK	6.51924	13.2926	1.02785	2.31023	0.0011	0.016344	yes
8392	MSTRG.5968	"NCU00428T0"	WT_DD	Set1_DD	OK	5.02467	10.2421	1.02741	2.35434	0.00125	0.018034	yes
5617	MSTRG.3240	"NCU09230T0"	WT_DD	Set1_DD	OK	6.6151	13.4772	1.02669	2.14384	0.00175	0.0233667	yes
9982	MSTRG.7120	"NCU08309T1"	WT_DD	Set1_DD	OK	6.61862	13.4529	1.02332	2.44218	0.0005	0.00879069	yes
6112	MSTRG.3694	"MSTRG.3694.1"	WT_DD	Set1_DD	OK	9.59932	19.49	1.02173	2.44683	0.0005	0.00879069	yes
6142	MSTRG.3721	"NCU05384T0"	WT_DD	Set1_DD	OK	6.65557	13.5021	1.02055	2.18966	0.00235	0.0292398	yes
7042	MSTRG.4635	"NCU09349T0"	WT_DD	Set1_DD	OK	14.1973	28.7975	1.02033	2.49194	0.00075	0.0121238	yes
4702	MSTRG.2300	"NCU00870T0"	WT_DD	Set1_DD	OK	6.5676	13.3207	1.02023	2.29288	0.00165	0.0223859	yes
6127	MSTRG.3719	"NCU05377T0"	WT_DD	Set1_DD	OK	4.88033	9.87959	1.01747	2.30671	0.0009	0.0139539	yes
2512	MSTRG.12173	"NCU06940T0"	WT_DD	Set1_DD	OK	110.747	224.118	1.01699	2.38833	0.00095	0.0145566	yes
8497	MSTRG.6115	"NCU09017T0"	WT_DD	Set1_DD	OK	18.1549	36.6909	1.01507	2.56509	0.0002	0.00420033	yes
4102	MSTRG.1659	"NCU16391T0"	WT_DD	Set1_DD	OK	8.26788	16.7018	1.01441	2.42508	0.0008	0.012757	yes
9802	MSTRG.6934	"NCU06619T0"	WT_DD	Set1_DD	OK	68.1924	137.412	1.01083	2.50001	0.0004	0.007345	yes
262	MSTRG.10292	"NCU08927T0"	WT_DD	Set1_DD	OK	41.0879	82.6156	1.0077	2.609	0.0002	0.00420033	yes
10372	MSTRG.7422	"NCU04455T0"	WT_DD	Set1_DD	OK	3.50618	7.04131	1.00594	2.16634	0.0036	0.0402367	yes
2047	MSTRG.11859	"NCU05023T0"	WT_DD	Set1_DD	OK	47.4751	95.3378	1.00588	2.60306	0.0003	0.00584877	yes
7957	MSTRG.5475	"NCU00088T0"	WT_DD	Set1_DD	OK	14.4319	28.9816	1.00588	2.3637	0.0009	0.0139539	yes
9562	MSTRG.6773	"NCU07904T0"	WT_DD	Set1_DD	OK	24.9005	50.0025	1.00583	2.44651	0.0004	0.007345	yes
11347	MSTRG.8360	"NCU08848T0"	WT_DD	Set1_DD	OK	7.10392	14.2449	1.00376	2.38846	0.0008	0.012757	yes
12142	MSTRG.9180	"NCU01044T0"	WT_DD	Set1_DD	OK	9.46226	18.9374	1.00098	2.49063	0.0005	0.00879069	yes
8152	MSTRG.5718	"NCU00253T0"	WT_DD	Set1_DD	OK	12.4494	24.8716	0.998431	2.27852	0.00155	0.021357	yes
2677	MSTRG.12269	"NCU09400T0"	WT_DD	Set1_DD	OK	16.682	33.3172	0.997969	2.39433	0.00085	0.013367	yes
1552	MSTRG.11432	"NCU04047T0"	WT_DD	Set1_DD	OK	17.929	35.7934	0.997395	2.36611	0.00095	0.0145566	yes
2017	MSTRG.11843	"NCU05029T0"	WT_DD	Set1_DD	OK	7.32692	14.6145	0.996118	2.29477	0.0015	0.0208096	yes
142	MSTRG.10132	"NCU04218T0"	WT_DD	Set1_DD	OK	9.86879	19.6208	0.991441	2.26404	0.00125	0.018034	yes
6847	MSTRG.4555	"NCU08748T0"	WT_DD	Set1_DD	OK	14.2403	28.298	0.990719	2.4559	0.00065	0.01087	yes
2887	MSTRG.12370	"NCU06170T0"	WT_DD	Set1_DD	OK	34.2093	67.9577	0.990247	2.45355	0.0008	0.012757	yes
6427	MSTRG.4093	"MSTRG.4093.1"	WT_DD	Set1_DD	OK	150.368	297.952	0.986583	2.4198	0.00055	0.00950481	yes
6592	MSTRG.4337	"MSTRG.4337.1"	WT_DD	Set1_DD	OK	4.57303	9.05273	0.985204	2.21911	0.0019	0.0248934	yes
11737	MSTRG.8685	"NCU04621T0"	WT_DD	Set1_DD	OK	3.5975	7.11238	0.983337	2.06278	0.0039	0.0426993	yes
8527	MSTRG.6168	"NCU07546T0"	WT_DD	Set1_DD	OK	15.4656	30.5648	0.982814	2.56379	0.00035	0.00660875	yes
11122	MSTRG.8164	"NCU05278T0"	WT_DD	Set1_DD	OK	65.3561	128.899	0.979851	2.47286	0.0005	0.00879069	yes
2467	MSTRG.12144	"NCU06923T0"	WT_DD	Set1_DD	OK	31.3027	61.6352	0.977468	2.48444	0.0007	0.0115127	yes
232	MSTRG.10287	"NCU08923T0"	WT_DD	Set1_DD	OK	108.334	212.741	0.973616	2.51823	0.00075	0.0121238	yes
8107	MSTRG.5697	"NCU00237T0"	WT_DD	Set1_DD	OK	5.95162	11.6582	0.969989	2.24296	0.0022	0.0278065	yes
10342	MSTRG.7406	"NCU04468T0"	WT_DD	Set1_DD	OK	11.4255	22.3752	0.969652	2.3533	0.00095	0.0145566	yes
4387	MSTRG.1988	"NCU07408T0"	WT_DD	Set1_DD	OK	298.273	580.608	0.960932	2.21908	0.00165	0.0223859	yes
6952	MSTRG.4612	"NCU08441T0"	WT_DD	Set1_DD	OK	3.64933	7.04983	0.949956	2.21868	0.00205	0.0263925	yes
2437	MSTRG.12131	"NCU06918T0"	WT_DD	Set1_DD	OK	9.43061	18.1886	0.947612	2.22468	0.00265	0.0319068	yes
1237	MSTRG.1099	"NCU02671T0"	WT_DD	Set1_DD	OK	42.9384	82.8126	0.947584	2.3562	0.0012	0.0174659	yes
11287	MSTRG.8307	"NCU05163T0"	WT_DD	Set1_DD	OK	15.1227	29.1388	0.94623	2.10144	0.0037	0.0410205	yes
4327	MSTRG.19	"NCU08049T0"	WT_DD	Set1_DD	OK	3.44058	6.62324	0.944885	2.10176	0.004	0.0435302	yes
4207	MSTRG.182	"NCU07442T0"	WT_DD	Set1_DD	OK	27.4898	52.9055	0.944523	2.42249	0.0004	0.007345	yes
8557	MSTRG.6200	"NCU07530T0"	WT_DD	Set1_DD	OK	11.7118	22.5237	0.943474	2.27134	0.00115	0.0169085	yes
6517	MSTRG.4224	"NCU01633T0"	WT_DD	Set1_DD	OK	210.092	403.146	0.940279	2.22798	0.00225	0.0282707	yes
2827	MSTRG.12324	"NCU10311T0"	WT_DD	Set1_DD	OK	11.5536	22.1539	0.93922	2.3297	0.001	0.0151522	yes
3502	MSTRG.12951	"NCU08131T0"	WT_DD	Set1_DD	OK	210.386	403.353	0.939006	2.21273	0.0021	0.0268572	yes
6877	MSTRG.4565	"NCU08407T0"	WT_DD	Set1_DD	OK	18.8715	36.1195	0.936569	2.15567	0.00375	0.0414255	yes
3637	MSTRG.13050	"NCU05752T0"	WT_DD	Set1_DD	OK	14.903	28.4539	0.933026	2.25408	0.00165	0.0223859	yes
4627	MSTRG.2183	"NCU00941T0"	WT_DD	Set1_DD	OK	6.81072	12.999	0.932526	2.15267	0.00275	0.0327688	yes
4612	MSTRG.2177	"NCU00939T0"	WT_DD	Set1_DD	OK	17.7701	33.9146	0.932454	2.3864	0.00075	0.0121238	yes
8917	MSTRG.641	"NCU01940T0"	WT_DD	Set1_DD	OK	26.1476	49.8336	0.930442	2.38454	0.0007	0.0115127	yes
9697	MSTRG.6817	"NCU06531T0"	WT_DD	Set1_DD	OK	72.3861	137.811	0.928909	2.25567	0.00205	0.0263925	yes
10207	MSTRG.7329	"NCU11295T0"	WT_DD	Set1_DD	OK	23.8761	45.4502	0.928717	2.23803	0.0014	0.0197187	yes
10012	MSTRG.7136	"NCU08291T0"	WT_DD	Set1_DD	OK	19.9931	37.9561	0.924829	2.34062	0.001	0.0151522	yes
9682	MSTRG.681	"NCU01922T0"	WT_DD	Set1_DD	OK	15.9951	30.3633	0.924698	1.99927	0.004	0.0435302	yes
4012	MSTRG.1464	"NCU03117T0"	WT_DD	Set1_DD	OK	151.177	286.776	0.923686	2.322	0.0009	0.0139539	yes
9967	MSTRG.7116	"NCU08307T1"	WT_DD	Set1_DD	OK	7.0427	13.3565	0.923338	2.18467	0.0018	0.0238961	yes
9472	MSTRG.6662	"NCU04963T0"	WT_DD	Set1_DD	OK	8.71535	16.4812	0.919188	2.08078	0.00345	0.0389691	yes
9652	MSTRG.6800	"NCU06521T0"	WT_DD	Set1_DD	OK	10.051	18.9227	0.912777	2.12798	0.003	0.0351008	yes
127	MSTRG.10129	"NCU04216T0"	WT_DD	Set1_DD	OK	24.1388	45.4413	0.91265	2.36168	0.00065	0.01087	yes
11467	MSTRG.844	"NCU02494T0"	WT_DD	Set1_DD	OK	10.1046	18.9804	0.909501	2.36688	0.00105	0.0157475	yes
10537	MSTRG.7558	"NCU04348T0"	WT_DD	Set1_DD	OK	9.96652	18.6337	0.902752	2.22793	0.0016	0.0218826	yes
7987	MSTRG.5488	"NCU00097T0"	WT_DD	Set1_DD	OK	7.47197	13.8934	0.894842	2.05449	0.0029	0.0341472	yes
11677	MSTRG.8619	"NCU04661T0"	WT_DD	Set1_DD	OK	9.24018	17.1758	0.894384	2.23529	0.0013	0.0185843	yes
7747	MSTRG.5116	"NCU06465T0"	WT_DD	Set1_DD	OK	57.7854	107.404	0.894278	2.31608	0.0012	0.0174659	yes
2767	MSTRG.12286	"NCU10021T0"	WT_DD	Set1_DD	OK	10.17	18.9022	0.894225	2.10848	0.0027	0.0323098	yes
11047	MSTRG.8119	"NCU05308T0"	WT_DD	Set1_DD	OK	10.0681	18.6775	0.891515	2.16383	0.00335	0.0381351	yes
757	MSTRG.10596	"NCU07075T0"	WT_DD	Set1_DD	OK	8.73465	16.1857	0.889895	2.05785	0.0035	0.0394267	yes
12232	MSTRG.9236	"NCU01080T0"	WT_DD	Set1_DD	OK	18.5126	34.1864	0.884915	2.18576	0.0024	0.0297017	yes
4297	MSTRG.1888	"NCU08343T0"	WT_DD	Set1_DD	OK	17.6118	32.503	0.88403	2.22242	0.00255	0.0310675	yes
12547	MSTRG.9594	"NCU01369T0"	WT_DD	Set1_DD	OK	83.5461	154.172	0.8839	2.13242	0.00345	0.0389691	yes
5422	MSTRG.2989	"NCU02906T0"	WT_DD	Set1_DD	OK	167.146	308.326	0.883346	2.13392	0.00255	0.0310675	yes
1087	MSTRG.10877	"NCU04830T0"	WT_DD	Set1_DD	OK	9.80807	18.0171	0.877324	2.18036	0.00175	0.0233667	yes
4672	MSTRG.2264	"NCU00899T0"	WT_DD	Set1_DD	OK	30.0862	55.2561	0.877033	2.25688	0.00135	0.0191508	yes
7177	MSTRG.4680	"NCU09759T0"	WT_DD	Set1_DD	OK	27.4052	50.1765	0.872565	2.20731	0.00265	0.0319068	yes
4507	MSTRG.2090	"NCU09886T0"	WT_DD	Set1_DD	OK	28.7844	52.6589	0.871388	2.20627	0.00185	0.0244116	yes
1102	MSTRG.109	"NCU07503T0"	WT_DD	Set1_DD	OK	62.0957	113.563	0.870926	2.13897	0.00315	0.0364224	yes
8302	MSTRG.5835	"NCU00336T0"	WT_DD	Set1_DD	OK	5.39878	9.82579	0.863941	2.09002	0.00325	0.0372674	yes
7972	MSTRG.5477	"NCU00089T2"	WT_DD	Set1_DD	OK	12.5425	22.768	0.860188	2.1327	0.00235	0.0292398	yes
12082	MSTRG.9101	"NCU03811T0"	WT_DD	Set1_DD	OK	11.8004	21.3843	0.857712	2.20549	0.0014	0.0197187	yes
6307	MSTRG.3953	"NCU01845T1"	WT_DD	Set1_DD	OK	77.0574	139.434	0.855579	2.1549	0.0025	0.0305862	yes
8422	MSTRG.5998	"NCU00447T0"	WT_DD	Set1_DD	OK	34.2099	61.8755	0.854956	2.20398	0.00165	0.0223859	yes
10597	MSTRG.7681	"NCU08048T0"	WT_DD	Set1_DD	OK	16.2216	29.3061	0.853287	2.04632	0.0037	0.0410205	yes
11017	MSTRG.8108	"NCU05318T0"	WT_DD	Set1_DD	OK	24.5856	44.0918	0.8427	2.0841	0.0034	0.0385643	yes
3127	MSTRG.12540	"NCU06047T0"	WT_DD	Set1_DD	OK	206.786	370.829	0.842618	2.07411	0.0033	0.0376951	yes
11932	MSTRG.8902	"NCU03669T0"	WT_DD	Set1_DD	OK	16.9166	30.3345	0.84252	2.14551	0.0033	0.0376951	yes
3067	MSTRG.12443	"NCU06117T0"	WT_DD	Set1_DD	OK	16.6025	29.6247	0.835395	2.14222	0.00155	0.021357	yes
11752	MSTRG.8695	"NCU04617T1"	WT_DD	Set1_DD	OK	10.8997	19.387	0.830808	2.07853	0.00395	0.043116	yes
9037	MSTRG.6460	"NCU09663T0"	WT_DD	Set1_DD	OK	91.3183	162.318	0.829847	2.16676	0.0026	0.0314804	yes
11152	MSTRG.8190	"NCU05261T0"	WT_DD	Set1_DD	OK	32.3711	57.4284	0.827057	2.09348	0.0032	0.0368595	yes
4402	MSTRG.2018	"NCU07389T0"	WT_DD	Set1_DD	OK	24.7036	43.7893	0.825858	2.13096	0.00225	0.0282707	yes
8407	MSTRG.5984	"NCU00441T0"	WT_DD	Set1_DD	OK	28.2158	49.9735	0.824657	2.14417	0.0025	0.0305862	yes
3307	MSTRG.12754	"NCU02318T0"	WT_DD	Set1_DD	OK	14.3584	25.2637	0.815172	2.03779	0.0033	0.0376951	yes
6052	MSTRG.3635	"NCU03366T0"	WT_DD	Set1_DD	OK	34.9116	60.6153	0.795974	2.07539	0.00355	0.0398279	yes
5707	MSTRG.3284	"NCU08621T0"	WT_DD	Set1_DD	OK	134.443	79.0205	-0.766702	-1.9988	0.00395	0.043116	yes
11242	MSTRG.8246	"NCU05221T0"	WT_DD	Set1_DD	OK	193.15	112.756	-0.776509	-2.01066	0.0041	0.044357	yes
2137	MSTRG.11962	"NCU09436T0"	WT_DD	Set1_DD	OK	95.9685	55.9575	-0.778229	-2.01198	0.00355	0.0398279	yes
11092	MSTRG.8144	"NCU05288T0"	WT_DD	Set1_DD	OK	151.289	87.7004	-0.78665	-2.02471	0.00375	0.0414255	yes
352	MSTRG.10331	"NCU08955T1"	WT_DD	Set1_DD	OK	85.8994	49.2952	-0.801201	-2.07144	0.00305	0.0355656	yes
6217	MSTRG.3816	"NCU06853T0"	WT_DD	Set1_DD	OK	27.2601	15.5712	-0.807913	-2.05757	0.0032	0.0368595	yes
3472	MSTRG.1290	"NCU09895T0"	WT_DD	Set1_DD	OK	62.7245	35.4578	-0.822927	-2.09961	0.0027	0.0323098	yes
6577	MSTRG.4322	"NCU01545T0"	WT_DD	Set1_DD	OK	341.611	192.273	-0.829203	-2.12172	0.0034	0.0385643	yes
4132	MSTRG.1660	"NCU03255T0"	WT_DD	Set1_DD	OK	71.507	40.1201	-0.83376	-2.04554	0.0041	0.044357	yes
12862	MSTRG.9912	"NCU01449T1"	WT_DD	Set1_DD	OK	25.3515	14.2091	-0.835258	-2.06682	0.00395	0.043116	yes
7852	MSTRG.5322	"NCU06265T0"	WT_DD	Set1_DD	OK	45.0784	25.241	-0.836667	-2.14491	0.0024	0.0297017	yes
10957	MSTRG.806	"NCU02463T0"	WT_DD	Set1_DD	OK	57.0814	31.892	-0.839825	-2.13067	0.00255	0.0310675	yes
2257	MSTRG.1200	"NCU02739T0"	WT_DD	Set1_DD	OK	27.3263	15.2428	-0.842164	-2.10317	0.0031	0.0360147	yes
9847	MSTRG.6956	"NCU09748T0"	WT_DD	Set1_DD	OK	81.9375	45.6886	-0.84269	-2.14985	0.00245	0.0301521	yes
5647	MSTRG.3264	"NCU08607T0"	WT_DD	Set1_DD	OK	51.3815	28.5678	-0.846862	-2.17058	0.00185	0.0244116	yes
12592	MSTRG.9617	"NCU01391T0"	WT_DD	Set1_DD	OK	188.138	104.376	-0.85	-2.07849	0.00315	0.0364224	yes
10447	MSTRG.7487	"NCU04405T0"	WT_DD	Set1_DD	OK	60.1514	33.3073	-0.85276	-2.10743	0.0033	0.0376951	yes
6157	MSTRG.3766	"NCU05422T0"	WT_DD	Set1_DD	OK	34.2137	18.9231	-0.854424	-2.21395	0.0012	0.0174659	yes
5872	MSTRG.3487	"NCU03482T0"	WT_DD	Set1_DD	OK	25.7675	14.2424	-0.855367	-2.06347	0.0041	0.044357	yes
2812	MSTRG.12308	"NCU09710T0"	WT_DD	Set1_DD	OK	57.9109	31.8967	-0.860426	-2.16931	0.0013	0.0185843	yes
2197	MSTRG.11984	"NCU09460T0"	WT_DD	Set1_DD	OK	163.136	89.7884	-0.861472	-2.24633	0.00145	0.02027	yes
9832	MSTRG.6950	"NCU06631T0"	WT_DD	Set1_DD	OK	32.4277	17.8422	-0.861936	-2.16805	0.0022	0.0278065	yes
337	MSTRG.10320	"NCU08946T0"	WT_DD	Set1_DD	OK	190.792	104.75	-0.865049	-2.20541	0.00215	0.0273389	yes
4537	MSTRG.2105	"NCU00995T0"	WT_DD	Set1_DD	OK	334.879	183.629	-0.866842	-2.16484	0.00205	0.0263925	yes
3892	MSTRG.13238	"NCU05895T0"	WT_DD	Set1_DD	OK	18.4489	10.1084	-0.86798	-2.12499	0.00305	0.0355656	yes
9907	MSTRG.7072	"NCU07672T0"	WT_DD	Set1_DD	OK	50	27.3587	-0.869929	-2.16901	0.0025	0.0305862	yes
9112	MSTRG.6483	"NCU11365T0"	WT_DD	Set1_DD	OK	60.8851	33.2736	-0.871714	-2.20335	0.0016	0.0218826	yes
4027	MSTRG.1525	"NCU03156T0"	WT_DD	Set1_DD	OK	129.164	70.57	-0.872079	-2.26011	0.00145	0.02027	yes
6667	MSTRG.4421	"NCU08514T0"	WT_DD	Set1_DD	OK	24.5472	13.4068	-0.872589	-2.1149	0.0032	0.0368595	yes
427	MSTRG.1039	"NCU02634T0"	WT_DD	Set1_DD	OK	153.66	83.8208	-0.874364	-2.22967	0.0015	0.0208096	yes
367	MSTRG.10342	"NCU08961T1"	WT_DD	Set1_DD	OK	39.6566	21.5543	-0.879589	-2.21882	0.00155	0.021357	yes
3427	MSTRG.12831	"NCU02263T0"	WT_DD	Set1_DD	OK	32.4473	17.573	-0.884742	-2.03914	0.0041	0.044357	yes
11962	MSTRG.8960	"NCU03711T0"	WT_DD	Set1_DD	OK	94.1073	50.7428	-0.891103	-2.31334	0.0016	0.0218826	yes
5197	MSTRG.28	"NCU08053T0"	WT_DD	Set1_DD	OK	42.1929	22.7171	-0.89322	-2.13724	0.0028	0.0332335	yes
12367	MSTRG.9375	"NCU01202T0"	WT_DD	Set1_DD	OK	99.4775	53.5112	-0.89453	-2.29521	0.0018	0.0238961	yes
10177	MSTRG.7316	"NCU06290T0"	WT_DD	Set1_DD	OK	29.3682	15.7887	-0.89536	-2.19382	0.0015	0.0208096	yes
12532	MSTRG.9589	"NCU01368T0"	WT_DD	Set1_DD	OK	264.829	142.26	-0.896526	-2.26447	0.00125	0.018034	yes
12007	MSTRG.9004	"NCU03747T0"	WT_DD	Set1_DD	OK	50.4146	26.9948	-0.90116	-2.29009	0.00175	0.0233667	yes
7717	MSTRG.5062	"NCU06420T0"	WT_DD	Set1_DD	OK	50.0163	26.7537	-0.902663	-2.18339	0.0021	0.0268572	yes
3202	MSTRG.12676	"NCU02376T0"	WT_DD	Set1_DD	OK	28.417	15.1973	-0.90294	-2.13191	0.0027	0.0323098	yes
4522	MSTRG.2102	"NCU09878T0"	WT_DD	Set1_DD	OK	98.3614	52.5342	-0.904835	-2.21331	0.0021	0.0268572	yes
277	MSTRG.10293	"NCU11102T0"	WT_DD	Set1_DD	OK	41.0275	21.8479	-0.909093	-2.24433	0.00225	0.0282707	yes
9742	MSTRG.686	"NCU01918T0"	WT_DD	Set1_DD	OK	67.2151	35.7516	-0.91078	-2.31067	0.0014	0.0197187	yes
2107	MSTRG.11915	"NCU09299T0"	WT_DD	Set1_DD	OK	144.544	76.7203	-0.913831	-2.36152	0.001	0.0151522	yes
1027	MSTRG.10837	"NCU04802T1"	WT_DD	Set1_DD	OK	68.1963	36.1693	-0.914926	-2.27694	0.00135	0.0191508	yes
10327	MSTRG.7403	"NCU04470T0"	WT_DD	Set1_DD	OK	32.76	17.3387	-0.917944	-2.1418	0.00295	0.0346207	yes
9397	MSTRG.6626	"NCU04931T0"	WT_DD	Set1_DD	OK	92.2561	48.8013	-0.918725	-2.21651	0.0016	0.0218826	yes
8947	MSTRG.6424	"NCU09643T0"	WT_DD	Set1_DD	OK	33.927	17.9416	-0.919127	-2.29157	0.00125	0.018034	yes
3622	MSTRG.13044	"NCU08183T0"	WT_DD	Set1_DD	OK	143.072	75.6502	-0.919326	-2.14043	0.0023	0.0287879	yes
5677	MSTRG.3271	"NCU08611T0"	WT_DD	Set1_DD	OK	42.878	22.5514	-0.927021	-2.27953	0.00105	0.0157475	yes
10042	MSTRG.7187	"MSTRG.7187.1"	WT_DD	Set1_DD	OK	312.543	164.231	-0.928333	-2.19798	0.00205	0.0263925	yes
1012	MSTRG.10809	"NCU04781T0"	WT_DD	Set1_DD	OK	333.839	175.09	-0.931057	-2.21419	0.00165	0.0223859	yes
11992	MSTRG.899	"NCU02536T0"	WT_DD	Set1_DD	OK	28.3279	14.8473	-0.932019	-2.22417	0.00145	0.02027	yes
1672	MSTRG.11665	"NCU05915T0"	WT_DD	Set1_DD	OK	14.7019	7.70308	-0.932493	-2.05909	0.0031	0.0360147	yes
52	MSTRG.10079	"NCU04179T0"	WT_DD	Set1_DD	OK	30.9081	16.166	-0.935021	-2.36336	0.0009	0.0139539	yes
5482	MSTRG.3112	"NCU02809T0"	WT_DD	Set1_DD	OK	23.9922	12.5277	-0.937446	-2.34043	0.0013	0.0185843	yes
12937	MSTRG.9995	"NCU04124T0"	WT_DD	Set1_DD	OK	13.3295	6.95446	-0.938613	-2.2356	0.002	0.0259155	yes
5242	MSTRG.2882	"NCU02984T0"	WT_DD	Set1_DD	OK	66.2301	34.5373	-0.939334	-2.19351	0.00155	0.021357	yes
3997	MSTRG.1438	"NCU03093T0"	WT_DD	Set1_DD	OK	242.209	126.129	-0.941353	-2.41217	0.0008	0.012757	yes
5977	MSTRG.3593	"NCU03395T0"	WT_DD	Set1_DD	OK	135.194	70.3089	-0.943249	-2.20738	0.0021	0.0268572	yes
6412	MSTRG.4040	"NCU01792T0"	WT_DD	Set1_DD	OK	285.404	147.864	-0.948732	-2.4016	0.0007	0.0115127	yes
12757	MSTRG.9777	"NCU06702T0"	WT_DD	Set1_DD	OK	500.927	258.983	-0.95174	-2.3592	0.00095	0.0145566	yes
6202	MSTRG.380	"NCU02117T0"	WT_DD	Set1_DD	OK	29.2289	15.0767	-0.955079	-2.17515	0.0028	0.0332335	yes
997	MSTRG.10774	"NCU04765T0"	WT_DD	Set1_DD	OK	15.7549	8.12223	-0.955855	-2.27876	0.00125	0.018034	yes
3232	MSTRG.12682	"NCU02373T0"	WT_DD	Set1_DD	OK	238.204	122.779	-0.956136	-2.44701	0.00045	0.00807047	yes
4687	MSTRG.2291	"NCU00878T0"	WT_DD	Set1_DD	OK	541.491	278.079	-0.961441	-2.31984	0.00095	0.0145566	yes
3907	MSTRG.13244	"NCU05902T0"	WT_DD	Set1_DD	OK	23.4313	11.9764	-0.968237	-2.47919	0.0003	0.00584877	yes
8467	MSTRG.6086	"NCU08991T0"	WT_DD	Set1_DD	OK	400.283	204.468	-0.969146	-2.42361	0.00055	0.00950481	yes
6607	MSTRG.4361	"NCU01511T0"	WT_DD	Set1_DD	OK	98.9055	50.3322	-0.97457	-2.25044	0.0018	0.0238961	yes
3817	MSTRG.13169	"NCU05841T0"	WT_DD	Set1_DD	OK	125.343	63.7323	-0.97578	-2.53575	0.0003	0.00584877	yes
12607	MSTRG.9637	"NCU01407T0"	WT_DD	Set1_DD	OK	13.7642	6.98692	-0.978196	-2.09655	0.0035	0.0394267	yes
8797	MSTRG.6309	"NCU08549T0"	WT_DD	Set1_DD	OK	44.6405	22.6234	-0.980536	-2.33331	0.001	0.0151522	yes
9877	MSTRG.7055	"NCU11369T0"	WT_DD	Set1_DD	OK	176.239	89.047	-0.984895	-2.52664	0.00045	0.00807047	yes
12352	MSTRG.9374	"NCU01201T0"	WT_DD	Set1_DD	OK	44.8111	22.6377	-0.985132	-2.28537	0.0016	0.0218826	yes
12127	MSTRG.9169	"NCU01023T0"	WT_DD	Set1_DD	OK	59.3322	29.8922	-0.989047	-2.26241	0.0022	0.0278065	yes
4237	MSTRG.1849	"NCU08369T0"	WT_DD	Set1_DD	OK	38.1276	19.1214	-0.99565	-2.34766	0.0007	0.0115127	yes
9247	MSTRG.6528	"NCU07655T0"	WT_DD	Set1_DD	OK	23.7617	11.8579	-1.00279	-2.41099	0.0008	0.012757	yes
11692	MSTRG.8644	"NCU04647T0"	WT_DD	Set1_DD	OK	39.3776	19.6387	-1.00368	-2.39773	0.001	0.0151522	yes
2917	MSTRG.12375	"NCU12022T0"	WT_DD	Set1_DD	OK	22.4275	11.1788	-1.00451	-2.18691	0.0022	0.0278065	yes
12022	MSTRG.9024	"NCU03753T0"	WT_DD	Set1_DD	OK	1059.66	527.244	-1.00705	-2.44771	0.0007	0.0115127	yes
11797	MSTRG.8741	"MSTRG.8741.1"	WT_DD	Set1_DD	OK	5306.35	2631.84	-1.01165	-2.45556	0.001	0.0151522	yes
5182	MSTRG.2788	"NCU00499T0"	WT_DD	Set1_DD	OK	543.339	268.647	-1.01614	-2.07462	0.00305	0.0355656	yes
12292	MSTRG.9253	"NCU01097T0"	WT_DD	Set1_DD	OK	115.841	57.1407	-1.01956	-2.59503	0.0005	0.00879069	yes
12892	MSTRG.9944	"NCU01432T0"	WT_DD	Set1_DD	OK	23.7907	11.7204	-1.02138	-2.24076	0.00145	0.02027	yes
6232	MSTRG.3828	"NCU06844T1"	WT_DD	Set1_DD	OK	108.413	53.2103	-1.02676	-2.57457	0.0005	0.00879069	yes
5302	MSTRG.2952	"NCU02932T0"	WT_DD	Set1_DD	OK	181.896	88.5763	-1.03812	-2.55595	0.0002	0.00420033	yes
10027	MSTRG.7184	"NCU06397T0"	WT_DD	Set1_DD	OK	588.726	285.698	-1.04311	-2.46766	0.0005	0.00879069	yes
8632	MSTRG.6233	"NCU08194T0"	WT_DD	Set1_DD	OK	96.7615	46.9326	-1.04384	-2.6116	0.00045	0.00807047	yes
5077	MSTRG.2584	"NCU00658T0"	WT_DD	Set1_DD	OK	1.60488	0.776772	-1.0469	-2.107	0.0029	0.0341472	yes
5047	MSTRG.2574	"MSTRG.2574.1"	WT_DD	Set1_DD	OK	1380.4	665.195	-1.05323	-2.66338	0.00025	0.00504322	yes
5062	MSTRG.2576	"NCU00663T0"	WT_DD	Set1_DD	OK	47.2832	22.7505	-1.05543	-2.42336	0.0009	0.0139539	yes
82	MSTRG.10098	"NCU04192T0"	WT_DD	Set1_DD	OK	57.6028	27.6974	-1.05639	-2.6897	0.00025	0.00504322	yes
5662	MSTRG.3268	"NCU08610T0"	WT_DD	Set1_DD	OK	33.186	15.9561	-1.05647	-2.63983	0.0004	0.007345	yes
6382	MSTRG.4035	"NCU01794T0"	WT_DD	Set1_DD	OK	140.535	67.4927	-1.05813	-2.65712	0.00025	0.00504322	yes
11902	MSTRG.8869	"NCU03632T0"	WT_DD	Set1_DD	OK	26.6189	12.7775	-1.05884	-2.14588	0.00365	0.0406697	yes
1522	MSTRG.11400	"NCU12111T0"	WT_DD	Set1_DD	OK	11.21	5.37289	-1.06102	-2.29849	0.00135	0.0191508	yes
307	MSTRG.10298	"NCU08931T1"	WT_DD	Set1_DD	OK	13.0467	6.25019	-1.06171	-2.17085	0.00275	0.0327688	yes
12472	MSTRG.9424	"NCU01242T0"	WT_DD	Set1_DD	OK	21.5663	10.3305	-1.06187	-2.62863	0.00025	0.00504322	yes
2932	MSTRG.1238	"NCU09386T0"	WT_DD	Set1_DD	OK	36.1536	17.3011	-1.06327	-2.45161	0.00075	0.0121238	yes
10852	MSTRG.7943	"NCU06985T0"	WT_DD	Set1_DD	OK	9.18817	4.38488	-1.06724	-2.2966	0.00105	0.0157475	yes
8437	MSTRG.601	"NCU01968T0"	WT_DD	Set1_DD	OK	23.6772	11.276	-1.07025	-2.65361	0.00025	0.00504322	yes
12052	MSTRG.9087	"NCU03800T0"	WT_DD	Set1_DD	OK	95.1994	45.3024	-1.07137	-2.73765	5e-05	0.00128834	yes
7657	MSTRG.4994	"NCU07858T0"	WT_DD	Set1_DD	OK	18.9995	9.02855	-1.0734	-2.20648	0.0024	0.0297017	yes
5542	MSTRG.3196	"NCU09263T0"	WT_DD	Set1_DD	OK	145.572	69.1507	-1.07392	-2.54735	0.00045	0.00807047	yes
9817	MSTRG.6938	"NCU06622T0"	WT_DD	Set1_DD	OK	37.8892	17.9916	-1.07447	-2.34016	0.0009	0.0139539	yes
8017	MSTRG.5510	"NCU00109T1"	WT_DD	Set1_DD	OK	26.4676	12.5328	-1.07852	-2.21219	0.00225	0.0282707	yes
12307	MSTRG.9254	"MSTRG.9254.1"	WT_DD	Set1_DD	OK	8.40667	3.96761	-1.08326	-2.14537	0.0033	0.0376951	yes
6022	MSTRG.3620	"NCU03370T0"	WT_DD	Set1_DD	OK	736.452	347.02	-1.08557	-2.50151	0.0004	0.007345	yes
12682	MSTRG.972	"NCU02596T0"	WT_DD	Set1_DD	OK	54.1461	25.4709	-1.08801	-2.61318	5e-05	0.00128834	yes
7072	MSTRG.4638	"NCU09342T0"	WT_DD	Set1_DD	OK	10.4793	4.92238	-1.09011	-2.35778	0.00055	0.00950481	yes
7237	MSTRG.4735	"NCU09526T0"	WT_DD	Set1_DD	OK	10.4488	4.89951	-1.09263	-2.47671	0.0005	0.00879069	yes
12742	MSTRG.9775	"NCU06700T0"	WT_DD	Set1_DD	OK	32.7471	15.1493	-1.11212	-2.5612	0.0004	0.007345	yes
3457	MSTRG.12883	"NCU02229T0"	WT_DD	Set1_DD	OK	21.4228	9.89223	-1.11478	-2.4494	0.00065	0.01087	yes
8977	MSTRG.6431	"NCU09646T0"	WT_DD	Set1_DD	OK	43.9982	20.2872	-1.11687	-2.76818	0.0001	0.00234369	yes
10267	MSTRG.7362	"NCU04499T0"	WT_DD	Set1_DD	OK	11.5769	5.33748	-1.11701	-2.37434	0.00125	0.018034	yes
3262	MSTRG.12724	"NCU02344T0"	WT_DD	Set1_DD	OK	9.64207	4.44131	-1.11836	-2.19467	0.00225	0.0282707	yes
6067	MSTRG.3645	"NCU03358T0"	WT_DD	Set1_DD	OK	45.1547	20.675	-1.12699	-2.55183	0.0004	0.007345	yes
3697	MSTRG.13122	"NCU05807T0"	WT_DD	Set1_DD	OK	15.4274	7.05937	-1.12789	-2.82349	5e-05	0.00128834	yes
6982	MSTRG.4621	"NCU09337T0"	WT_DD	Set1_DD	OK	9.96325	4.5521	-1.13008	-2.49199	0.0003	0.00584877	yes
10627	MSTRG.770	"NCU01859T0"	WT_DD	Set1_DD	OK	217.629	99.0384	-1.13581	-2.9045	0.0002	0.00420033	yes
292	MSTRG.10297	"NCU08930T0"	WT_DD	Set1_DD	OK	174.058	79.1502	-1.13691	-2.88548	5e-05	0.00128834	yes
9727	MSTRG.6836	"NCU06543T0"	WT_DD	Set1_DD	OK	26.1774	11.9018	-1.13714	-2.69802	0.0001	0.00234369	yes
4282	MSTRG.188	"NCU07438T0"	WT_DD	Set1_DD	OK	10.8334	4.91419	-1.14046	-2.46222	0.0007	0.0115127	yes
1117	MSTRG.10903	"NCU04843T1"	WT_DD	Set1_DD	OK	31.5134	14.2502	-1.14498	-2.50683	0.0002	0.00420033	yes
12877	MSTRG.9939	"NCU01436T0"	WT_DD	Set1_DD	OK	447.632	202.308	-1.14576	-2.90877	5e-05	0.00128834	yes
12787	MSTRG.9781	"NCU06704T0"	WT_DD	Set1_DD	OK	98.6615	44.5244	-1.14789	-2.72876	0.0003	0.00584877	yes
11137	MSTRG.8185	"NCU05264T0"	WT_DD	Set1_DD	OK	81.5478	36.7857	-1.1485	-2.75925	0.00015	0.00331184	yes
1642	MSTRG.11634	"NCU05942T0"	WT_DD	Set1_DD	OK	229.677	103.552	-1.14925	-2.82689	5e-05	0.00128834	yes
12502	MSTRG.9460	"NCU01268T0"	WT_DD	Set1_DD	OK	22.0632	9.93094	-1.15164	-2.65135	0.0002	0.00420033	yes
6682	MSTRG.4439	"NCU08499T0"	WT_DD	Set1_DD	OK	29.795	13.4044	-1.15236	-2.93692	5e-05	0.00128834	yes
5512	MSTRG.3147	"NCU02786T0"	WT_DD	Set1_DD	OK	114.248	51.2853	-1.15555	-2.47762	0.0008	0.012757	yes
9382	MSTRG.6613	"NCU04923T0"	WT_DD	Set1_DD	OK	446.536	200.087	-1.15815	-2.84259	5e-05	0.00128834	yes
8452	MSTRG.6078	"NCU08986T1"	WT_DD	Set1_DD	OK	62.6488	28.0195	-1.16086	-2.88571	0.0001	0.00234369	yes
4042	MSTRG.1577	"NCU03193T0"	WT_DD	Set1_DD	OK	78.3789	35.0345	-1.16169	-2.90114	5e-05	0.00128834	yes
11602	MSTRG.8548	"NCU09698T0"	WT_DD	Set1_DD	OK	29.0597	12.9554	-1.16547	-2.75827	0.0001	0.00234369	yes
2992	MSTRG.1240	"NCU09381T0"	WT_DD	Set1_DD	OK	35.2257	15.7018	-1.1657	-2.55531	0.00045	0.00807047	yes
3652	MSTRG.13056	"NCU05753T0"	WT_DD	Set1_DD	OK	8.67963	3.86595	-1.16681	-2.25454	0.00125	0.018034	yes
6277	MSTRG.3860	"NCU06811T0"	WT_DD	Set1_DD	OK	9.77914	4.34252	-1.17117	-1.97411	0.00405	0.0439391	yes
9892	MSTRG.7058	"NCU07681T0"	WT_DD	Set1_DD	OK	101.915	45.2363	-1.17181	-2.52678	0.00035	0.00660875	yes
2032	MSTRG.11856	"MSTRG.11856.1"	WT_DD	Set1_DD	OK	8.43205	3.73691	-1.17404	-2.31166	0.0019	0.0248934	yes
5797	MSTRG.3412	"NCU03528T0"	WT_DD	Set1_DD	OK	28.2024	12.4983	-1.17409	-2.22594	0.0023	0.0287879	yes
9787	MSTRG.6921	"NCU06607T0"	WT_DD	Set1_DD	OK	37.2598	16.4025	-1.18371	-2.95553	5e-05	0.00128834	yes
5632	MSTRG.3253	"NCU08601T0"	WT_DD	Set1_DD	OK	17.77	7.75139	-1.19691	-2.77115	0.0001	0.00234369	yes
12922	MSTRG.998	"NCU02613T0"	WT_DD	Set1_DD	OK	7.8722	3.42982	-1.19863	-2.50039	0.0005	0.00879069	yes
10522	MSTRG.7557	"NCU16822T0"	WT_DD	Set1_DD	OK	839.622	365.074	-1.20155	-2.93498	0.0001	0.00234369	yes
3712	MSTRG.1313	"MSTRG.1313.1"	WT_DD	Set1_DD	OK	21.0357	9.13406	-1.20351	-2.18586	0.00275	0.0327688	yes
7897	MSTRG.5386	"NCU00031T0"	WT_DD	Set1_DD	OK	84.5664	36.682	-1.20501	-2.64056	0.00025	0.00504322	yes
11227	MSTRG.8245	"NCU05222T0"	WT_DD	Set1_DD	OK	258.474	112.085	-1.20543	-3.04169	5e-05	0.00128834	yes
10282	MSTRG.7364	"NCU04497T0"	WT_DD	Set1_DD	OK	58.2561	25.2282	-1.20737	-2.37201	0.00095	0.0145566	yes
7312	MSTRG.4791	"NCU09160T0"	WT_DD	Set1_DD	OK	263.414	114.051	-1.20765	-2.94073	5e-05	0.00128834	yes
3667	MSTRG.1306	"NCU09812T0"	WT_DD	Set1_DD	OK	15.1549	6.5492	-1.21039	-2.94324	5e-05	0.00128834	yes
2317	MSTRG.12037	"MSTRG.12037.1"	WT_DD	Set1_DD	OK	13.8153	5.95542	-1.21399	-2.17802	0.00285	0.0337162	yes
12277	MSTRG.925	"NCU16367T0"	WT_DD	Set1_DD	OK	10.986	4.72059	-1.21862	-2.31639	0.0013	0.0185843	yes
5497	MSTRG.3123	"NCU02801T0"	WT_DD	Set1_DD	OK	34.9041	14.9906	-1.21934	-2.36588	0.00125	0.018034	yes
5287	MSTRG.2947	"NCU02938T0"	WT_DD	Set1_DD	OK	20.0505	8.60693	-1.22007	-2.29283	0.00205	0.0263925	yes
487	MSTRG.10495	"NCU07169T0"	WT_DD	Set1_DD	OK	26.4557	11.3462	-1.22137	-2.87161	0.0002	0.00420033	yes
4792	MSTRG.2353	"NCU00829T0"	WT_DD	Set1_DD	OK	808.24	346.397	-1.22236	-2.40985	0.00115	0.0169085	yes
11812	MSTRG.8745	"NCU04588T0"	WT_DD	Set1_DD	OK	33.2629	14.2401	-1.22396	-2.65749	0.00015	0.00331184	yes
2362	MSTRG.1205	"NCU02741T0"	WT_DD	Set1_DD	OK	19.2403	8.2286	-1.22541	-2.70146	0.00025	0.00504322	yes
11272	MSTRG.8305	"NCU05165T0"	WT_DD	Set1_DD	OK	227.65	96.9804	-1.23105	-2.566	0.0005	0.00879069	yes
6472	MSTRG.4158	"NCU01697T0"	WT_DD	Set1_DD	OK	11.2003	4.76939	-1.23166	-2.37433	0.0009	0.0139539	yes
6502	MSTRG.42	"NCU08065T0"	WT_DD	Set1_DD	OK	4.84207	2.05904	-1.23366	-2.18421	0.00325	0.0372674	yes
10222	MSTRG.7332	"MSTRG.7332.1"	WT_DD	Set1_DD	OK	235.642	100.18	-1.23401	-2.53318	0.00065	0.01087	yes
9607	MSTRG.6786	"NCU07894T0"	WT_DD	Set1_DD	OK	324.931	137.291	-1.24289	-2.67267	0.0006	0.0101835	yes
6562	MSTRG.4248	"NCU01614T0"	WT_DD	Set1_DD	OK	87.343	36.8875	-1.24356	-2.5437	0.0007	0.0115127	yes
5782	MSTRG.3386	"NCU03550T0"	WT_DD	Set1_DD	OK	40.8171	17.238	-1.24358	-3.09606	5e-05	0.00128834	yes
4807	MSTRG.2362	"NCU00821T0"	WT_DD	Set1_DD	OK	81.5792	34.3635	-1.24733	-3.24081	5e-05	0.00128834	yes
8482	MSTRG.6090	"NCU09002T0"	WT_DD	Set1_DD	OK	300.372	126.456	-1.24812	-2.68212	0.00045	0.00807047	yes
1567	MSTRG.11474	"NCU04067T0"	WT_DD	Set1_DD	OK	7.37949	3.10223	-1.25021	-2.3061	0.0022	0.0278065	yes
7837	MSTRG.5313	"NCU06261T0"	WT_DD	Set1_DD	OK	45.3411	18.9039	-1.26213	-2.93529	5e-05	0.00128834	yes
7222	MSTRG.4733	"NCU09495T0"	WT_DD	Set1_DD	OK	13.4214	5.5839	-1.26519	-2.31674	0.00125	0.018034	yes
217	MSTRG.10222	"NCU04283T1"	WT_DD	Set1_DD	OK	1115.43	462.954	-1.26866	-2.97345	5e-05	0.00128834	yes
11197	MSTRG.8235	"NCU05230T0"	WT_DD	Set1_DD	OK	7.50747	3.10767	-1.27249	-2.2141	0.0037	0.0410205	yes
9052	MSTRG.6465	"NCU07589T0"	WT_DD	Set1_DD	OK	39.66	16.4117	-1.27296	-2.9643	5e-05	0.00128834	yes
10312	MSTRG.7400	"NCU04472T1"	WT_DD	Set1_DD	OK	66.6919	27.5313	-1.27644	-3.16787	5e-05	0.00128834	yes
8617	MSTRG.6230	"NCU08193T0"	WT_DD	Set1_DD	OK	678.143	279.746	-1.27747	-2.79087	0.0001	0.00234369	yes
1462	MSTRG.11277	"NCU03910T0"	WT_DD	Set1_DD	OK	220.607	90.5709	-1.28436	-2.67939	0.00015	0.00331184	yes
10162	MSTRG.7305	"NCU06305T0"	WT_DD	Set1_DD	OK	187.015	76.6615	-1.28658	-3.06633	5e-05	0.00128834	yes
1792	MSTRG.11729	"NCU05130T0"	WT_DD	Set1_DD	OK	17.3219	7.096	-1.28752	-2.94644	5e-05	0.00128834	yes
1837	MSTRG.11747	"NCU05118T0"	WT_DD	Set1_DD	OK	175.7	71.7598	-1.29187	-3.08331	5e-05	0.00128834	yes
8812	MSTRG.6317	"NCU08541T0"	WT_DD	Set1_DD	OK	47.257	19.2722	-1.29401	-2.99578	5e-05	0.00128834	yes
7582	MSTRG.4947	"NCU07827T0"	WT_DD	Set1_DD	OK	13.9065	5.6511	-1.29915	-2.73358	0.0002	0.00420033	yes
8002	MSTRG.5502	"NCU00101T0"	WT_DD	Set1_DD	OK	110.085	44.6994	-1.30029	-2.47551	0.0007	0.0115127	yes
2422	MSTRG.12129	"NCU06912T0"	WT_DD	Set1_DD	OK	146.983	59.6605	-1.3008	-3.3192	5e-05	0.00128834	yes
5902	MSTRG.3510	"NCU03465T0"	WT_DD	Set1_DD	OK	40.1806	16.2529	-1.3058	-3.13812	5e-05	0.00128834	yes
5962	MSTRG.3585	"NCU03401T0"	WT_DD	Set1_DD	OK	44.7495	18.0531	-1.30962	-2.80433	5e-05	0.00128834	yes
9367	MSTRG.6585	"NCU04897T0"	WT_DD	Set1_DD	OK	4.88069	1.96845	-1.31002	-2.18485	0.0037	0.0410205	yes
8377	MSTRG.5956	"NCU00418T0"	WT_DD	Set1_DD	OK	157.661	63.4631	-1.31284	-2.7448	0.00035	0.00660875	yes
11392	MSTRG.8385	"NCU07804T0"	WT_DD	Set1_DD	OK	50.8155	20.376	-1.3184	-2.80498	0.0001	0.00234369	yes
1357	MSTRG.11092	"NCU05544T1"	WT_DD	Set1_DD	OK	124.286	49.8301	-1.31858	-3.02861	5e-05	0.00128834	yes
8332	MSTRG.5858	"NCU00355T0"	WT_DD	Set1_DD	OK	309.245	123.569	-1.32343	-2.81539	5e-05	0.00128834	yes
3922	MSTRG.1334	"NCU09818T0"	WT_DD	Set1_DD	OK	8.31553	3.30671	-1.33041	-2.31962	0.00175	0.0233667	yes
4057	MSTRG.1589	"NCU03203T0"	WT_DD	Set1_DD	OK	19.8654	7.87565	-1.33478	-2.47089	0.00125	0.018034	yes
4447	MSTRG.2055	"NCU07363T0"	WT_DD	Set1_DD	OK	145.767	57.6977	-1.33708	-3.30352	5e-05	0.00128834	yes
4432	MSTRG.205	"NCU07428T0"	WT_DD	Set1_DD	OK	244.061	96.1605	-1.34373	-3.2357	5e-05	0.00128834	yes
7462	MSTRG.4869	"NCU05693T0"	WT_DD	Set1_DD	OK	53.505	21.0536	-1.34561	-2.53961	0.00075	0.0121238	yes
10747	MSTRG.7793	"NCU07320T0"	WT_DD	Set1_DD	OK	39.8914	15.6384	-1.35098	-3.30498	5e-05	0.00128834	yes
4192	MSTRG.1816	"NCU08390T0"	WT_DD	Set1_DD	OK	323.22	126.398	-1.35455	-3.38564	5e-05	0.00128834	yes
3217	MSTRG.12678	"NCU02370T0"	WT_DD	Set1_DD	OK	21.8508	8.51168	-1.36017	-2.65724	0.0005	0.00879069	yes
11827	MSTRG.8751	"NCU04583T0"	WT_DD	Set1_DD	OK	402.701	155.915	-1.36894	-3.13784	5e-05	0.00128834	yes
6097	MSTRG.3682	"NCU05338T0"	WT_DD	Set1_DD	OK	1333.78	515.905	-1.37034	-2.72765	0.0001	0.00234369	yes
7807	MSTRG.5254	"NCU06224T0"	WT_DD	Set1_DD	OK	137.527	52.7973	-1.38118	-3.13828	5e-05	0.00128834	yes
2332	MSTRG.12041	"NCU09049T0"	WT_DD	Set1_DD	OK	11.9888	4.57737	-1.3891	-2.76387	0.0001	0.00234369	yes
3442	MSTRG.12853	"NCU02246T0"	WT_DD	Set1_DD	OK	4.34926	1.64756	-1.40044	-2.66305	0.00065	0.01087	yes
3832	MSTRG.13196	"MSTRG.13196.2"	WT_DD	Set1_DD	OK	18.0882	6.82242	-1.4067	-3.24749	5e-05	0.00128834	yes
11212	MSTRG.8236	"NCU05229T0"	WT_DD	Set1_DD	OK	9.26317	3.48638	-1.40978	-2.73049	0.0007	0.0115127	yes
10732	MSTRG.7788	"MSTRG.7788.1"	WT_DD	Set1_DD	OK	181.386	68.05	-1.4144	-2.52536	0.00145	0.02027	yes
3397	MSTRG.1280	"NCU09994T1"	WT_DD	Set1_DD	OK	28.3438	10.6323	-1.41458	-3.29422	5e-05	0.00128834	yes
2842	MSTRG.12329	"NCU10865T0"	WT_DD	Set1_DD	OK	25.922	9.64923	-1.42569	-2.9939	0.0001	0.00234369	yes
4147	MSTRG.168	"NCU07454T0"	WT_DD	Set1_DD	OK	25.7686	9.51845	-1.43682	-3.23803	5e-05	0.00128834	yes
10057	MSTRG.7189	"NCU10897T0"	WT_DD	Set1_DD	OK	18.8111	6.93738	-1.43912	-2.33451	0.002	0.0259155	yes
8062	MSTRG.5587	"NCU00160T0"	WT_DD	Set1_DD	OK	198.005	72.8922	-1.4417	-3.25902	5e-05	0.00128834	yes
12847	MSTRG.9905	"NCU01451T0"	WT_DD	Set1_DD	OK	266.093	97.9149	-1.44233	-3.59096	5e-05	0.00128834	yes
5167	MSTRG.2696	"NCU00571T0"	WT_DD	Set1_DD	OK	66.4049	24.3768	-1.44578	-3.52564	5e-05	0.00128834	yes
10582	MSTRG.766	"NCU01863T0"	WT_DD	Set1_DD	OK	9.2544	3.39223	-1.44791	-2.15202	0.0028	0.0332335	yes
547	MSTRG.10526	"NCU17055T0"	WT_DD	Set1_DD	OK	38.2905	13.9456	-1.45717	-3.01347	5e-05	0.00128834	yes
3052	MSTRG.1243	"NCU09378T0"	WT_DD	Set1_DD	OK	59.7786	21.6491	-1.46532	-3.56513	5e-05	0.00128834	yes
3682	MSTRG.13094	"NCU05789T0"	WT_DD	Set1_DD	OK	201.024	72.7151	-1.46704	-3.71809	5e-05	0.00128834	yes
4267	MSTRG.1875	"NCU11325T0"	WT_DD	Set1_DD	OK	12.2132	4.38938	-1.47635	-2.75818	0.00015	0.00331184	yes
3577	MSTRG.12992	"NCU08155T0"	WT_DD	Set1_DD	OK	361.717	128.353	-1.49475	-3.70034	5e-05	0.00128834	yes
7732	MSTRG.5114	"NCU06460T0"	WT_DD	Set1_DD	OK	31.8929	11.2622	-1.50174	-3.57901	5e-05	0.00128834	yes
3562	MSTRG.1298	"NCU09802T0"	WT_DD	Set1_DD	OK	516.887	180.723	-1.51607	-3.84729	5e-05	0.00128834	yes
5857	MSTRG.3485	"NCU03484T0"	WT_DD	Set1_DD	OK	2.60564	0.909771	-1.51806	-2.16227	0.0029	0.0341472	yes
7942	MSTRG.547	"NCU02007T0"	WT_DD	Set1_DD	OK	91.5019	31.7803	-1.52567	-3.64235	5e-05	0.00128834	yes
3592	MSTRG.12994	"MSTRG.12994.1"	WT_DD	Set1_DD	OK	12.8248	4.4532	-1.52602	-3.09968	0.0001	0.00234369	yes
8662	MSTRG.6248	"NCU08224T0"	WT_DD	Set1_DD	OK	56.3533	19.4756	-1.53283	-3.60828	5e-05	0.00128834	yes
8287	MSTRG.5834	"NCU00335T0"	WT_DD	Set1_DD	OK	37.1674	12.8418	-1.53319	-3.54481	5e-05	0.00128834	yes
3382	MSTRG.12791	"NCU17250T0"	WT_DD	Set1_DD	OK	13.3183	4.5919	-1.53625	-2.40614	0.0009	0.0139539	yes
2392	MSTRG.12116	"NCU06894T0"	WT_DD	Set1_DD	OK	7.65635	2.63303	-1.53993	-2.94775	0.0001	0.00234369	yes
12772	MSTRG.978	"NCU02602T0"	WT_DD	Set1_DD	OK	237.644	81.1657	-1.54986	-2.46019	0.0014	0.0197187	yes
3352	MSTRG.12770	"NCU02307T0"	WT_DD	Set1_DD	OK	87.7724	29.894	-1.55391	-3.79119	5e-05	0.00128834	yes
4222	MSTRG.184	"NCU07441T0"	WT_DD	Set1_DD	OK	12.5764	4.26132	-1.56134	-2.67996	0.0007	0.0115127	yes
12337	MSTRG.9296	"NCU01142T0"	WT_DD	Set1_DD	OK	305.744	103.116	-1.56805	-2.78481	0.00135	0.0191508	yes
5692	MSTRG.3281	"NCU08619T0"	WT_DD	Set1_DD	OK	20.5924	6.84944	-1.58805	-2.28395	0.00315	0.0364224	yes
607	MSTRG.10562	"NCU12067T0"	WT_DD	Set1_DD	OK	11.7248	3.894	-1.59024	-2.77535	0.0002	0.00420033	yes
4957	MSTRG.2470	"NCU00732T0"	WT_DD	Set1_DD	OK	133.974	43.8967	-1.60977	-3.61448	5e-05	0.00128834	yes
7267	MSTRG.4745	"NCU09509T0"	WT_DD	Set1_DD	OK	17.6523	5.75325	-1.61741	-3.47144	5e-05	0.00128834	yes
10297	MSTRG.7367	"NCU04496T0"	WT_DD	Set1_DD	OK	26.9555	8.71895	-1.62836	-2.95705	5e-05	0.00128834	yes
5257	MSTRG.2916	"MSTRG.2916.1"	WT_DD	Set1_DD	OK	4.56716	1.47576	-1.62984	-2.08044	0.0022	0.0278065	yes
6037	MSTRG.3629	"NCU03368T0"	WT_DD	Set1_DD	OK	203.981	65.2676	-1.644	-3.76405	5e-05	0.00128834	yes
1492	MSTRG.11302	"MSTRG.11302.1"	WT_DD	Set1_DD	OK	10.9251	3.46348	-1.65735	-2.70469	0.0009	0.0139539	yes
1447	MSTRG.11214	"NCU03873T0"	WT_DD	Set1_DD	OK	131.872	41.7027	-1.66093	-4.28428	5e-05	0.00128834	yes
9997	MSTRG.7125	"NCU08300T2"	WT_DD	Set1_DD	OK	175.845	55.5808	-1.66165	-4.16923	5e-05	0.00128834	yes
6832	MSTRG.4554	"NCU08747T0"	WT_DD	Set1_DD	OK	15.1577	4.78926	-1.66218	-3.52063	5e-05	0.00128834	yes
7252	MSTRG.4743	"NCU09519T0"	WT_DD	Set1_DD	OK	20.6279	6.49667	-1.66682	-3.36216	5e-05	0.00128834	yes
8092	MSTRG.5627	"NCU00195T0"	WT_DD	Set1_DD	OK	12.7691	4.01023	-1.6709	-3.75329	5e-05	0.00128834	yes
4972	MSTRG.2491	"NCU00719T0"	WT_DD	Set1_DD	OK	53.3153	16.7432	-1.67097	-4.10559	5e-05	0.00128834	yes
5587	MSTRG.3231	"MSTRG.3231.1"	WT_DD	Set1_DD	OK	3.36738	1.05046	-1.6806	-2.58709	0.00095	0.0145566	yes
3007	MSTRG.12407	"NCU06140T0"	WT_DD	Set1_DD	OK	8.06839	2.49437	-1.69361	-3.04233	5e-05	0.00128834	yes
10702	MSTRG.7768	"NCU07338T0"	WT_DD	Set1_DD	OK	23.9999	7.32213	-1.71269	-3.28455	0.00015	0.00331184	yes
11062	MSTRG.8125	"NCU05303T0"	WT_DD	Set1_DD	OK	149.819	45.4296	-1.72152	-4.28196	5e-05	0.00128834	yes
502	MSTRG.10504	"NCU07159T0"	WT_DD	Set1_DD	OK	168.718	50.7844	-1.73216	-4.44615	5e-05	0.00128834	yes
4492	MSTRG.2071	"NCU07353T0"	WT_DD	Set1_DD	OK	45.4551	13.5962	-1.74124	-3.72899	5e-05	0.00128834	yes
10357	MSTRG.7410	"NCU04467T0"	WT_DD	Set1_DD	OK	7.2184	2.1405	-1.75373	-2.65021	0.00085	0.013367	yes
2302	MSTRG.12032	"NCU09043T0"	WT_DD	Set1_DD	OK	115.485	33.6883	-1.77738	-4.31924	5e-05	0.00128834	yes
3412	MSTRG.1283	"NCU10059T0"	WT_DD	Set1_DD	OK	15.8778	4.59967	-1.7874	-3.66738	5e-05	0.00128834	yes
187	MSTRG.10202	"MSTRG.10202.1"	WT_DD	Set1_DD	OK	5.98296	1.69721	-1.81769	-3.06278	0.00025	0.00504322	yes
3742	MSTRG.13141	"NCU05817T0"	WT_DD	Set1_DD	OK	5.35755	1.49629	-1.84018	-2.99182	0.00025	0.00504322	yes
322	MSTRG.10313	"MSTRG.10313.2"	WT_DD	Set1_DD	OK	33.3385	9.2426	-1.85082	-3.10634	5e-05	0.00128834	yes
11257	MSTRG.8276	"NCU05189T0"	WT_DD	Set1_DD	OK	6.242	1.71946	-1.86005	-3.0832	5e-05	0.00128834	yes
9772	MSTRG.6913	"NCU06603T0"	WT_DD	Set1_DD	OK	349.559	95.2033	-1.87645	-4.42045	5e-05	0.00128834	yes
157	MSTRG.10164	"NCU04246T0"	WT_DD	Set1_DD	OK	117.345	31.8708	-1.88045	-4.6693	5e-05	0.00128834	yes
2797	MSTRG.12305	"NCU09712T1"	WT_DD	Set1_DD	OK	5.40065	1.45773	-1.88941	-3.55457	5e-05	0.00128834	yes
7912	MSTRG.5392	"NCU00042T0"	WT_DD	Set1_DD	OK	21.2733	5.67179	-1.90717	-3.82485	5e-05	0.00128834	yes
11362	MSTRG.8367	"NCU08847T0"	WT_DD	Set1_DD	OK	425.738	113.291	-1.90994	-4.18424	5e-05	0.00128834	yes
3172	MSTRG.12558	"NCU06034T0"	WT_DD	Set1_DD	OK	73.1068	18.9795	-1.94557	-3.17936	5e-05	0.00128834	yes
1507	MSTRG.11333	"NCU03960T0"	WT_DD	Set1_DD	OK	73.7613	19.0663	-1.95184	-3.17644	5e-05	0.00128834	yes
4777	MSTRG.2351	"NCU00830T0"	WT_DD	Set1_DD	OK	1520.35	387.868	-1.97076	-3.77768	5e-05	0.00128834	yes
4717	MSTRG.2315	"NCU00859T0"	WT_DD	Set1_DD	OK	77.4842	19.3612	-2.00074	-4.68703	5e-05	0.00128834	yes
5272	MSTRG.2944	"NCU02941T0"	WT_DD	Set1_DD	OK	11.3902	2.82706	-2.01041	-3.36006	5e-05	0.00128834	yes
7672	MSTRG.5003	"MSTRG.5003.1"	WT_DD	Set1_DD	OK	26.9138	6.63734	-2.01967	-2.48362	0.00395	0.043116	yes
12517	MSTRG.9558	"NCU01343T0"	WT_DD	Set1_DD	OK	30.5634	7.28011	-2.06977	-4.35248	5e-05	0.00128834	yes
6172	MSTRG.3774	"MSTRG.3774.1"	WT_DD	Set1_DD	OK	4.44717	1.05135	-2.08064	-2.62752	0.0025	0.0305862	yes
11917	MSTRG.8876	"NCU03639T1"	WT_DD	Set1_DD	OK	99.3131	23.45	-2.0824	-4.92355	5e-05	0.00128834	yes
8962	MSTRG.6427	"NCU10572T0"	WT_DD	Set1_DD	OK	207.239	47.7759	-2.11694	-3.17559	5e-05	0.00128834	yes
5032	MSTRG.2573	"MSTRG.2573.1"	WT_DD	Set1_DD	OK	137.214	30.9261	-2.14953	-5.13867	5e-05	0.00128834	yes
3727	MSTRG.13133	"NCU05812T0"	WT_DD	Set1_DD	OK	9.17992	2.04019	-2.16978	-3.62269	5e-05	0.00128834	yes
5842	MSTRG.3469	"NCU03494T0"	WT_DD	Set1_DD	OK	3.82152	0.844651	-2.17772	-3.43127	5e-05	0.00128834	yes
12412	MSTRG.9395	"NCU01213T0"	WT_DD	Set1_DD	OK	1763.85	387.048	-2.18815	-3.9189	5e-05	0.00128834	yes
5152	MSTRG.2664	"NCU00585T0"	WT_DD	Set1_DD	OK	119.169	26.0369	-2.19438	-5.3233	5e-05	0.00128834	yes
9637	MSTRG.6789	"MSTRG.6789.1"	WT_DD	Set1_DD	OK	51.8974	10.855	-2.25731	-4.21069	5e-05	0.00128834	yes
8077	MSTRG.5593	"NCU11172T0"	WT_DD	Set1_DD	OK	25.9755	5.37636	-2.27245	-4.61568	5e-05	0.00128834	yes
1972	MSTRG.11805	"MSTRG.11805.1"	WT_DD	Set1_DD	OK	2.96553	0.610637	-2.2799	-2.50389	0.00385	0.0422605	yes
12427	MSTRG.9397	"NCU01214T0"	WT_DD	Set1_DD	OK	13.8508	2.58224	-2.42328	-4.65482	5e-05	0.00128834	yes
10927	MSTRG.8039	"NCU08839T0"	WT_DD	Set1_DD	OK	1.74693	0.316252	-2.46568	-2.86926	0.0024	0.0297017	yes
2287	MSTRG.12028	"MSTRG.12028.1"	WT_DD	Set1_DD	OK	5.14548	0.924996	-2.47579	-3.0428	0.0005	0.00879069	yes
6802	MSTRG.4544	"MSTRG.4544.1"	WT_DD	Set1_DD	OK	83.2692	13.5633	-2.61807	-3.83053	0.00015	0.00331184	yes
7822	MSTRG.5310	"NCU06255T0"	WT_DD	Set1_DD	OK	18.9802	3.04924	-2.63797	-4.0624	5e-05	0.00128834	yes
2962	MSTRG.12386	"NCU06153T0"	WT_DD	Set1_DD	OK	22.4865	3.53338	-2.66994	-5.29569	5e-05	0.00128834	yes
8362	MSTRG.5944	"NCU00408T0"	WT_DD	Set1_DD	OK	10.6828	1.66155	-2.68469	-3.68799	5e-05	0.00128834	yes
11482	MSTRG.8443	"NCU07760T0"	WT_DD	Set1_DD	OK	6.35175	0.96929	-2.71215	-3.9755	5e-05	0.00128834	yes
5092	MSTRG.2635	"NCU00607T0"	WT_DD	Set1_DD	OK	9.25412	1.28255	-2.85108	-3.1294	0.0024	0.0297017	yes
7627	MSTRG.499	"NCU02046T0"	WT_DD	Set1_DD	OK	26.0466	3.42895	-2.92525	-6.44288	5e-05	0.00128834	yes
8647	MSTRG.6246	"NCU08223T0"	WT_DD	Set1_DD	OK	102.574	12.8657	-2.99506	-6.06708	5e-05	0.00128834	yes
1597	MSTRG.11624	"NCU05948T1"	WT_DD	Set1_DD	OK	39.864	4.84583	-3.04027	-6.19806	5e-05	0.00128834	yes
12382	MSTRG.9381	"NCU01206T0"	WT_DD	Set1_DD	OK	12.3187	1.48871	-3.04872	-3.50264	0.0003	0.00584877	yes
8992	MSTRG.6436	"NCU09650T0"	WT_DD	Set1_DD	OK	13.612	1.53578	-3.14783	-3.27939	0.00235	0.0292398	yes
6727	MSTRG.4480	"NCU08457T0"	WT_DD	Set1_DD	OK	362.305	37.0513	-3.28961	-6.78635	5e-05	0.00128834	yes
12667	MSTRG.9697	"NCU06650T0"	WT_DD	Set1_DD	OK	11.9383	1.14067	-3.38764	-4.02649	0.00055	0.00950481	yes
7702	MSTRG.5052	"NCU06413T0"	WT_DD	Set1_DD	OK	96.9551	9.13345	-3.40809	-5.55843	5e-05	0.00128834	yes
12037	MSTRG.9075	"NCU03789T0"	WT_DD	Set1_DD	OK	195.319	16.9588	-3.52573	-6.16334	5e-05	0.00128834	yes
3367	MSTRG.12775	"NCU02302T0"	WT_DD	Set1_DD	OK	25.8016	2.19545	-3.55487	-5.74375	5e-05	0.00128834	yes
4177	MSTRG.174	"NCU07449T0"	WT_DD	Set1_DD	OK	12.8474	1.04757	-3.61636	-4.32586	0.0001	0.00234369	yes
2407	MSTRG.12128	"NCU06911T0"	WT_DD	Set1_DD	OK	397.141	29.5025	-3.75074	-8.84547	5e-05	0.00128834	yes
1222	MSTRG.10985	"NCU05629T0"	WT_DD	Set1_DD	OK	6.25778	0.45095	-3.79461	-3.83426	0.00085	0.013367	yes
6397	MSTRG.4039	"NCU16555T2"	WT_DD	Set1_DD	OK	22.7609	1.63257	-3.80134	-5.72135	5e-05	0.00128834	yes
7522	MSTRG.4892	"NCU05712T0"	WT_DD	Set1_DD	OK	62.274	4.29304	-3.85856	-6.84779	5e-05	0.00128834	yes
5992	MSTRG.3596	"NCU03392T0"	WT_DD	Set1_DD	OK	4.92138	0.310826	-3.98488	-3.5744	0.0005	0.00879069	yes
3532	MSTRG.1296	"NCU09900T0"	WT_DD	Set1_DD	OK	47.3571	2.7359	-4.1135	-8.39516	5e-05	0.00128834	yes
7282	MSTRG.4761	"NCU09506T0"	WT_DD	Set1_DD	OK	13.7588	0.691244	-4.31501	-5.0821	5e-05	0.00128834	yes
4357	MSTRG.1919	"NCU09210T0"	WT_DD	Set1_DD	OK	74.2235	2.93543	-4.66023	-9.56466	5e-05	0.00128834	yes
2872	MSTRG.12356	"NCU04533T0"	WT_DD	Set1_DD	OK	643.129	5.37689	-6.90219	-9.64292	5e-05	0.00128834	yes

## Sheet: LP30_WT_set1
	gene_id	NCU	sample_1	sample_2	status	value_1(FPKM)	value_2(FPKM)	log2_fold_change	test_stat	p_value	q_value	significant
882	MSTRG.10663	"NCU04697T0"	WT_LP	Set1_LP	OK	2.54439	171.193	6.07217	10.4483	5e-05	0.00128834	yes
11547	MSTRG.8575	"MSTRG.8575.1"	WT_LP	Set1_LP	OK	2.70323	164.204	5.92466	8.94605	5e-05	0.00128834	yes
8847	MSTRG.6347	"NCU08790T0"	WT_LP	Set1_LP	OK	0.149207	7.65739	5.68146	4.07092	0.0038	0.041861	yes
11277	MSTRG.8352	"NCU08856T0"	WT_LP	Set1_LP	OK	1.18102	56.523	5.58073	9.47085	5e-05	0.00128834	yes
1962	MSTRG.11755	"NCU05106T0"	WT_LP	Set1_LP	OK	2.12772	73.9047	5.11829	4.69829	0.0004	0.007345	yes
8787	MSTRG.6340	"NCU08524T0"	WT_LP	Set1_LP	OK	3.88055	125.192	5.01173	11.5162	5e-05	0.00128834	yes
9012	MSTRG.6458	"NCU16720T0"	WT_LP	Set1_LP	OK	0.30223	7.95636	4.71839	5.75146	5e-05	0.00128834	yes
4167	MSTRG.1421	"NCU03078T0"	WT_LP	Set1_LP	OK	1.52263	40.0747	4.71805	7.79199	5e-05	0.00128834	yes
9207	MSTRG.6518	"MSTRG.6518.1"	WT_LP	Set1_LP	OK	0.220331	5.60767	4.66966	3.77254	0.00025	0.00504322	yes
7092	MSTRG.4598	"NCU08431T0"	WT_LP	Set1_LP	OK	0.88368	21.9081	4.6318	6.31096	5e-05	0.00128834	yes
5622	MSTRG.2985	"NCU02909T0"	WT_LP	Set1_LP	OK	0.450907	10.0295	4.47528	4.589	0.0009	0.0139539	yes
702	MSTRG.10600	"NCU07073T0"	WT_LP	Set1_LP	OK	1.14968	24.3631	4.40539	6.19713	5e-05	0.00128834	yes
1977	MSTRG.11775	"MSTRG.11775.1"	WT_LP	Set1_LP	OK	51.5742	994.087	4.26865	3.41888	0.0019	0.0248934	yes
8757	MSTRG.6327	"MSTRG.6327.1"	WT_LP	Set1_LP	OK	0.556185	10.6937	4.26505	5.66724	5e-05	0.00128834	yes
12237	MSTRG.9243	"NCU01088T0"	WT_LP	Set1_LP	OK	1.48236	28.4292	4.26141	7.5998	5e-05	0.00128834	yes
10527	MSTRG.759	"NCU01869T0"	WT_LP	Set1_LP	OK	1.17779	21.9245	4.2184	4.23593	0.00025	0.00504322	yes
6867	MSTRG.4449	"NCU08490T0"	WT_LP	Set1_LP	OK	0.442197	7.62694	4.10834	4.76021	0.0002	0.00420033	yes
1152	MSTRG.10990	"NCU05625T0"	WT_LP	Set1_LP	OK	0.257091	3.5826	3.80066	3.70333	0.0015	0.0208096	yes
11262	MSTRG.835	"NCU02487T0"	WT_LP	Set1_LP	OK	0.195688	2.6946	3.78345	3.54731	0.0025	0.0305862	yes
9132	MSTRG.6498	"NCU07610T0"	WT_LP	Set1_LP	OK	1.04946	14.346	3.77292	5.93889	5e-05	0.00128834	yes
3642	MSTRG.12943	"NCU08125T0"	WT_LP	Set1_LP	OK	0.496562	6.77672	3.77054	3.25493	0.0006	0.0101835	yes
162	MSTRG.10118	"NCU04208T0"	WT_LP	Set1_LP	OK	0.387941	5.27958	3.76652	5.34358	5e-05	0.00128834	yes
7107	MSTRG.4603	"NCU08432T0"	WT_LP	Set1_LP	OK	2.46794	32.8834	3.73598	5.8286	5e-05	0.00128834	yes
8667	MSTRG.6274	"NCU08570T0"	WT_LP	Set1_LP	OK	0.334778	4.44446	3.73073	3.61536	0.00025	0.00504322	yes
12027	MSTRG.9143	"MSTRG.9143.1"	WT_LP	Set1_LP	OK	0.749599	9.94253	3.72942	5.38069	5e-05	0.00128834	yes
12222	MSTRG.9242	"MSTRG.9242.1"	WT_LP	Set1_LP	OK	0.517538	6.55443	3.66273	3.76422	0.0012	0.0174659	yes
4107	MSTRG.13230	"NCU05888T0"	WT_LP	Set1_LP	OK	0.828473	10.354	3.64359	5.10612	5e-05	0.00128834	yes
2412	MSTRG.12048	"NCU09053T0"	WT_LP	Set1_LP	OK	1.52266	18.6664	3.61577	5.90379	5e-05	0.00128834	yes
6972	MSTRG.4540	"NCU08739T0"	WT_LP	Set1_LP	OK	0.671348	8.18695	3.60819	4.09207	0.00035	0.00660875	yes
8172	MSTRG.5806	"NCU00312T0"	WT_LP	Set1_LP	OK	1.1829	14.2229	3.58782	4.55717	0.0002	0.00420033	yes
4092	MSTRG.13229	"NCU05887T0"	WT_LP	Set1_LP	OK	0.422886	4.90717	3.53655	4.30348	0.0002	0.00420033	yes
11667	MSTRG.8670	"NCU04630T0"	WT_LP	Set1_LP	OK	0.295632	3.37156	3.51154	4.01547	0.0004	0.007345	yes
5127	MSTRG.2425	"NCU00762T0"	WT_LP	Set1_LP	OK	0.229942	2.61269	3.5062	3.34054	0.0034	0.0385643	yes
597	MSTRG.10576	"NCU07094T0"	WT_LP	Set1_LP	OK	0.410656	4.60847	3.48829	3.96357	0.00025	0.00504322	yes
5922	MSTRG.3383	"NCU03552T0"	WT_LP	Set1_LP	OK	0.345642	3.74743	3.43855	3.79878	0.0007	0.0115127	yes
9492	MSTRG.6772	"NCU07905T0"	WT_LP	Set1_LP	OK	0.2757	2.98098	3.43462	3.61967	0.001	0.0151522	yes
8442	MSTRG.616	"NCU01958T0"	WT_LP	Set1_LP	OK	0.414878	4.4131	3.41103	3.45306	0.00095	0.0145566	yes
9222	MSTRG.6521	"NCU07624T0"	WT_LP	Set1_LP	OK	1.26826	12.4534	3.29561	5.49186	5e-05	0.00128834	yes
687	MSTRG.10598	"NCU07074T0"	WT_LP	Set1_LP	OK	1.3806	13.1297	3.24946	4.54173	5e-05	0.00128834	yes
9417	MSTRG.6647	"NCU04947T0"	WT_LP	Set1_LP	OK	0.464544	4.39058	3.24052	4.43995	0.00015	0.00331184	yes
912	MSTRG.1067	"NCU02654T0"	WT_LP	Set1_LP	OK	0.394059	3.68365	3.22465	3.16128	0.0023	0.0287879	yes
2562	MSTRG.12161	"NCU06936T0"	WT_LP	Set1_LP	OK	4.29626	39.7961	3.21147	6.48845	5e-05	0.00128834	yes
5112	MSTRG.2405	"NCU00782T0"	WT_LP	Set1_LP	OK	0.390425	3.58728	3.19978	3.79525	0.00025	0.00504322	yes
7377	MSTRG.4830	"NCU09186T0"	WT_LP	Set1_LP	OK	0.327975	2.95045	3.16928	3.58269	0.00095	0.0145566	yes
807	MSTRG.10651	"NCU12075T0"	WT_LP	Set1_LP	OK	0.745541	6.63524	3.15379	4.02705	0.00025	0.00504322	yes
5652	MSTRG.3017	"NCU02855T0"	WT_LP	Set1_LP	OK	1.09235	9.64362	3.14214	4.82718	5e-05	0.00128834	yes
4977	MSTRG.2326	"NCU00848T0"	WT_LP	Set1_LP	OK	0.508815	4.4758	3.13693	4.27209	0.0001	0.00234369	yes
7887	MSTRG.5539	"NCU00130T1"	WT_LP	Set1_LP	OK	1.49178	12.8628	3.10809	5.41009	5e-05	0.00128834	yes
2217	MSTRG.11990	"NCU12051T0"	WT_LP	Set1_LP	OK	0.643459	5.49894	3.09523	3.30126	0.0016	0.0218826	yes
1647	MSTRG.11620	"NCU05953T0"	WT_LP	Set1_LP	OK	0.437991	3.65034	3.05906	2.98622	0.00275	0.0327688	yes
582	MSTRG.10575	"NCU07095T0"	WT_LP	Set1_LP	OK	10.8686	89.5634	3.04275	6.64557	5e-05	0.00128834	yes
6957	MSTRG.4538	"NCU08738T0"	WT_LP	Set1_LP	OK	2.23665	18.2784	3.03073	6.20177	5e-05	0.00128834	yes
2952	MSTRG.12383	"MSTRG.12383.1"	WT_LP	Set1_LP	OK	1.46959	11.8494	3.01133	4.33646	5e-05	0.00128834	yes
8742	MSTRG.6326	"NCU08533T0"	WT_LP	Set1_LP	OK	1.298	10.4325	3.00673	2.53806	0.0021	0.0268572	yes
8802	MSTRG.6344	"NCU08797T0"	WT_LP	Set1_LP	OK	0.965348	7.70585	2.99683	3.71868	5e-05	0.00128834	yes
8892	MSTRG.6408	"NCU08756T0"	WT_LP	Set1_LP	OK	0.346016	2.72969	2.97983	3.15242	0.00205	0.0263925	yes
9852	MSTRG.6979	"NCU09729T0"	WT_LP	Set1_LP	OK	0.291604	2.21679	2.92639	3.5502	0.00065	0.01087	yes
5682	MSTRG.306	"NCU02170T0"	WT_LP	Set1_LP	OK	1.41108	10.2821	2.86526	5.30511	5e-05	0.00128834	yes
12552	MSTRG.9454	"NCU16993T0"	WT_LP	Set1_LP	OK	2.72365	19.8255	2.86375	4.33729	0.0001	0.00234369	yes
3807	MSTRG.130	"NCU07485T0"	WT_LP	Set1_LP	OK	3.1593	22.9749	2.86238	3.96314	5e-05	0.00128834	yes
4827	MSTRG.2120	"NCU16418T0"	WT_LP	Set1_LP	OK	0.823579	5.95004	2.85292	3.29624	0.00235	0.0292398	yes
2457	MSTRG.12086	"MSTRG.12086.1"	WT_LP	Set1_LP	OK	0.49606	3.43364	2.79115	3.48916	0.0002	0.00420033	yes
657	MSTRG.10587	"NCU07076T0"	WT_LP	Set1_LP	OK	0.335874	2.29517	2.77261	3.61932	0.0002	0.00420033	yes
10302	MSTRG.73	"NCU08097T0"	WT_LP	Set1_LP	OK	0.59228	4.02117	2.76326	4.07846	0.0001	0.00234369	yes
11517	MSTRG.8525	"NCU08901T0"	WT_LP	Set1_LP	OK	0.297822	1.97366	2.72836	3.47564	0.00025	0.00504322	yes
11697	MSTRG.8739	"NCU04591T0"	WT_LP	Set1_LP	OK	1.4888	9.74516	2.71054	2.73395	0.0021	0.0268572	yes
8112	MSTRG.5734	"NCU00265T0"	WT_LP	Set1_LP	OK	11.0462	68.5626	2.63387	4.9869	5e-05	0.00128834	yes
11292	MSTRG.8353	"MSTRG.8353.1"	WT_LP	Set1_LP	OK	143.604	889.332	2.63063	6.62724	5e-05	0.00128834	yes
12042	MSTRG.9156	"NCU01010T0"	WT_LP	Set1_LP	OK	1.22816	7.60032	2.62956	3.8752	5e-05	0.00128834	yes
5532	MSTRG.2954	"NCU02930T0"	WT_LP	Set1_LP	OK	3.40794	20.5276	2.5906	5.28262	5e-05	0.00128834	yes
8727	MSTRG.6325	"NCU08531T0"	WT_LP	Set1_LP	OK	0.792024	4.67294	2.56072	4.20143	5e-05	0.00128834	yes
2787	MSTRG.12288	"NCU10055T0"	WT_LP	Set1_LP	OK	1.85651	10.914	2.55552	4.60185	5e-05	0.00128834	yes
3402	MSTRG.12756	"NCU02317T0"	WT_LP	Set1_LP	OK	2.05047	12.0188	2.55127	3.85285	0.0001	0.00234369	yes
2862	MSTRG.12344	"NCU04547T0"	WT_LP	Set1_LP	OK	0.298121	1.7259	2.53338	2.64123	0.00365	0.0406697	yes
9342	MSTRG.6582	"NCU04887T0"	WT_LP	Set1_LP	OK	9.81865	54.9009	2.48323	6.01764	5e-05	0.00128834	yes
10137	MSTRG.7205	"NCU06382T0"	WT_LP	Set1_LP	OK	2.90024	15.876	2.4526	4.78931	5e-05	0.00128834	yes
1047	MSTRG.10922	"NCU09784T0"	WT_LP	Set1_LP	OK	2.69695	14.654	2.44189	4.39757	5e-05	0.00128834	yes
1512	MSTRG.11420	"MSTRG.11420.1"	WT_LP	Set1_LP	OK	0.295432	1.60112	2.43818	2.80941	0.0037	0.0410205	yes
11652	MSTRG.8606	"NCU04672T0"	WT_LP	Set1_LP	OK	2.12051	11.4234	2.42951	3.50314	5e-05	0.00128834	yes
2682	MSTRG.12249	"NCU09416T0"	WT_LP	Set1_LP	OK	0.671067	3.55055	2.40351	2.73185	0.00205	0.0263925	yes
2757	MSTRG.12275	"NCU09390T0"	WT_LP	Set1_LP	OK	1.35452	7.12759	2.39564	3.62501	5e-05	0.00128834	yes
3597	MSTRG.12921	"MSTRG.12921.1"	WT_LP	Set1_LP	OK	0.487241	2.55336	2.38969	2.76782	0.00345	0.0389691	yes
1917	MSTRG.11744	"MSTRG.11744.1"	WT_LP	Set1_LP	OK	1.23906	6.48865	2.38867	2.67524	0.0036	0.0402367	yes
7002	MSTRG.4553	"NCU08746T0"	WT_LP	Set1_LP	OK	2.31834	12.123	2.38658	4.15161	5e-05	0.00128834	yes
3162	MSTRG.12550	"NCU06041T0"	WT_LP	Set1_LP	OK	0.507233	2.65083	2.38572	2.88124	0.00175	0.0233667	yes
7677	MSTRG.5210	"NCU06189T0"	WT_LP	Set1_LP	OK	19.3185	100.143	2.37401	5.92441	5e-05	0.00128834	yes
12312	MSTRG.9312	"MSTRG.9312.1"	WT_LP	Set1_LP	OK	0.434416	2.23718	2.36453	3.36482	5e-05	0.00128834	yes
2247	MSTRG.11992	"NCU09990T0"	WT_LP	Set1_LP	OK	0.688413	3.54355	2.36385	3.0549	0.00045	0.00807047	yes
6987	MSTRG.4541	"MSTRG.4541.1"	WT_LP	Set1_LP	OK	0.695893	3.54054	2.34703	2.66544	0.00295	0.0346207	yes
7197	MSTRG.4668	"NCU09775T0"	WT_LP	Set1_LP	OK	34.972	174.616	2.31991	5.64862	5e-05	0.00128834	yes
3342	MSTRG.127	"NCU07487T0"	WT_LP	Set1_LP	OK	0.57938	2.88329	2.31514	3.3873	0.0001	0.00234369	yes
5232	MSTRG.2498	"NCU00716T0"	WT_LP	Set1_LP	OK	24.6674	121.856	2.3045	3.97409	5e-05	0.00128834	yes
7077	MSTRG.4590	"NCU10392T0"	WT_LP	Set1_LP	OK	7.22082	35.4448	2.29534	5.234	5e-05	0.00128834	yes
4002	MSTRG.13153	"NCU17278T0"	WT_LP	Set1_LP	OK	2.0122	9.87576	2.29512	4.39552	5e-05	0.00128834	yes
12882	MSTRG.9858	"NCU09556T0"	WT_LP	Set1_LP	OK	1.58499	7.75973	2.29153	4.14988	5e-05	0.00128834	yes
5607	MSTRG.2975	"NCU16472T0"	WT_LP	Set1_LP	OK	8.88382	43.4429	2.28987	5.63552	5e-05	0.00128834	yes
9477	MSTRG.6771	"NCU07906T0"	WT_LP	Set1_LP	OK	2.40998	11.6768	2.27656	3.80567	5e-05	0.00128834	yes
2232	MSTRG.11991	"NCU12050T0"	WT_LP	Set1_LP	OK	4.2082	20.2063	2.26353	4.18072	5e-05	0.00128834	yes
9612	MSTRG.6803	"NCU06523T0"	WT_LP	Set1_LP	OK	0.593313	2.83083	2.25436	3.01856	0.0007	0.0115127	yes
7062	MSTRG.4587	"NCU08425T0"	WT_LP	Set1_LP	OK	9.74081	46.263	2.24775	5.24907	5e-05	0.00128834	yes
2652	MSTRG.12214	"NCU09559T0"	WT_LP	Set1_LP	OK	3.49842	16.3165	2.22156	5.10106	5e-05	0.00128834	yes
9102	MSTRG.6494	"NCU07607T0"	WT_LP	Set1_LP	OK	0.503383	2.33697	2.21491	2.76205	0.00205	0.0263925	yes
12	MSTRG.10008	"NCU04132T0"	WT_LP	Set1_LP	OK	1.83728	8.52264	2.21373	3.97052	5e-05	0.00128834	yes
4812	MSTRG.2118	"NCU00987T0"	WT_LP	Set1_LP	OK	2.58017	11.924	2.20833	4.25339	5e-05	0.00128834	yes
7152	MSTRG.4637	"NCU09350T0"	WT_LP	Set1_LP	OK	0.766957	3.52652	2.20103	3.53566	5e-05	0.00128834	yes
567	MSTRG.10573	"MSTRG.10573.1"	WT_LP	Set1_LP	OK	4.11133	18.6	2.17763	2.77426	0.00055	0.00950481	yes
2712	MSTRG.12266	"NCU09403T0"	WT_LP	Set1_LP	OK	22.2025	99.9572	2.17059	5.21636	5e-05	0.00128834	yes
9462	MSTRG.6722	"NCU07938T0"	WT_LP	Set1_LP	OK	1.24251	5.45992	2.13562	3.61215	5e-05	0.00128834	yes
717	MSTRG.10613	"NCU07065T0"	WT_LP	Set1_LP	OK	1.30046	5.69509	2.1307	3.66258	5e-05	0.00128834	yes
2637	MSTRG.12211	"NCU09564T0"	WT_LP	Set1_LP	OK	10.976	47.7097	2.11993	5.06367	5e-05	0.00128834	yes
2667	MSTRG.12226	"NCU08393T0"	WT_LP	Set1_LP	OK	0.883437	3.82802	2.1154	3.47569	5e-05	0.00128834	yes
6057	MSTRG.3522	"NCU10684T0"	WT_LP	Set1_LP	OK	0.544726	2.3527	2.11071	2.57806	0.0031	0.0360147	yes
9552	MSTRG.6788	"NCU06513T0"	WT_LP	Set1_LP	OK	2.25076	9.54951	2.08501	3.80051	5e-05	0.00128834	yes
1587	MSTRG.11572	"NCU05977T0"	WT_LP	Set1_LP	OK	1.99702	8.43487	2.07851	3.74784	5e-05	0.00128834	yes
3657	MSTRG.12946	"NCU08127T0"	WT_LP	Set1_LP	OK	3.93297	16.4302	2.06266	4.51611	5e-05	0.00128834	yes
8817	MSTRG.6345	"NCU08795T0"	WT_LP	Set1_LP	OK	4.05598	16.8279	2.05274	4.13979	5e-05	0.00128834	yes
12132	MSTRG.92	"NCU08117T0"	WT_LP	Set1_LP	OK	0.879489	3.64356	2.05061	1.86383	0.0017	0.0228867	yes
12252	MSTRG.9270	"NCU01108T0"	WT_LP	Set1_LP	OK	4.49328	18.5855	2.04834	3.88223	5e-05	0.00128834	yes
2262	MSTRG.11994	"NCU10538T0"	WT_LP	Set1_LP	OK	0.710788	2.93192	2.04435	3.17518	5e-05	0.00128834	yes
1947	MSTRG.11753	"MSTRG.11753.1"	WT_LP	Set1_LP	OK	31.5597	130.177	2.04432	3.82269	5e-05	0.00128834	yes
1827	MSTRG.11719	"NCU05134T0"	WT_LP	Set1_LP	OK	22.2268	91.5863	2.04283	4.71654	5e-05	0.00128834	yes
1572	MSTRG.11523	"NCU06011T0"	WT_LP	Set1_LP	OK	0.301952	1.23273	2.02947	2.58161	0.0029	0.0341472	yes
1812	MSTRG.11705	"NCU05142T0"	WT_LP	Set1_LP	OK	1.35844	5.54519	2.02929	3.01599	0.0003	0.00584877	yes
6132	MSTRG.3571	"MSTRG.3571.1"	WT_LP	Set1_LP	OK	2.26188	9.19342	2.02308	3.21048	5e-05	0.00128834	yes
9312	MSTRG.6574	"NCU04883T0"	WT_LP	Set1_LP	OK	0.913477	3.71061	2.02222	2.85714	0.0007	0.0115127	yes
5592	MSTRG.2974	"NCU02913T0"	WT_LP	Set1_LP	OK	7.3103	29.3906	2.00735	4.93101	5e-05	0.00128834	yes
6102	MSTRG.356	"NCU02133T0"	WT_LP	Set1_LP	OK	49.853	197.33	1.98486	4.85807	5e-05	0.00128834	yes
6447	MSTRG.3854	"NCU06824T0"	WT_LP	Set1_LP	OK	5.82107	22.9718	1.98051	4.38415	5e-05	0.00128834	yes
7857	MSTRG.5490	"MSTRG.5490.1"	WT_LP	Set1_LP	OK	0.825012	3.25318	1.97936	2.52341	0.0027	0.0323098	yes
12672	MSTRG.9600	"NCU01376T0"	WT_LP	Set1_LP	OK	8.73855	34.3313	1.97406	4.68258	5e-05	0.00128834	yes
4857	MSTRG.215	"NCU09064T0"	WT_LP	Set1_LP	OK	0.377709	1.48084	1.97107	2.69632	0.0011	0.016344	yes
5952	MSTRG.3433	"NCU03518T0"	WT_LP	Set1_LP	OK	1.11825	4.35131	1.9602	2.74764	0.0009	0.0139539	yes
10557	MSTRG.7602	"MSTRG.7602.1"	WT_LP	Set1_LP	OK	0.809161	3.12957	1.95147	2.60761	0.00145	0.02027	yes
10917	MSTRG.796	"NCU09978T0"	WT_LP	Set1_LP	OK	0.687212	2.65727	1.95112	2.71259	0.00105	0.0157475	yes
432	MSTRG.10386	"NCU09858T0"	WT_LP	Set1_LP	OK	2.72402	10.4962	1.94606	3.49014	5e-05	0.00128834	yes
4782	MSTRG.2108	"NCU00994T0"	WT_LP	Set1_LP	OK	1.49768	5.72841	1.9354	3.53255	5e-05	0.00128834	yes
4377	MSTRG.166	"NCU07455T0"	WT_LP	Set1_LP	OK	1.17221	4.48197	1.93491	2.98468	0.0001	0.00234369	yes
1257	MSTRG.11069	"MSTRG.11069.1"	WT_LP	Set1_LP	OK	3.3765	12.8437	1.92747	4.40542	5e-05	0.00128834	yes
192	MSTRG.10127	"MSTRG.10127.1"	WT_LP	Set1_LP	OK	1.49538	5.65785	1.91974	2.9106	0.00065	0.01087	yes
9432	MSTRG.6660	"NCU04959T0"	WT_LP	Set1_LP	OK	3.4447	12.9788	1.91371	3.58119	5e-05	0.00128834	yes
5772	MSTRG.32	"NCU08056T0"	WT_LP	Set1_LP	OK	0.967154	3.62912	1.9078	3.65814	5e-05	0.00128834	yes
2772	MSTRG.12277	"NCU10014T0"	WT_LP	Set1_LP	OK	9.36433	35.1037	1.90638	4.44433	5e-05	0.00128834	yes
7332	MSTRG.4820	"NCU09178T0"	WT_LP	Set1_LP	OK	4.29994	15.9313	1.88947	3.58062	5e-05	0.00128834	yes
9597	MSTRG.6800	"NCU06521T0"	WT_LP	Set1_LP	OK	4.62616	16.9171	1.8706	4.17434	5e-05	0.00128834	yes
2052	MSTRG.11840	"NCU05035T0"	WT_LP	Set1_LP	OK	3.82144	13.9459	1.86766	3.38005	5e-05	0.00128834	yes
12522	MSTRG.9411	"NCU01230T0"	WT_LP	Set1_LP	OK	1.13066	4.10389	1.85982	2.72827	0.0007	0.0115127	yes
8682	MSTRG.6302	"NCU08555T0"	WT_LP	Set1_LP	OK	0.671647	2.43701	1.85934	3.14799	0.0001	0.00234369	yes
10227	MSTRG.7277	"NCU06320T2"	WT_LP	Set1_LP	OK	0.677083	2.45639	1.85914	2.6914	0.0011	0.016344	yes
4062	MSTRG.13207	"NCU11307T0"	WT_LP	Set1_LP	OK	10.4736	37.5618	1.84251	4.1451	5e-05	0.00128834	yes
5067	MSTRG.2379	"NCU00801T0"	WT_LP	Set1_LP	OK	1.60149	5.71507	1.83535	3.45291	5e-05	0.00128834	yes
867	MSTRG.10661	"MSTRG.10661.1"	WT_LP	Set1_LP	OK	1.08577	3.86706	1.83252	3.05375	5e-05	0.00128834	yes
5982	MSTRG.3495	"NCU03477T0"	WT_LP	Set1_LP	OK	0.395427	1.40361	1.82766	2.44936	0.0016	0.0218826	yes
1227	MSTRG.11048	"NCU05574T1"	WT_LP	Set1_LP	OK	1.63673	5.80569	1.82665	2.61364	0.00095	0.0145566	yes
9042	MSTRG.6466	"NCU07582T0"	WT_LP	Set1_LP	OK	1.65162	5.8473	1.82389	3.34724	5e-05	0.00128834	yes
5577	MSTRG.2970	"MSTRG.2970.1"	WT_LP	Set1_LP	OK	0.73787	2.60921	1.82218	2.81115	0.00065	0.01087	yes
3012	MSTRG.12410	"NCU06137T0"	WT_LP	Set1_LP	OK	10.5154	36.9548	1.81326	4.22769	5e-05	0.00128834	yes
1212	MSTRG.11024	"NCU05591T0"	WT_LP	Set1_LP	OK	7.8329	27.2793	1.80019	4.60645	5e-05	0.00128834	yes
1902	MSTRG.11743	"NCU05113T0"	WT_LP	Set1_LP	OK	1.38836	4.83257	1.79941	3.209	5e-05	0.00128834	yes
12657	MSTRG.9595	"NCU01370T0"	WT_LP	Set1_LP	OK	0.769963	2.67262	1.79539	2.52958	0.0015	0.0208096	yes
8772	MSTRG.6331	"NCU08525T0"	WT_LP	Set1_LP	OK	1.57054	5.45034	1.79508	3.00772	0.0001	0.00234369	yes
6777	MSTRG.437	"NCU02084T0"	WT_LP	Set1_LP	OK	24.4683	84.6563	1.7907	4.09548	5e-05	0.00128834	yes
5967	MSTRG.3446	"NCU03509T0"	WT_LP	Set1_LP	OK	33.0105	114.072	1.78894	4.53776	5e-05	0.00128834	yes
1242	MSTRG.11054	"MSTRG.11054.1"	WT_LP	Set1_LP	OK	123.778	422.831	1.77233	4.18217	5e-05	0.00128834	yes
1722	MSTRG.11662	"NCU05923T0"	WT_LP	Set1_LP	OK	0.457345	1.55586	1.76636	2.45006	0.0024	0.0297017	yes
7182	MSTRG.4659	"NCU09771T0"	WT_LP	Set1_LP	OK	1.09405	3.71588	1.76402	2.72727	0.00085	0.013367	yes
3117	MSTRG.12497	"NCU06079T0"	WT_LP	Set1_LP	OK	2.77072	9.40067	1.7625	3.46851	5e-05	0.00128834	yes
57	MSTRG.10056	"NCU04168T0"	WT_LP	Set1_LP	OK	1.02777	3.47182	1.75617	2.74488	0.00105	0.0157475	yes
11487	MSTRG.8507	"NCU08907T0"	WT_LP	Set1_LP	OK	566.202	1905.52	1.75079	3.91565	5e-05	0.00128834	yes
2022	MSTRG.11814	"NCU05057T0"	WT_LP	Set1_LP	OK	2.15682	7.19501	1.73809	2.80723	0.00055	0.00950481	yes
282	MSTRG.10292	"NCU08927T0"	WT_LP	Set1_LP	OK	13.4182	44.7425	1.73746	4.21106	5e-05	0.00128834	yes
762	MSTRG.10642	"NCU07053T0"	WT_LP	Set1_LP	OK	17.0443	56.2317	1.72209	4.16152	5e-05	0.00128834	yes
9072	MSTRG.6481	"NCU07596T0"	WT_LP	Set1_LP	OK	5.23787	17.2329	1.71811	3.66465	5e-05	0.00128834	yes
9177	MSTRG.6513	"NCU07620T0"	WT_LP	Set1_LP	OK	1.82395	6.00016	1.71793	3.24961	5e-05	0.00128834	yes
10932	MSTRG.8021	"NCU07046T0"	WT_LP	Set1_LP	OK	4.35704	14.3008	1.71467	3.38078	5e-05	0.00128834	yes
12702	MSTRG.9611	"NCU01386T0"	WT_LP	Set1_LP	OK	4.7708	15.5366	1.70337	3.90132	5e-05	0.00128834	yes
2172	MSTRG.11964	"NCU09437T0"	WT_LP	Set1_LP	OK	2.45934	7.99422	1.70069	3.4756	5e-05	0.00128834	yes
2892	MSTRG.12360	"NCU04538T0"	WT_LP	Set1_LP	OK	1.15334	3.74753	1.70012	3.26998	5e-05	0.00128834	yes
10812	MSTRG.7862	"NCU07274T0"	WT_LP	Set1_LP	OK	2.59072	8.40834	1.69847	2.82251	0.0003	0.00584877	yes
5457	MSTRG.2879	"NCU02989T0"	WT_LP	Set1_LP	OK	3.15969	10.2292	1.69483	3.26325	5e-05	0.00128834	yes
837	MSTRG.10658	"NCU04694T0"	WT_LP	Set1_LP	OK	1.33028	4.29672	1.69151	2.80796	0.00035	0.00660875	yes
777	MSTRG.10647	"MSTRG.10647.1"	WT_LP	Set1_LP	OK	1.8905	6.09505	1.68887	3.27711	5e-05	0.00128834	yes
9537	MSTRG.6781	"NCU07901T0"	WT_LP	Set1_LP	OK	1.10691	3.55043	1.68146	2.60865	0.00135	0.0191508	yes
1167	MSTRG.11	"NCU09909T0"	WT_LP	Set1_LP	OK	1.06689	3.41949	1.68037	2.73062	0.00055	0.00950481	yes
8457	MSTRG.617	"MSTRG.617.2"	WT_LP	Set1_LP	OK	1.92587	6.15169	1.67547	2.43781	0.0028	0.0332335	yes
1062	MSTRG.10948	"NCU09798T0"	WT_LP	Set1_LP	OK	4.15556	13.1336	1.66015	3.39814	5e-05	0.00128834	yes
10692	MSTRG.7755	"NCU07343T1"	WT_LP	Set1_LP	OK	1.34499	4.23852	1.65597	2.71237	0.0005	0.00879069	yes
2187	MSTRG.11970	"NCU09444T0"	WT_LP	Set1_LP	OK	2.11163	6.64138	1.65312	3.23205	0.00015	0.00331184	yes
447	MSTRG.10403	"NCU17043T0"	WT_LP	Set1_LP	OK	1.12972	3.54224	1.64869	2.34449	0.0013	0.0185843	yes
10332	MSTRG.7329	"NCU11295T0"	WT_LP	Set1_LP	OK	12.8865	40.3232	1.64575	4.07456	5e-05	0.00128834	yes
2577	MSTRG.12168	"NCU06946T0"	WT_LP	Set1_LP	OK	1.36243	4.25294	1.64228	3.20084	5e-05	0.00128834	yes
5547	MSTRG.2958	"NCU16468T0"	WT_LP	Set1_LP	OK	1.15679	3.60934	1.64161	2.25426	0.00355	0.0398279	yes
9327	MSTRG.6579	"NCU04886T0"	WT_LP	Set1_LP	OK	1.67933	5.23825	1.6412	2.78395	0.0008	0.012757	yes
10452	MSTRG.7527	"NCU04374T0"	WT_LP	Set1_LP	OK	0.915346	2.8503	1.63872	2.55014	0.0012	0.0174659	yes
9252	MSTRG.6554	"NCU04865T0"	WT_LP	Set1_LP	OK	0.635668	1.96401	1.62746	3.05272	5e-05	0.00128834	yes
10017	MSTRG.7103	"NCU08325T0"	WT_LP	Set1_LP	OK	2.6831	8.28762	1.62706	3.05698	5e-05	0.00128834	yes
852	MSTRG.10659	"NCU04695T0"	WT_LP	Set1_LP	OK	6.20146	19.1321	1.62531	3.02263	0.00015	0.00331184	yes
10002	MSTRG.710	"NCU01899T0"	WT_LP	Set1_LP	OK	1.99625	6.14178	1.62136	2.3779	0.0025	0.0305862	yes
7047	MSTRG.4557	"NCU08402T0"	WT_LP	Set1_LP	OK	6.28458	19.3001	1.61872	3.27131	5e-05	0.00128834	yes
5802	MSTRG.3237	"NCU09231T0"	WT_LP	Set1_LP	OK	2.40697	7.35552	1.61161	2.46429	0.0025	0.0305862	yes
1002	MSTRG.10874	"NCU04827T0"	WT_LP	Set1_LP	OK	1.25387	3.8281	1.61024	3.18383	5e-05	0.00128834	yes
10422	MSTRG.7445	"NCU04437T0"	WT_LP	Set1_LP	OK	3.96113	11.8009	1.57491	2.83864	0.0003	0.00584877	yes
1632	MSTRG.11616	"NCU05957T0"	WT_LP	Set1_LP	OK	3.41251	10.1422	1.57147	2.78467	0.0002	0.00420033	yes
10212	MSTRG.7254	"NCU06337T0"	WT_LP	Set1_LP	OK	2.40725	7.14747	1.57005	3.03888	5e-05	0.00128834	yes
12297	MSTRG.9309	"MSTRG.9309.1"	WT_LP	Set1_LP	OK	2.8383	8.40209	1.56572	3.12333	5e-05	0.00128834	yes
9657	MSTRG.6822	"NCU10512T0"	WT_LP	Set1_LP	OK	3.65371	10.7829	1.56132	3.03212	5e-05	0.00128834	yes
1992	MSTRG.11798	"NCU10697T0"	WT_LP	Set1_LP	OK	2.0756	5.99983	1.53139	2.73808	0.0005	0.00879069	yes
9402	MSTRG.6638	"NCU04942T0"	WT_LP	Set1_LP	OK	56.8802	164.421	1.53139	3.27893	5e-05	0.00128834	yes
9297	MSTRG.6571	"MSTRG.6571.1"	WT_LP	Set1_LP	OK	8.83664	25.436	1.5253	2.97972	0.00015	0.00331184	yes
3987	MSTRG.13151	"NCU05830T0"	WT_LP	Set1_LP	OK	4.19561	12.0385	1.5207	3.36451	5e-05	0.00128834	yes
7302	MSTRG.4783	"NCU09155T0"	WT_LP	Set1_LP	OK	1.78917	5.0959	1.51004	2.76495	0.0004	0.007345	yes
11502	MSTRG.8523	"NCU11046T0"	WT_LP	Set1_LP	OK	6.48429	18.3792	1.50306	3.0112	5e-05	0.00128834	yes
10167	MSTRG.7213	"NCU06373T0"	WT_LP	Set1_LP	OK	1.53818	4.32788	1.49243	2.82466	0.0001	0.00234369	yes
11367	MSTRG.8380	"NCU16917T0"	WT_LP	Set1_LP	OK	3.10144	8.71938	1.49129	2.5635	0.0008	0.012757	yes
11757	MSTRG.8818	"NCU03600T0"	WT_LP	Set1_LP	OK	108.84	305.586	1.48937	3.67159	5e-05	0.00128834	yes
8127	MSTRG.5760	"NCU00282T0"	WT_LP	Set1_LP	OK	3.23459	9.07816	1.48882	3.43088	5e-05	0.00128834	yes
7497	MSTRG.4922	"NCU05735T0"	WT_LP	Set1_LP	OK	37.4483	104.899	1.48602	3.80479	5e-05	0.00128834	yes
7212	MSTRG.4670	"NCU09773T0"	WT_LP	Set1_LP	OK	1.86977	5.23668	1.48579	2.67656	0.0004	0.007345	yes
2982	MSTRG.12387	"NCU17205T0"	WT_LP	Set1_LP	OK	3.36978	9.43411	1.48523	2.35797	0.00115	0.0169085	yes
12102	MSTRG.9189	"NCU01055T0"	WT_LP	Set1_LP	OK	10.4773	29.1423	1.47585	2.34896	0.00315	0.0364224	yes
7407	MSTRG.4841	"NCU05663T0"	WT_LP	Set1_LP	OK	2.79447	7.7725	1.4758	2.4847	0.0012	0.0174659	yes
7872	MSTRG.5518	"NCU00118T0"	WT_LP	Set1_LP	OK	1.02652	2.84805	1.47221	2.3804	0.0014	0.0197187	yes
4677	MSTRG.2043	"NCU07374T0"	WT_LP	Set1_LP	OK	1.63505	4.53466	1.47166	2.84426	0.00015	0.00331184	yes
2922	MSTRG.12374	"NCU04528T0"	WT_LP	Set1_LP	OK	3.76506	10.3841	1.46363	2.64572	0.00025	0.00504322	yes
7767	MSTRG.5366	"NCU00017T0"	WT_LP	Set1_LP	OK	2.8579	7.87462	1.46226	2.99137	0.0002	0.00420033	yes
11727	MSTRG.8761	"NCU04575T0"	WT_LP	Set1_LP	OK	4.42794	12.1668	1.45824	3.10124	5e-05	0.00128834	yes
9882	MSTRG.70	"NCU08100T0"	WT_LP	Set1_LP	OK	6.21386	17.0432	1.45564	2.261	0.0033	0.0376951	yes
12162	MSTRG.9210	"NCU01063T0"	WT_LP	Set1_LP	OK	29.3635	80.5055	1.45507	3.60012	5e-05	0.00128834	yes
9057	MSTRG.6476	"NCU16721T0"	WT_LP	Set1_LP	OK	1.67232	4.54587	1.44271	2.62148	0.001	0.0151522	yes
2037	MSTRG.11819	"NCU05049T0"	WT_LP	Set1_LP	OK	2.33118	6.32838	1.44078	2.80778	0.0003	0.00584877	yes
5082	MSTRG.2386	"NCU00790T0"	WT_LP	Set1_LP	OK	1.81228	4.90072	1.43519	2.78457	0.0003	0.00584877	yes
2517	MSTRG.12131	"NCU06918T0"	WT_LP	Set1_LP	OK	5.98111	16.1705	1.43488	3.27176	5e-05	0.00128834	yes
7917	MSTRG.5569	"NCU00153T0"	WT_LP	Set1_LP	OK	1.64453	4.42608	1.42835	2.63355	0.00075	0.0121238	yes
5157	MSTRG.2436	"NCU00755T0"	WT_LP	Set1_LP	OK	3.31898	8.89885	1.42288	3.10764	5e-05	0.00128834	yes
10737	MSTRG.7772	"NCU07334T0"	WT_LP	Set1_LP	OK	7.12386	19.0872	1.42187	3.27728	5e-05	0.00128834	yes
6432	MSTRG.3847	"NCU06833T0"	WT_LP	Set1_LP	OK	0.821005	2.18097	1.4095	2.15915	0.0031	0.0360147	yes
6477	MSTRG.3863	"NCU06806T0"	WT_LP	Set1_LP	OK	2.63689	6.99748	1.408	2.8082	0.00015	0.00331184	yes
6087	MSTRG.3551	"NCU03430T0"	WT_LP	Set1_LP	OK	5.55855	14.6746	1.40054	2.70542	0.00035	0.00660875	yes
2547	MSTRG.12159	"NCU06935T0"	WT_LP	Set1_LP	OK	2.56092	6.75472	1.39923	3.00715	5e-05	0.00128834	yes
8022	MSTRG.5697	"NCU00237T0"	WT_LP	Set1_LP	OK	4.97072	13.1016	1.39821	3.22305	5e-05	0.00128834	yes
10032	MSTRG.7106	"NCU08319T0"	WT_LP	Set1_LP	OK	11.6459	30.6184	1.39458	3.46338	5e-05	0.00128834	yes
10707	MSTRG.7757	"NCU07342T0"	WT_LP	Set1_LP	OK	1.36868	3.59087	1.39155	2.2451	0.0028	0.0332335	yes
9192	MSTRG.6516	"NCU07622T0"	WT_LP	Set1_LP	OK	1.16857	3.06287	1.39014	2.26948	0.00275	0.0327688	yes
12342	MSTRG.9319	"MSTRG.9319.1"	WT_LP	Set1_LP	OK	2.61337	6.81812	1.38346	2.41615	0.00175	0.0233667	yes
8157	MSTRG.5800	"NCU00309T0"	WT_LP	Set1_LP	OK	9.86329	25.5914	1.37552	3.37744	5e-05	0.00128834	yes
12192	MSTRG.9229	"NCU01078T0"	WT_LP	Set1_LP	OK	3.01066	7.80521	1.37436	2.76576	0.0001	0.00234369	yes
9507	MSTRG.6773	"NCU07904T0"	WT_LP	Set1_LP	OK	17.9861	46.4604	1.36912	3.25668	5e-05	0.00128834	yes
5247	MSTRG.2521	"NCU10264T0"	WT_LP	Set1_LP	OK	1.90197	4.9007	1.36549	2.8254	0.0001	0.00234369	yes
2907	MSTRG.12370	"NCU06170T0"	WT_LP	Set1_LP	OK	24.6183	63.4312	1.36546	3.45002	5e-05	0.00128834	yes
7362	MSTRG.4829	"NCU09185T0"	WT_LP	Set1_LP	OK	6.95498	17.8552	1.36022	3.0673	5e-05	0.00128834	yes
552	MSTRG.1056	"NCU10075T0"	WT_LP	Set1_LP	OK	1.13975	2.9177	1.35611	2.44594	0.00085	0.013367	yes
5442	MSTRG.2878	"NCU02990T1"	WT_LP	Set1_LP	OK	2.67181	6.83717	1.35558	2.5978	0.00075	0.0121238	yes
5832	MSTRG.3261	"NCU08606T1"	WT_LP	Set1_LP	OK	4.02663	10.3015	1.35521	3.14516	5e-05	0.00128834	yes
2307	MSTRG.12008	"NCU09030T0"	WT_LP	Set1_LP	OK	2.5085	6.3959	1.35032	2.70649	0.0003	0.00584877	yes
12117	MSTRG.9199	"NCU01057T0"	WT_LP	Set1_LP	OK	8.97851	22.885	1.34985	2.80482	0.00025	0.00504322	yes
11442	MSTRG.8496	"NCU09832T0"	WT_LP	Set1_LP	OK	6.84569	17.4056	1.34628	3.05642	5e-05	0.00128834	yes
7647	MSTRG.512	"NCU02031T0"	WT_LP	Set1_LP	OK	11.3514	28.8458	1.34549	3.3702	5e-05	0.00128834	yes
7287	MSTRG.4777	"NCU09497T0"	WT_LP	Set1_LP	OK	9.534	24.218	1.34493	3.0245	5e-05	0.00128834	yes
12207	MSTRG.9238	"MSTRG.9238.1"	WT_LP	Set1_LP	OK	2.34149	5.92338	1.33899	2.40405	0.0013	0.0185843	yes
1317	MSTRG.11148	"NCU05500T0"	WT_LP	Set1_LP	OK	2.29595	5.80316	1.33775	2.40135	0.0014	0.0197187	yes
11682	MSTRG.8682	"NCU04623T0"	WT_LP	Set1_LP	OK	1.82346	4.6047	1.33643	2.43244	0.00105	0.0157475	yes
7437	MSTRG.4872	"NCU05695T0"	WT_LP	Set1_LP	OK	4.27151	10.7789	1.33539	3.13223	5e-05	0.00128834	yes
2292	MSTRG.12000	"NCU09020T0"	WT_LP	Set1_LP	OK	30.7215	77.4339	1.33372	3.44914	5e-05	0.00128834	yes
11397	MSTRG.8407	"NCU07787T0"	WT_LP	Set1_LP	OK	796.014	1999.5	1.32877	2.79572	0.0001	0.00234369	yes
3282	MSTRG.1265	"NCU09365T0"	WT_LP	Set1_LP	OK	2.01011	5.04779	1.32837	2.4138	0.0012	0.0174659	yes
10512	MSTRG.7583	"NCU07979T0"	WT_LP	Set1_LP	OK	2.19752	5.50706	1.32541	2.42055	0.00125	0.018034	yes
8502	MSTRG.6198	"MSTRG.6198.1"	WT_LP	Set1_LP	OK	3.42884	8.58489	1.32408	2.46404	0.00095	0.0145566	yes
4077	MSTRG.13228	"NCU05885T0"	WT_LP	Set1_LP	OK	1.1401	2.85161	1.32262	2.30963	0.0026	0.0314804	yes
8487	MSTRG.6197	"NCU07531T0"	WT_LP	Set1_LP	OK	2.68249	6.68861	1.31814	2.59687	0.0007	0.0115127	yes
5142	MSTRG.2426	"NCU00765T0"	WT_LP	Set1_LP	OK	2.03124	5.05728	1.316	2.55045	0.00065	0.01087	yes
177	MSTRG.10122	"NCU04207T0"	WT_LP	Set1_LP	OK	2.76136	6.86867	1.31465	2.76755	0.0003	0.00584877	yes
1707	MSTRG.11643	"NCU05934T0"	WT_LP	Set1_LP	OK	5.26014	13.0344	1.30915	2.90668	0.0001	0.00234369	yes
6282	MSTRG.3694	"MSTRG.3694.1"	WT_LP	Set1_LP	OK	6.45478	15.8635	1.29727	2.96274	5e-05	0.00128834	yes
11592	MSTRG.8578	"NCU09683T0"	WT_LP	Set1_LP	OK	12.0298	29.5163	1.2949	2.9173	0.0002	0.00420033	yes
6027	MSTRG.3500	"NCU11054T0"	WT_LP	Set1_LP	OK	2.73064	6.69548	1.29395	2.6736	0.0001	0.00234369	yes
12147	MSTRG.9201	"NCU01059T0"	WT_LP	Set1_LP	OK	3.74986	9.1892	1.2931	2.64222	0.0005	0.00879069	yes
8907	MSTRG.6412	"NCU08752T0"	WT_LP	Set1_LP	OK	2.56465	6.23851	1.28244	2.57282	0.0004	0.007345	yes
6897	MSTRG.4494	"NCU08696T0"	WT_LP	Set1_LP	OK	5.14461	12.5011	1.28092	2.68392	0.00045	0.00807047	yes
6942	MSTRG.4536	"MSTRG.4536.1"	WT_LP	Set1_LP	OK	88.5112	214.934	1.27996	3.23504	5e-05	0.00128834	yes
927	MSTRG.10684	"NCU04713T0"	WT_LP	Set1_LP	OK	7.6672	18.6118	1.27945	2.99002	5e-05	0.00128834	yes
1377	MSTRG.11176	"NCU17105T0"	WT_LP	Set1_LP	OK	2.51706	6.1058	1.27844	2.518	0.00055	0.00950481	yes
11412	MSTRG.8467	"MSTRG.8467.1"	WT_LP	Set1_LP	OK	3.17071	7.57651	1.25673	2.47342	0.00085	0.013367	yes
4347	MSTRG.1640	"NCU03240T0"	WT_LP	Set1_LP	OK	5.21937	12.4693	1.25644	2.79146	0.0002	0.00420033	yes
1077	MSTRG.10950	"NCU09800T0"	WT_LP	Set1_LP	OK	9.36814	22.2863	1.25032	2.66056	0.0003	0.00584877	yes
417	MSTRG.10383	"NCU09856T0"	WT_LP	Set1_LP	OK	1.82629	4.32455	1.24363	2.42566	0.00085	0.013367	yes
8607	MSTRG.6237	"NCU08199T0"	WT_LP	Set1_LP	OK	4.07596	9.59525	1.23518	2.3447	0.0011	0.016344	yes
1362	MSTRG.11174	"NCU09873T0"	WT_LP	Set1_LP	OK	18.5229	43.6039	1.23515	2.97553	5e-05	0.00128834	yes
3072	MSTRG.12440	"NCU06112T0"	WT_LP	Set1_LP	OK	12.6925	29.843	1.23342	2.2003	0.00265	0.0319068	yes
2082	MSTRG.11868	"NCU05014T0"	WT_LP	Set1_LP	OK	3.56741	8.37199	1.23069	2.30675	0.00245	0.0301521	yes
2097	MSTRG.11885	"NCU12151T0"	WT_LP	Set1_LP	OK	18.1645	42.5202	1.22703	2.8442	0.0002	0.00420033	yes
10662	MSTRG.7753	"NCU08648T0"	WT_LP	Set1_LP	OK	12.9407	30.0801	1.21689	2.66127	0.0004	0.007345	yes
2067	MSTRG.11850	"NCU05027T0"	WT_LP	Set1_LP	OK	7.03494	16.3226	1.21426	2.32077	0.00175	0.0233667	yes
10872	MSTRG.7899	"NCU16861T0"	WT_LP	Set1_LP	OK	3.55904	8.25058	1.21301	2.14986	0.0034	0.0385643	yes
2742	MSTRG.12274	"NCU09395T0"	WT_LP	Set1_LP	OK	15.7873	36.5508	1.21114	2.69127	0.00015	0.00331184	yes
822	MSTRG.10656	"NCU04692T0"	WT_LP	Set1_LP	OK	2.34735	5.43401	1.21099	2.7337	5e-05	0.00128834	yes
7032	MSTRG.4555	"NCU08748T0"	WT_LP	Set1_LP	OK	9.06191	20.7408	1.19459	2.8877	5e-05	0.00128834	yes
11247	MSTRG.8347	"NCU08852T0"	WT_LP	Set1_LP	OK	3.16069	7.16887	1.1815	2.43085	0.00085	0.013367	yes
8472	MSTRG.6181	"NCU07541T0"	WT_LP	Set1_LP	OK	32.4925	72.9714	1.16722	2.77246	5e-05	0.00128834	yes
8412	MSTRG.6107	"NCU09007T0"	WT_LP	Set1_LP	OK	1.17676	2.64082	1.16617	2.32513	0.00205	0.0263925	yes
10977	MSTRG.8087	"NCU09937T0"	WT_LP	Set1_LP	OK	6.0987	13.6838	1.16589	2.48058	0.0005	0.00879069	yes
462	MSTRG.10426	"NCU07221T0"	WT_LP	Set1_LP	OK	32.5644	72.9908	1.16442	3.01478	5e-05	0.00128834	yes
1107	MSTRG.10982	"NCU17083T0"	WT_LP	Set1_LP	OK	3.12734	7.00009	1.16244	2.16691	0.0034	0.0385643	yes
8832	MSTRG.6346	"NCU08794T0"	WT_LP	Set1_LP	OK	11.8111	26.378	1.15919	2.87707	5e-05	0.00128834	yes
9147	MSTRG.6499	"NCU07618T0"	WT_LP	Set1_LP	OK	6.88993	15.332	1.15398	2.92473	5e-05	0.00128834	yes
792	MSTRG.10649	"NCU07049T0"	WT_LP	Set1_LP	OK	22.9561	51.0105	1.15192	2.7259	5e-05	0.00128834	yes
1782	MSTRG.11687	"NCU05154T0"	WT_LP	Set1_LP	OK	16.848	37.4186	1.15117	2.93644	5e-05	0.00128834	yes
477	MSTRG.10488	"NCU07175T0"	WT_LP	Set1_LP	OK	2.72401	6.04744	1.15059	2.21356	0.00235	0.0292398	yes
8082	MSTRG.5718	"NCU00253T0"	WT_LP	Set1_LP	OK	10.6608	23.5852	1.14556	2.56431	0.00055	0.00950481	yes
6702	MSTRG.4236	"NCU01625T0"	WT_LP	Set1_LP	OK	4.5595	10.0637	1.14221	2.53683	0.00025	0.00504322	yes
1872	MSTRG.11739	"NCU05123T0"	WT_LP	Set1_LP	OK	5.39216	11.8866	1.1404	2.57909	0.00045	0.00807047	yes
12627	MSTRG.9569	"NCU01348T0"	WT_LP	Set1_LP	OK	424.394	926.731	1.12675	2.33253	0.00095	0.0145566	yes
4662	MSTRG.1950	"MSTRG.1950.1"	WT_LP	Set1_LP	OK	4.69978	10.2622	1.12667	2.44314	0.001	0.0151522	yes
5307	MSTRG.2645	"NCU00604T0"	WT_LP	Set1_LP	OK	5.29094	11.5428	1.1254	2.43365	0.0009	0.0139539	yes
11712	MSTRG.8743	"NCU04589T0"	WT_LP	Set1_LP	OK	3.51138	7.64212	1.12194	2.27949	0.00115	0.0169085	yes
3417	MSTRG.12763	"NCU02310T1"	WT_LP	Set1_LP	OK	9.06668	19.692	1.11897	2.72331	0.0002	0.00420033	yes
8052	MSTRG.5712	"NCU00249T0"	WT_LP	Set1_LP	OK	4.97874	10.7827	1.11487	2.43829	0.00055	0.00950481	yes
9267	MSTRG.6564	"NCU04872T0"	WT_LP	Set1_LP	OK	24.5368	52.8615	1.10727	2.8151	0.00015	0.00331184	yes
672	MSTRG.10590	"NCU07083T0"	WT_LP	Set1_LP	OK	7.77397	16.7252	1.1053	2.48708	0.00035	0.00660875	yes
3582	MSTRG.12899	"NCU02214T0"	WT_LP	Set1_LP	OK	4.25601	9.10109	1.09654	2.44567	0.0007	0.0115127	yes
3627	MSTRG.12942	"NCU08124T0"	WT_LP	Set1_LP	OK	4.17698	8.86509	1.08568	2.2776	0.00205	0.0263925	yes
4722	MSTRG.2064	"NCU07358T0"	WT_LP	Set1_LP	OK	2.25498	4.78316	1.08485	2.18943	0.0032	0.0368595	yes
11472	MSTRG.8505	"NCU08909T0"	WT_LP	Set1_LP	OK	213.268	452.124	1.08406	2.57705	0.0004	0.007345	yes
1752	MSTRG.11681	"NCU05157T0"	WT_LP	Set1_LP	OK	23.0459	48.7784	1.08173	2.46339	0.00035	0.00660875	yes
9282	MSTRG.6570	"NCU04879T0"	WT_LP	Set1_LP	OK	78.3123	165.642	1.08076	2.56308	0.0003	0.00584877	yes
12732	MSTRG.9656	"NCU01417T0"	WT_LP	Set1_LP	OK	4.17015	8.81529	1.07991	2.39635	0.0008	0.012757	yes
10437	MSTRG.7502	"NCU04390T1"	WT_LP	Set1_LP	OK	22.242	46.9174	1.07684	2.73847	0.0003	0.00584877	yes
8532	MSTRG.6220	"NCU07513T0"	WT_LP	Set1_LP	OK	6.47002	13.6008	1.07185	2.63308	0.00025	0.00504322	yes
2592	MSTRG.12190	"NCU09581T0"	WT_LP	Set1_LP	OK	4.45322	9.34728	1.0697	2.3245	0.002	0.0259155	yes
7347	MSTRG.4827	"NCU09188T0"	WT_LP	Set1_LP	OK	4.59046	9.62861	1.06869	2.36497	0.0009	0.0139539	yes
9582	MSTRG.6797	"NCU06518T0"	WT_LP	Set1_LP	OK	14.4206	30.2391	1.06828	2.61524	0.00035	0.00660875	yes
4242	MSTRG.1556	"NCU03178T0"	WT_LP	Set1_LP	OK	3.04966	6.38788	1.06669	2.07904	0.0035	0.0394267	yes
1182	MSTRG.11012	"NCU05598T0"	WT_LP	Set1_LP	OK	54.0528	113.005	1.06395	2.75769	5e-05	0.00128834	yes
7827	MSTRG.5477	"NCU00089T2"	WT_LP	Set1_LP	OK	9.03153	18.8708	1.06311	2.56729	0.00035	0.00660875	yes
3132	MSTRG.12545	"NCU06043T0"	WT_LP	Set1_LP	OK	16.0227	33.4626	1.06243	2.57385	0.00055	0.00950481	yes
2442	MSTRG.12067	"NCU06861T0"	WT_LP	Set1_LP	OK	13.1692	27.439	1.05906	2.31313	0.0011	0.016344	yes
11637	MSTRG.8595	"NCU09670T0"	WT_LP	Set1_LP	OK	8.54584	17.7957	1.05823	2.34042	0.0012	0.0174659	yes
4362	MSTRG.1651	"NCU03248T0"	WT_LP	Set1_LP	OK	5.28925	10.9809	1.05386	2.08059	0.0034	0.0385643	yes
987	MSTRG.10863	"NCU04817T0"	WT_LP	Set1_LP	OK	12.5418	25.9857	1.05097	2.38999	0.00085	0.013367	yes
6687	MSTRG.4200	"NCU01643T0"	WT_LP	Set1_LP	OK	8.1106	16.6792	1.04017	2.52638	0.0004	0.007345	yes
1197	MSTRG.11016	"NCU17088T0"	WT_LP	Set1_LP	OK	6.09642	12.4896	1.0347	2.12838	0.00345	0.0389691	yes
7392	MSTRG.4831	"NCU09187T0"	WT_LP	Set1_LP	OK	7.34157	15.0136	1.03211	2.33319	0.0014	0.0197187	yes
9627	MSTRG.6804	"NCU06524T0"	WT_LP	Set1_LP	OK	8.42188	17.195	1.02978	2.30887	0.0012	0.0174659	yes
6642	MSTRG.4177	"NCU01675T0"	WT_LP	Set1_LP	OK	6.08336	12.3819	1.02529	2.34187	0.0013	0.0185843	yes
7962	MSTRG.5613	"NCU00177T0"	WT_LP	Set1_LP	OK	66.0541	134.352	1.02429	2.53134	0.0003	0.00584877	yes
6837	MSTRG.4432	"NCU08504T0"	WT_LP	Set1_LP	OK	11.2171	22.6602	1.01446	2.25338	0.00215	0.0273389	yes
6402	MSTRG.3841	"NCU06837T0"	WT_LP	Set1_LP	OK	10.5992	21.3933	1.0132	2.31479	0.00125	0.018034	yes
6342	MSTRG.3768	"NCU05426T0"	WT_LP	Set1_LP	OK	14.6532	29.5685	1.01284	2.468	0.00075	0.0121238	yes
8652	MSTRG.6251	"NCU08230T0"	WT_LP	Set1_LP	OK	2.52248	5.07611	1.00888	2.13335	0.00295	0.0346207	yes
10677	MSTRG.7754	"NCU08643T0"	WT_LP	Set1_LP	OK	10.7788	21.6074	1.00333	2.34891	0.0007	0.0115127	yes
3147	MSTRG.12548	"NCU06042T0"	WT_LP	Set1_LP	OK	83.0316	166.053	0.999908	2.55363	0.0003	0.00584877	yes
11982	MSTRG.9097	"NCU03808T0"	WT_LP	Set1_LP	OK	5.0271	10.0445	0.998606	2.15684	0.00315	0.0364224	yes
4032	MSTRG.13174	"NCU05831T0"	WT_LP	Set1_LP	OK	10.7864	21.5493	0.998432	2.36535	0.0014	0.0197187	yes
6252	MSTRG.3676	"NCU03330T0"	WT_LP	Set1_LP	OK	15.1984	30.3581	0.998157	2.58405	0.0004	0.007345	yes
6117	MSTRG.3568	"NCU03417T0"	WT_LP	Set1_LP	OK	3.76127	7.48874	0.993503	2.20227	0.00295	0.0346207	yes
5937	MSTRG.3384	"NCU03551T0"	WT_LP	Set1_LP	OK	3.92906	7.80864	0.990889	2.23044	0.00145	0.02027	yes
3972	MSTRG.13150	"NCU05829T0"	WT_LP	Set1_LP	OK	14.1629	28.1052	0.988716	2.44195	0.0009	0.0139539	yes
7842	MSTRG.5488	"NCU00097T0"	WT_LP	Set1_LP	OK	12.2731	24.3254	0.98696	2.41575	0.00115	0.0169085	yes
1287	MSTRG.11090	"NCU05545T0"	WT_LP	Set1_LP	OK	4.23887	8.38237	0.983681	2.29125	0.0013	0.0185843	yes
3702	MSTRG.12958	"NCU08134T0"	WT_LP	Set1_LP	OK	5.91781	11.6208	0.973576	2.14182	0.00295	0.0346207	yes
3852	MSTRG.13080	"NCU05776T1"	WT_LP	Set1_LP	OK	8.6333	16.9414	0.972569	2.29881	0.0013	0.0185843	yes
11862	MSTRG.8902	"NCU03669T0"	WT_LP	Set1_LP	OK	16.9982	33.3416	0.971941	2.28558	0.00165	0.0223859	yes
11007	MSTRG.8108	"NCU05318T0"	WT_LP	Set1_LP	OK	16.1868	31.7429	0.971619	2.30944	0.0009	0.0139539	yes
11307	MSTRG.8360	"NCU08848T0"	WT_LP	Set1_LP	OK	6.85203	13.4019	0.967831	2.28857	0.001	0.0151522	yes
9117	MSTRG.6495	"NCU07608T0"	WT_LP	Set1_LP	OK	33.1447	64.2903	0.955821	2.39242	0.00075	0.0121238	yes
4902	MSTRG.2229	"NCU00912T0"	WT_LP	Set1_LP	OK	8.333	16.1609	0.955599	2.17053	0.0022	0.0278065	yes
9522	MSTRG.6776	"NCU16757T0"	WT_LP	Set1_LP	OK	12.2988	23.8162	0.953419	2.24943	0.00185	0.0244116	yes
1272	MSTRG.11076	"MSTRG.11076.1"	WT_LP	Set1_LP	OK	67.2837	130.189	0.952279	2.42084	0.00065	0.01087	yes
12447	MSTRG.9383	"NCU01207T0"	WT_LP	Set1_LP	OK	79.7198	154.083	0.950702	2.22355	0.0019	0.0248934	yes
2532	MSTRG.12157	"NCU06934T0"	WT_LP	Set1_LP	OK	8.23606	15.9118	0.950066	2.16089	0.00255	0.0310675	yes
3087	MSTRG.12443	"NCU06117T0"	WT_LP	Set1_LP	OK	15.64	30.1694	0.947851	2.42396	0.0008	0.012757	yes
1032	MSTRG.10911	"NCU04848T0"	WT_LP	Set1_LP	OK	5.62469	10.8443	0.947087	2.25603	0.00155	0.021357	yes
12087	MSTRG.9180	"NCU01044T0"	WT_LP	Set1_LP	OK	8.09858	15.6073	0.946482	2.33081	0.0011	0.016344	yes
11427	MSTRG.8476	"NCU07738T0"	WT_LP	Set1_LP	OK	25.5674	49.2273	0.945154	2.23662	0.002	0.0259155	yes
3882	MSTRG.13116	"NCU05800T0"	WT_LP	Set1_LP	OK	33.6302	64.6421	0.942717	2.43361	0.00075	0.0121238	yes
2727	MSTRG.12273	"MSTRG.12273.1"	WT_LP	Set1_LP	OK	22.3641	42.7873	0.935998	2.14017	0.0031	0.0360147	yes
7662	MSTRG.5205	"NCU06185T0"	WT_LP	Set1_LP	OK	72.8527	139.161	0.933706	2.38932	0.0006	0.0101835	yes
6627	MSTRG.4124	"NCU01735T1"	WT_LP	Set1_LP	OK	110.563	210.905	0.931723	2.11234	0.0033	0.0376951	yes
5877	MSTRG.3301	"NCU08637T1"	WT_LP	Set1_LP	OK	16.2132	30.8784	0.929427	2.39059	0.0008	0.012757	yes
7227	MSTRG.4718	"NCU09486T0"	WT_LP	Set1_LP	OK	7.4961	14.2239	0.924108	2.10798	0.00355	0.0398279	yes
11022	MSTRG.8109	"NCU05317T0"	WT_LP	Set1_LP	OK	2.91032	5.51227	0.921467	2.0924	0.0035	0.0394267	yes
11217	MSTRG.832	"MSTRG.832.1"	WT_LP	Set1_LP	OK	31.8913	60.3582	0.920386	2.32227	0.001	0.0151522	yes
11847	MSTRG.8891	"NCU03657T0"	WT_LP	Set1_LP	OK	18.7508	35.3115	0.913183	2.36618	0.0006	0.0101835	yes
12852	MSTRG.9813	"NCU06732T0"	WT_LP	Set1_LP	OK	35.2661	66.3205	0.911173	2.37993	0.0005	0.00879069	yes
7137	MSTRG.4631	"NCU09347T0"	WT_LP	Set1_LP	OK	43.9435	82.552	0.909651	2.35384	0.00065	0.01087	yes
3687	MSTRG.12957	"NCU08133T0"	WT_LP	Set1_LP	OK	35.6783	66.6406	0.901355	2.24027	0.00125	0.018034	yes
6297	MSTRG.3719	"NCU05377T0"	WT_LP	Set1_LP	OK	6.7714	12.6433	0.900843	2.11873	0.00285	0.0337162	yes
8067	MSTRG.5714	"NCU00251T0"	WT_LP	Set1_LP	OK	4.97122	9.27759	0.900151	2.08173	0.00355	0.0398279	yes
12327	MSTRG.9318	"NCU01154T1"	WT_LP	Set1_LP	OK	15.7929	29.3228	0.892751	2.24672	0.0017	0.0228867	yes
8337	MSTRG.6007	"NCU00457T0"	WT_LP	Set1_LP	OK	28.255	52.4318	0.891938	2.29018	0.0017	0.0228867	yes
6417	MSTRG.3842	"NCU06836T0"	WT_LP	Set1_LP	OK	37.8215	70.184	0.891933	2.3217	0.0013	0.0185843	yes
10062	MSTRG.7116	"NCU08307T1"	WT_LP	Set1_LP	OK	6.48677	11.9744	0.884387	2.09549	0.00345	0.0389691	yes
10152	MSTRG.7212	"NCU06374T0"	WT_LP	Set1_LP	OK	34.5085	63.5944	0.881946	2.30028	0.0013	0.0185843	yes
9642	MSTRG.6817	"NCU06531T0"	WT_LP	Set1_LP	OK	62.2859	114.641	0.880142	2.19799	0.00225	0.0282707	yes
8217	MSTRG.592	"NCU01977T1"	WT_LP	Set1_LP	OK	163.641	301.084	0.879631	2.15328	0.00295	0.0346207	yes
7752	MSTRG.5333	"NCU06272T0"	WT_LP	Set1_LP	OK	10.7469	19.7443	0.877521	2.13924	0.0022	0.0278065	yes
5997	MSTRG.3498	"NCU03471T0"	WT_LP	Set1_LP	OK	10.6593	19.511	0.872178	2.09076	0.0027	0.0323098	yes
6912	MSTRG.4498	"NCU08709T0"	WT_LP	Set1_LP	OK	8.08373	14.7649	0.869079	2.1442	0.00235	0.0292398	yes
2397	MSTRG.12040	"NCU09048T0"	WT_LP	Set1_LP	OK	6.98668	12.7582	0.868751	2.13537	0.00255	0.0310675	yes
12012	MSTRG.9140	"NCU00999T0"	WT_LP	Set1_LP	OK	209.091	381.275	0.866702	2.1218	0.0025	0.0305862	yes
6462	MSTRG.3858	"NCU06815T1"	WT_LP	Set1_LP	OK	23.4389	42.7382	0.866625	2.18981	0.0019	0.0248934	yes
5007	MSTRG.2343	"MSTRG.2343.1"	WT_LP	Set1_LP	OK	9.50602	17.2532	0.859952	2.04835	0.00365	0.0406697	yes
8277	MSTRG.5998	"NCU00447T0"	WT_LP	Set1_LP	OK	28.9044	52.227	0.853504	2.22694	0.00135	0.0191508	yes
5097	MSTRG.2393	"NCU00796T0"	WT_LP	Set1_LP	OK	9.32954	16.7445	0.843808	2.0917	0.003	0.0351008	yes
10962	MSTRG.8056	"NCU08821T0"	WT_LP	Set1_LP	OK	27.8924	49.942	0.840385	2.20456	0.0016	0.0218826	yes
10857	MSTRG.7895	"NCU07253T0"	WT_LP	Set1_LP	OK	175.528	313.911	0.838654	2.09114	0.0034	0.0385643	yes
2382	MSTRG.12033	"NCU09045T0"	WT_LP	Set1_LP	OK	13.2809	23.7073	0.835975	2.07887	0.00355	0.0398279	yes
3732	MSTRG.12965	"NCU08137T0"	WT_LP	Set1_LP	OK	25.9748	46.2931	0.833686	2.08434	0.0033	0.0376951	yes
8997	MSTRG.6451	"NCU09658T0"	WT_LP	Set1_LP	OK	11.6437	20.7287	0.832079	2.09478	0.00255	0.0310675	yes
1137	MSTRG.1099	"NCU02671T0"	WT_LP	Set1_LP	OK	23.384	41.517	0.828178	2.13021	0.00225	0.0282707	yes
12987	MSTRG.9961	"NCU04102T0"	WT_LP	Set1_LP	OK	12.1631	21.484	0.820755	2.07689	0.00365	0.0406697	yes
4992	MSTRG.2340	"NCU00843T0"	WT_LP	Set1_LP	OK	46.9367	82.7479	0.818006	2.08194	0.00355	0.0398279	yes
2832	MSTRG.12324	"NCU10311T0"	WT_LP	Set1_LP	OK	10.1975	17.9601	0.816587	2.01735	0.00355	0.0398279	yes
10617	MSTRG.7694	"NCU08695T0"	WT_LP	Set1_LP	OK	32.3339	56.4972	0.80513	2.0758	0.003	0.0351008	yes
7632	MSTRG.5116	"NCU06465T0"	WT_LP	Set1_LP	OK	53.8594	92.9771	0.787677	2.05967	0.0038	0.041861	yes
8142	MSTRG.5793	"NCU16676T0"	WT_LP	Set1_LP	OK	25.4442	43.8322	0.784655	2.05356	0.0038	0.041861	yes
12747	MSTRG.9690	"NCU06644T0"	WT_LP	Set1_LP	OK	13.1861	22.6779	0.782271	2.03452	0.0036	0.0402367	yes
9972	MSTRG.7082	"NCU07666T1"	WT_LP	Set1_LP	OK	86.2777	50.4824	-0.773209	-2.00867	0.00305	0.0355656	yes
6552	MSTRG.4007	"NCU01816T0"	WT_LP	Set1_LP	OK	94.8282	54.9458	-0.787305	-2.05865	0.00385	0.0422605	yes
12357	MSTRG.9329	"NCU01161T0"	WT_LP	Set1_LP	OK	31.9527	18.451	-0.792238	-2.04839	0.0038	0.041861	yes
3747	MSTRG.1297	"NCU10073T0"	WT_LP	Set1_LP	OK	46.8551	27.0101	-0.794708	-2.06556	0.00355	0.0398279	yes
12177	MSTRG.9214	"NCU01066T0"	WT_LP	Set1_LP	OK	45.7629	26.3713	-0.795207	-2.03272	0.0038	0.041861	yes
10092	MSTRG.7176	"NCU06403T0"	WT_LP	Set1_LP	OK	51.1994	29.417	-0.799474	-2.05887	0.0029	0.0341472	yes
267	MSTRG.1027	"NCU02636T0"	WT_LP	Set1_LP	OK	58.0686	33.2856	-0.802862	-2.0627	0.00365	0.0406697	yes
2277	MSTRG.120	"NCU07491T0"	WT_LP	Set1_LP	OK	91.4942	52.3664	-0.805038	-2.10158	0.00375	0.0414255	yes
2112	MSTRG.11912	"NCU09301T0"	WT_LP	Set1_LP	OK	20.9698	11.8733	-0.820586	-2.10155	0.0031	0.0360147	yes
6852	MSTRG.4439	"NCU08499T0"	WT_LP	Set1_LP	OK	16.0641	9.04921	-0.827973	-2.06798	0.00365	0.0406697	yes
10542	MSTRG.7600	"NCU07986T0"	WT_LP	Set1_LP	OK	59.7624	33.6586	-0.828263	-2.15273	0.00215	0.0273389	yes
7452	MSTRG.4886	"NCU05706T0"	WT_LP	Set1_LP	OK	77.5427	43.6262	-0.829795	-2.13448	0.00295	0.0346207	yes
252	MSTRG.10228	"NCU04287T0"	WT_LP	Set1_LP	OK	264.595	148.651	-0.831852	-2.08663	0.00275	0.0327688	yes
3777	MSTRG.12992	"NCU08155T0"	WT_LP	Set1_LP	OK	159.99	89.7327	-0.834277	-2.17694	0.0015	0.0208096	yes
8007	MSTRG.5643	"NCU00203T0"	WT_LP	Set1_LP	OK	138.956	77.8825	-0.835259	-2.06557	0.00345	0.0389691	yes
5817	MSTRG.3254	"NCU08602T0"	WT_LP	Set1_LP	OK	136.45	76.3904	-0.836914	-2.17017	0.0022	0.0278065	yes
87	MSTRG.10081	"NCU04181T0"	WT_LP	Set1_LP	OK	179.469	100.357	-0.838593	-2.14791	0.0024	0.0297017	yes
2607	MSTRG.12199	"NCU09560T0"	WT_LP	Set1_LP	OK	305.591	170.847	-0.838899	-2.19668	0.0021	0.0268572	yes
1842	MSTRG.11722	"NCU05133T0"	WT_LP	Set1_LP	OK	93.5482	52.2949	-0.83904	-2.12082	0.0024	0.0297017	yes
3312	MSTRG.12676	"NCU02376T0"	WT_LP	Set1_LP	OK	33.1981	18.5575	-0.839099	-2.05711	0.00335	0.0381351	yes
10257	MSTRG.7284	"NCU06315T0"	WT_LP	Set1_LP	OK	42.1169	23.5309	-0.839841	-2.14029	0.00265	0.0319068	yes
7737	MSTRG.5320	"NCU06259T0"	WT_LP	Set1_LP	OK	50.6042	28.2004	-0.843543	-2.18128	0.0019	0.0248934	yes
9387	MSTRG.6630	"NCU04936T1"	WT_LP	Set1_LP	OK	52.1785	29.0725	-0.8438	-2.21097	0.00185	0.0244116	yes
6012	MSTRG.35	"NCU08057T0"	WT_LP	Set1_LP	OK	60.4029	33.6475	-0.84412	-2.08488	0.00355	0.0398279	yes
7977	MSTRG.5615	"NCU00182T0"	WT_LP	Set1_LP	OK	40.9059	22.7664	-0.845405	-2.17717	0.0038	0.041861	yes
10197	MSTRG.7241	"NCU06348T0"	WT_LP	Set1_LP	OK	56.8927	31.5928	-0.848647	-2.14503	0.0033	0.0376951	yes
5847	MSTRG.3268	"NCU08610T0"	WT_LP	Set1_LP	OK	21.9376	12.182	-0.848658	-2.16708	0.002	0.0259155	yes
12837	MSTRG.9798	"NCU06717T0"	WT_LP	Set1_LP	OK	66.4333	36.885	-0.848871	-2.18874	0.00235	0.0292398	yes
3612	MSTRG.12939	"NCU02190T0"	WT_LP	Set1_LP	OK	254.875	141.486	-0.84913	-2.16931	0.0022	0.0278065	yes
5727	MSTRG.3113	"NCU02807T0"	WT_LP	Set1_LP	OK	450.884	250.103	-0.850231	-2.1733	0.00175	0.0233667	yes
12777	MSTRG.9773	"NCU06699T0"	WT_LP	Set1_LP	OK	57.8329	32.0664	-0.850828	-2.20854	0.002	0.0259155	yes
4647	MSTRG.1945	"NCU09228T0"	WT_LP	Set1_LP	OK	199.735	110.706	-0.851353	-2.07376	0.00275	0.0327688	yes
10647	MSTRG.7713	"NCU16832T0"	WT_LP	Set1_LP	OK	37.1879	20.5918	-0.852764	-2.0499	0.0035	0.0394267	yes
11532	MSTRG.8551	"NCU09696T0"	WT_LP	Set1_LP	OK	53.8968	29.833	-0.853292	-2.20046	0.002	0.0259155	yes
222	MSTRG.10171	"NCU04251T0"	WT_LP	Set1_LP	OK	37.5364	20.7648	-0.854147	-2.2121	0.002	0.0259155	yes
9807	MSTRG.6950	"NCU06631T0"	WT_LP	Set1_LP	OK	33.4309	18.4815	-0.8551	-2.16633	0.00235	0.0292398	yes
6492	MSTRG.3947	"NCU10430T0"	WT_LP	Set1_LP	OK	49.4553	27.3314	-0.855564	-2.1116	0.0024	0.0297017	yes
342	MSTRG.10318	"NCU08944T0"	WT_LP	Set1_LP	OK	109.65	60.5074	-0.857725	-2.19655	0.002	0.0259155	yes
1737	MSTRG.11671	"MSTRG.11671.1"	WT_LP	Set1_LP	OK	81.7102	45.0751	-0.858187	-2.2084	0.00175	0.0233667	yes
9027	MSTRG.6465	"NCU07589T0"	WT_LP	Set1_LP	OK	29.5061	16.2475	-0.8608	-2.05119	0.0037	0.0410205	yes
2127	MSTRG.11915	"NCU09299T0"	WT_LP	Set1_LP	OK	143.23	78.8154	-0.861781	-2.24028	0.0013	0.0185843	yes
10287	MSTRG.7294	"NCU06308T0"	WT_LP	Set1_LP	OK	17.0652	9.38735	-0.862271	-2.14625	0.00235	0.0292398	yes
5427	MSTRG.2800	"NCU03050T1"	WT_LP	Set1_LP	OK	105.267	57.8673	-0.863232	-2.23067	0.00155	0.021357	yes
4317	MSTRG.161	"NCU07458T0"	WT_LP	Set1_LP	OK	71.0293	38.9637	-0.866282	-2.2454	0.00215	0.0273389	yes
11112	MSTRG.8219	"NCU05239T0"	WT_LP	Set1_LP	OK	10.7573	5.89719	-0.867211	-2.07066	0.00355	0.0398279	yes
6327	MSTRG.3766	"NCU05422T0"	WT_LP	Set1_LP	OK	35.2282	19.2702	-0.870355	-2.22236	0.0016	0.0218826	yes
6927	MSTRG.452	"NCU02076T0"	WT_LP	Set1_LP	OK	84.3409	46.1322	-0.870458	-2.26523	0.0016	0.0218826	yes
6822	MSTRG.4421	"NCU08514T0"	WT_LP	Set1_LP	OK	29.4669	16.093	-0.872664	-2.16748	0.00215	0.0273389	yes
3957	MSTRG.1315	"MSTRG.1315.1"	WT_LP	Set1_LP	OK	3908.09	2131.45	-0.874625	-2.2416	0.0022	0.0278065	yes
4527	MSTRG.1835	"NCU16400T0"	WT_LP	Set1_LP	OK	88.5509	48.2161	-0.876994	-2.04095	0.0032	0.0368595	yes
10827	MSTRG.7866	"NCU07264T0"	WT_LP	Set1_LP	OK	170.142	92.3116	-0.882157	-2.07878	0.00295	0.0346207	yes
11322	MSTRG.8367	"NCU08847T0"	WT_LP	Set1_LP	OK	191.076	103.571	-0.883536	-2.16267	0.002	0.0259155	yes
4767	MSTRG.2105	"NCU00995T0"	WT_LP	Set1_LP	OK	243.2	131.809	-0.883691	-2.29226	0.00105	0.0157475	yes
10107	MSTRG.7184	"NCU06397T0"	WT_LP	Set1_LP	OK	509.323	274.893	-0.889711	-2.12431	0.0028	0.0332335	yes
10947	MSTRG.8050	"NCU08824T0"	WT_LP	Set1_LP	OK	560.155	301.913	-0.891693	-2.169	0.00215	0.0273389	yes
4392	MSTRG.168	"NCU07454T0"	WT_LP	Set1_LP	OK	18.8035	10.1048	-0.895952	-2.12102	0.0029	0.0341472	yes
2142	MSTRG.11941	"NCU09282T0"	WT_LP	Set1_LP	OK	17.0576	9.15544	-0.897715	-2.18278	0.00285	0.0337162	yes
3477	MSTRG.12806	"NCU02280T0"	WT_LP	Set1_LP	OK	226.576	121.448	-0.899653	-2.33573	0.00075	0.0121238	yes
3387	MSTRG.12749	"NCU02322T0"	WT_LP	Set1_LP	OK	37.8832	20.2814	-0.901401	-2.12403	0.00295	0.0346207	yes
12417	MSTRG.935	"NCU10789T0"	WT_LP	Set1_LP	OK	36.3563	19.4505	-0.902401	-2.32233	0.00075	0.0121238	yes
6792	MSTRG.4407	"NCU10907T0"	WT_LP	Set1_LP	OK	18.7979	10.0481	-0.903643	-2.18443	0.002	0.0259155	yes
5292	MSTRG.2574	"MSTRG.2574.1"	WT_LP	Set1_LP	OK	1214.47	649.078	-0.903865	-2.31731	0.0011	0.016344	yes
8262	MSTRG.598	"NCU01975T0"	WT_LP	Set1_LP	OK	40.1972	21.4821	-0.903959	-2.22715	0.00155	0.021357	yes
8292	MSTRG.6001	"NCU00450T1"	WT_LP	Set1_LP	OK	134.056	71.5876	-0.905053	-2.28646	0.0013	0.0185843	yes
10242	MSTRG.7279	"NCU06317T0"	WT_LP	Set1_LP	OK	171.672	91.3885	-0.909573	-2.30231	0.0012	0.0174659	yes
6072	MSTRG.3526	"NCU03451T0"	WT_LP	Set1_LP	OK	45.7187	24.3031	-0.911645	-2.06391	0.0032	0.0368595	yes
10392	MSTRG.7403	"NCU04470T0"	WT_LP	Set1_LP	OK	54.2133	28.7946	-0.912848	-2.27584	0.00125	0.018034	yes
372	MSTRG.10321	"NCU08947T0"	WT_LP	Set1_LP	OK	339.806	180.307	-0.914256	-2.38544	0.00075	0.0121238	yes
942	MSTRG.10809	"NCU04781T0"	WT_LP	Set1_LP	OK	335.33	177.927	-0.914299	-2.16869	0.00245	0.0301521	yes
4497	MSTRG.1808	"NCU09141T0"	WT_LP	Set1_LP	OK	341.636	180.888	-0.917364	-2.27224	0.00115	0.0169085	yes
9927	MSTRG.7029	"NCU07701T0"	WT_LP	Set1_LP	OK	54.4291	28.7645	-0.92009	-2.37786	0.00085	0.013367	yes
5892	MSTRG.3305	"NCU08642T1"	WT_LP	Set1_LP	OK	11.5416	6.09608	-0.920895	-2.16858	0.00305	0.0355656	yes
9912	MSTRG.7005	"NCU07719T0"	WT_LP	Set1_LP	OK	41.5161	21.9192	-0.921474	-2.32106	0.00095	0.0145566	yes
3672	MSTRG.12948	"NCU08130T0"	WT_LP	Set1_LP	OK	345.791	182.445	-0.92244	-2.12189	0.00275	0.0327688	yes
4932	MSTRG.2270	"NCU00895T0"	WT_LP	Set1_LP	OK	126.317	66.6232	-0.922955	-2.40092	0.00055	0.00950481	yes
6657	MSTRG.4178	"NCU01674T0"	WT_LP	Set1_LP	OK	164.882	86.8916	-0.924142	-2.40343	0.00055	0.00950481	yes
11877	MSTRG.8959	"NCU03710T0"	WT_LP	Set1_LP	OK	31.9154	16.8189	-0.924173	-2.32426	0.0009	0.0139539	yes
6237	MSTRG.3660	"NCU03340T0"	WT_LP	Set1_LP	OK	373.732	196.886	-0.924643	-2.41009	0.00105	0.0157475	yes
8517	MSTRG.621	"NCU01956T0"	WT_LP	Set1_LP	OK	81.9626	43.1138	-0.926817	-2.38276	0.0008	0.012757	yes
9687	MSTRG.684	"NCU01919T0"	WT_LP	Set1_LP	OK	134.366	70.5975	-0.928474	-2.29483	0.001	0.0151522	yes
2622	MSTRG.1220	"NCU02751T0"	WT_LP	Set1_LP	OK	23.3375	12.2526	-0.929565	-2.40858	0.0005	0.00879069	yes
6357	MSTRG.380	"NCU02117T0"	WT_LP	Set1_LP	OK	32.155	16.8764	-0.930031	-2.17777	0.0026	0.0314804	yes
4842	MSTRG.2142	"NCU00969T0"	WT_LP	Set1_LP	OK	196.868	103.32	-0.930119	-2.43073	0.0004	0.007345	yes
2937	MSTRG.1238	"NCU09386T0"	WT_LP	Set1_LP	OK	30.7932	16.137	-0.932241	-2.14511	0.0026	0.0314804	yes
4512	MSTRG.1816	"NCU08390T0"	WT_LP	Set1_LP	OK	351.977	184.344	-0.933079	-2.39834	0.00055	0.00950481	yes
3372	MSTRG.12736	"NCU02333T0"	WT_LP	Set1_LP	OK	432.354	226.069	-0.935449	-2.26961	0.0012	0.0174659	yes
1437	MSTRG.11267	"NCU03904T0"	WT_LP	Set1_LP	OK	85.5291	44.7101	-0.935815	-2.31871	0.00105	0.0157475	yes
11772	MSTRG.8831	"NCU03610T0"	WT_LP	Set1_LP	OK	25.2744	13.2034	-0.936769	-2.20716	0.0019	0.0248934	yes
10782	MSTRG.7799	"NCU07314T1"	WT_LP	Set1_LP	OK	30.0924	15.7099	-0.93773	-2.37083	0.00085	0.013367	yes
2157	MSTRG.11962	"NCU09436T0"	WT_LP	Set1_LP	OK	109.531	57.1322	-0.938966	-2.43842	0.00055	0.00950481	yes
8202	MSTRG.5896	"NCU11181T0"	WT_LP	Set1_LP	OK	231.236	120.41	-0.941409	-2.43835	0.00035	0.00660875	yes
9867	MSTRG.6987	"NCU07733T0"	WT_LP	Set1_LP	OK	91.6699	47.6228	-0.944795	-2.42468	0.0007	0.0115127	yes
9447	MSTRG.6705	"NCU07947T0"	WT_LP	Set1_LP	OK	131.158	68.0641	-0.946336	-2.47159	0.0005	0.00879069	yes
3057	MSTRG.12438	"NCU06120T0"	WT_LP	Set1_LP	OK	34.6427	17.9703	-0.946933	-2.08071	0.0032	0.0368595	yes
1557	MSTRG.11470	"NCU04063T0"	WT_LP	Set1_LP	OK	69.5852	36.0195	-0.950002	-2.40265	0.00055	0.00950481	yes
1482	MSTRG.1140	"NCU02702T0"	WT_LP	Set1_LP	OK	17.4223	9.01543	-0.950468	-2.15616	0.00275	0.0327688	yes
6372	MSTRG.3828	"NCU06844T1"	WT_LP	Set1_LP	OK	168.13	86.8429	-0.953097	-2.47712	0.0007	0.0115127	yes
12912	MSTRG.9905	"NCU01451T0"	WT_LP	Set1_LP	OK	367.724	189.837	-0.953862	-2.28869	0.0013	0.0185843	yes
12432	MSTRG.9375	"NCU01202T0"	WT_LP	Set1_LP	OK	120.946	62.3998	-0.95475	-2.48995	0.0007	0.0115127	yes
3102	MSTRG.12494	"NCU06081T0"	WT_LP	Set1_LP	OK	88.155	45.3812	-0.957947	-2.47146	0.0008	0.012757	yes
6762	MSTRG.4322	"NCU01545T0"	WT_LP	Set1_LP	OK	422.672	217.44	-0.958922	-2.43587	0.00055	0.00950481	yes
4752	MSTRG.2102	"NCU09878T0"	WT_LP	Set1_LP	OK	105.214	54.0962	-0.959729	-2.34753	0.0006	0.0101835	yes
6312	MSTRG.3763	"NCU05419T0"	WT_LP	Set1_LP	OK	21.1445	10.8549	-0.961937	-2.13263	0.00325	0.0372674	yes
8352	MSTRG.6033	"NCU00477T0"	WT_LP	Set1_LP	OK	374.491	192.243	-0.961997	-2.29078	0.0015	0.0208096	yes
147	MSTRG.10114	"NCU04202T0"	WT_LP	Set1_LP	OK	267.926	137.436	-0.963072	-2.4328	0.0007	0.0115127	yes
5322	MSTRG.2670	"NCU00593T0"	WT_LP	Set1_LP	OK	68.5704	35.1546	-0.963872	-2.50272	0.00045	0.00807047	yes
6747	MSTRG.4316	"NCU01548T0"	WT_LP	Set1_LP	OK	343.669	176.015	-0.965321	-2.47702	0.0006	0.0101835	yes
4947	MSTRG.2284	"NCU00884T0"	WT_LP	Set1_LP	OK	427.475	218.934	-0.965345	-2.24964	0.0014	0.0197187	yes
12867	MSTRG.9829	"NCU09534T0"	WT_LP	Set1_LP	OK	221.057	113.148	-0.966208	-2.27477	0.00125	0.018034	yes
1797	MSTRG.11698	"NCU05148T0"	WT_LP	Set1_LP	OK	117.578	60.1284	-0.967502	-2.3139	0.0015	0.0208096	yes
4557	MSTRG.1849	"NCU08369T0"	WT_LP	Set1_LP	OK	41.2919	21.1046	-0.968298	-2.31541	0.00155	0.021357	yes
10467	MSTRG.753	"NCU01873T0"	WT_LP	Set1_LP	OK	39.7527	20.3054	-0.96919	-2.48527	0.00065	0.01087	yes
9792	MSTRG.6943	"NCU06626T0"	WT_LP	Set1_LP	OK	33.5554	17.1381	-0.969339	-2.52484	0.00055	0.00950481	yes
4332	MSTRG.1622	"NCU11248T0"	WT_LP	Set1_LP	OK	32.1601	16.4031	-0.971299	-2.33913	0.001	0.0151522	yes
2427	MSTRG.1205	"NCU02741T0"	WT_LP	Set1_LP	OK	18.8872	9.62134	-0.973098	-2.17207	0.0027	0.0323098	yes
8397	MSTRG.6090	"NCU09002T0"	WT_LP	Set1_LP	OK	257.832	130.847	-0.978546	-2.28504	0.00175	0.0233667	yes
3267	MSTRG.1261	"NCU09367T0"	WT_LP	Set1_LP	OK	22.9376	11.6405	-0.978559	-2.3771	0.0009	0.0139539	yes
357	MSTRG.10320	"NCU08946T0"	WT_LP	Set1_LP	OK	229.699	116.536	-0.97897	-2.52803	0.00045	0.00807047	yes
4962	MSTRG.2315	"NCU00859T0"	WT_LP	Set1_LP	OK	85.757	43.4199	-0.981897	-2.13353	0.00265	0.0319068	yes
3222	MSTRG.12591	"NCU02453T0"	WT_LP	Set1_LP	OK	186.259	94.2609	-0.982578	-2.48196	0.0008	0.012757	yes
12717	MSTRG.9637	"NCU01407T0"	WT_LP	Set1_LP	OK	12.8141	6.4833	-0.982929	-2.10291	0.00325	0.0372674	yes
11997	MSTRG.912	"NCU02544T0"	WT_LP	Set1_LP	OK	58.1243	29.3684	-0.984874	-2.42316	0.00075	0.0121238	yes
3357	MSTRG.12727	"NCU02342T0"	WT_LP	Set1_LP	OK	12.3621	6.24304	-0.985605	-2.0297	0.00385	0.0422605	yes
3297	MSTRG.12654	"NCU02397T0"	WT_LP	Set1_LP	OK	235.51	118.746	-0.987911	-2.35348	0.00135	0.0191508	yes
402	MSTRG.10373	"NCU09846T0"	WT_LP	Set1_LP	OK	12.2206	6.15615	-0.989211	-2.42344	0.00045	0.00807047	yes
957	MSTRG.10827	"NCU04796T0"	WT_LP	Set1_LP	OK	30.2611	15.1889	-0.994446	-2.4166	0.00065	0.01087	yes
8967	MSTRG.6432	"NCU09647T0"	WT_LP	Set1_LP	OK	38.7939	19.4679	-0.99473	-2.48702	0.00025	0.00504322	yes
10182	MSTRG.7219	"NCU06367T0"	WT_LP	Set1_LP	OK	41.1189	20.6168	-0.995978	-2.33132	0.00095	0.0145566	yes
3867	MSTRG.13094	"NCU05789T0"	WT_LP	Set1_LP	OK	123.944	62.1362	-0.996185	-2.58456	0.00015	0.00331184	yes
5052	MSTRG.2367	"NCU00814T0"	WT_LP	Set1_LP	OK	18.8262	9.43769	-0.996236	-2.41628	0.00065	0.01087	yes
12507	MSTRG.9401	"NCU01219T0"	WT_LP	Set1_LP	OK	446.539	223.821	-0.996438	-2.21544	0.00155	0.021357	yes
12897	MSTRG.9893	"NCU01459T0"	WT_LP	Set1_LP	OK	48.2891	24.1947	-0.997006	-2.54152	0.00045	0.00807047	yes
5697	MSTRG.3079	"NCU02829T0"	WT_LP	Set1_LP	OK	55.077	27.5512	-0.999332	-2.16036	0.00315	0.0364224	yes
8307	MSTRG.6003	"NCU00451T0"	WT_LP	Set1_LP	OK	175.218	87.5455	-1.00104	-2.55446	0.00015	0.00331184	yes
3537	MSTRG.12862	"NCU02242T0"	WT_LP	Set1_LP	OK	9.31109	4.64634	-1.00285	-2.12026	0.0029	0.0341472	yes
3192	MSTRG.12582	"NCU02459T0"	WT_LP	Set1_LP	OK	112.821	56.1732	-1.00608	-2.60085	0.00025	0.00504322	yes
11352	MSTRG.838	"NCU10933T0"	WT_LP	Set1_LP	OK	15.2005	7.56237	-1.00721	-2.13884	0.00285	0.0337162	yes
1467	MSTRG.11315	"NCU03944T0"	WT_LP	Set1_LP	OK	84.6467	42.0821	-1.00825	-2.63774	0.0002	0.00420033	yes
6612	MSTRG.4086	"NCU01768T0"	WT_LP	Set1_LP	OK	320.651	158.919	-1.01271	-2.12173	0.00345	0.0389691	yes
5367	MSTRG.2761	"MSTRG.2761.1"	WT_LP	Set1_LP	OK	165.143	81.7253	-1.01486	-2.57469	0.00015	0.00331184	yes
1302	MSTRG.11092	"NCU05544T1"	WT_LP	Set1_LP	OK	91.2781	45.1417	-1.01581	-2.26756	0.00215	0.0273389	yes
9822	MSTRG.6951	"NCU06632T0"	WT_LP	Set1_LP	OK	60.955	30.1296	-1.01656	-2.60477	0.00035	0.00660875	yes
5262	MSTRG.2540	"NCU00684T0"	WT_LP	Set1_LP	OK	30.6568	15.1428	-1.01758	-2.47211	0.0004	0.007345	yes
11607	MSTRG.8589	"NCU09674T0"	WT_LP	Set1_LP	OK	122.026	60.2065	-1.01919	-2.58641	0.00015	0.00331184	yes
6807	MSTRG.4420	"NCU08515T0"	WT_LP	Set1_LP	OK	259.935	128.172	-1.02007	-2.57071	0.0004	0.007345	yes
4227	MSTRG.1525	"NCU03156T0"	WT_LP	Set1_LP	OK	150.607	74.2464	-1.0204	-2.66812	0.0002	0.00420033	yes
9717	MSTRG.6899	"NCU06588T0"	WT_LP	Set1_LP	OK	86.4521	42.615	-1.02054	-2.62783	5e-05	0.00128834	yes
11967	MSTRG.9087	"NCU03800T0"	WT_LP	Set1_LP	OK	82.3743	40.559	-1.02217	-2.6109	0.00035	0.00660875	yes
7572	MSTRG.506	"NCU02041T0"	WT_LP	Set1_LP	OK	143.636	70.6524	-1.0236	-2.64455	0.00025	0.00504322	yes
10902	MSTRG.7944	"NCU06986T0"	WT_LP	Set1_LP	OK	159.784	78.5908	-1.02369	-2.44387	0.00085	0.013367	yes
7482	MSTRG.4896	"NCU05715T1"	WT_LP	Set1_LP	OK	20.9367	10.29	-1.02479	-2.55997	0.0002	0.00420033	yes
132	MSTRG.10099	"NCU04193T0"	WT_LP	Set1_LP	OK	64.386	31.5088	-1.03099	-2.61319	0.00025	0.00504322	yes
1347	MSTRG.11165	"NCU05488T0"	WT_LP	Set1_LP	OK	320.161	156.594	-1.03177	-2.36106	0.00115	0.0169085	yes
3567	MSTRG.12883	"NCU02229T0"	WT_LP	Set1_LP	OK	17.8595	8.73416	-1.03195	-2.21499	0.0028	0.0332335	yes
11127	MSTRG.8229	"NCU05234T0"	WT_LP	Set1_LP	OK	35.7486	17.468	-1.03317	-2.51501	0.0005	0.00879069	yes
2322	MSTRG.12027	"NCU09040T0"	WT_LP	Set1_LP	OK	48.7723	23.8298	-1.03329	-2.46083	0.00045	0.00807047	yes
4182	MSTRG.1438	"NCU03093T0"	WT_LP	Set1_LP	OK	257.516	125.617	-1.03563	-2.6973	0.00015	0.00331184	yes
1332	MSTRG.11163	"NCU05490T0"	WT_LP	Set1_LP	OK	843.313	411.349	-1.03571	-2.44857	0.00085	0.013367	yes
9777	MSTRG.6938	"NCU06622T0"	WT_LP	Set1_LP	OK	45.1527	22.0029	-1.03712	-2.28012	0.0019	0.0248934	yes
7782	MSTRG.5383	"NCU00028T0"	WT_LP	Set1_LP	OK	40.053	19.5145	-1.03736	-2.18362	0.00215	0.0273389	yes
7527	MSTRG.5023	"NCU07879T0"	WT_LP	Set1_LP	OK	48.4992	23.6237	-1.03773	-2.69161	0.0001	0.00234369	yes
11052	MSTRG.8125	"NCU05303T0"	WT_LP	Set1_LP	OK	73.6416	35.8385	-1.03901	-2.65105	5e-05	0.00128834	yes
5412	MSTRG.28	"NCU08053T0"	WT_LP	Set1_LP	OK	39.5967	19.1904	-1.04499	-2.47096	0.0006	0.0101835	yes
4272	MSTRG.1570	"NCU03188T0"	WT_LP	Set1_LP	OK	165.07	79.8896	-1.047	-2.46135	0.0007	0.0115127	yes
12642	MSTRG.9583	"NCU01360T0"	WT_LP	Set1_LP	OK	193.876	93.7694	-1.04795	-2.45367	0.0008	0.012757	yes
4197	MSTRG.1486	"NCU03130T0"	WT_LP	Set1_LP	OK	82.5505	39.922	-1.04809	-2.65407	5e-05	0.00128834	yes
4542	MSTRG.1836	"NCU08374T0"	WT_LP	Set1_LP	OK	28.5267	13.7658	-1.05122	-2.46391	0.0006	0.0101835	yes
1422	MSTRG.11244	"NCU03891T0"	WT_LP	Set1_LP	OK	38.0126	18.3123	-1.05366	-2.34823	0.0011	0.016344	yes
12582	MSTRG.950	"NCU02580T0"	WT_LP	Set1_LP	OK	205.019	98.7116	-1.05446	-2.66764	0.0004	0.007345	yes
6147	MSTRG.3585	"NCU03401T0"	WT_LP	Set1_LP	OK	46.9107	22.4469	-1.0634	-2.34381	0.0011	0.016344	yes
5757	MSTRG.3177	"NCU02765T0"	WT_LP	Set1_LP	OK	786.524	376.02	-1.06468	-2.56575	0.00035	0.00660875	yes
7542	MSTRG.5033	"NCU07888T0"	WT_LP	Set1_LP	OK	27.5767	13.1641	-1.06684	-2.41474	0.00085	0.013367	yes
11892	MSTRG.8960	"NCU03711T0"	WT_LP	Set1_LP	OK	123.816	58.9427	-1.07081	-2.80348	5e-05	0.00128834	yes
5472	MSTRG.2885	"NCU02982T0"	WT_LP	Set1_LP	OK	152.987	72.8128	-1.07115	-2.57909	0.0003	0.00584877	yes
4302	MSTRG.1604	"NCU03213T0"	WT_LP	Set1_LP	OK	44.7108	21.2566	-1.07271	-2.52179	0.00045	0.00807047	yes
11802	MSTRG.8852	"NCU03645T0"	WT_LP	Set1_LP	OK	6.61329	3.14154	-1.07389	-2.43408	0.0011	0.016344	yes
12957	MSTRG.9949	"NCU01428T2"	WT_LP	Set1_LP	OK	149.366	70.9125	-1.07474	-2.68498	5e-05	0.00128834	yes
9702	MSTRG.686	"NCU01918T0"	WT_LP	Set1_LP	OK	74.812	35.5153	-1.07483	-2.74024	0.00015	0.00331184	yes
3027	MSTRG.12417	"NCU06132T0"	WT_LP	Set1_LP	OK	68.5109	32.5196	-1.07502	-2.72705	0.00015	0.00331184	yes
2202	MSTRG.11984	"NCU09460T0"	WT_LP	Set1_LP	OK	193.678	91.9105	-1.07536	-2.79316	0.00025	0.00504322	yes
6732	MSTRG.4272	"NCU01587T1"	WT_LP	Set1_LP	OK	454.225	215.44	-1.07612	-2.70577	5e-05	0.00128834	yes
9837	MSTRG.6957	"NCU09747T0"	WT_LP	Set1_LP	OK	101.165	47.9589	-1.07684	-2.1376	0.00305	0.0355656	yes
1692	MSTRG.11634	"NCU05942T0"	WT_LP	Set1_LP	OK	241.256	114.294	-1.07782	-2.69243	0.0001	0.00234369	yes
2502	MSTRG.12129	"NCU06912T0"	WT_LP	Set1_LP	OK	98.6864	46.7414	-1.07815	-2.80322	5e-05	0.00128834	yes
9372	MSTRG.663	"NCU01929T0"	WT_LP	Set1_LP	OK	67.4348	31.9384	-1.0782	-2.16281	0.00285	0.0337162	yes
7602	MSTRG.5101	"NCU06452T0"	WT_LP	Set1_LP	OK	94.6428	44.7346	-1.0811	-2.3651	0.0009	0.0139539	yes
11457	MSTRG.8499	"NCU08922T0"	WT_LP	Set1_LP	OK	31.3172	14.7957	-1.08178	-2.09331	0.00355	0.0398279	yes
10992	MSTRG.8094	"NCU09931T0"	WT_LP	Set1_LP	OK	68.5407	32.3736	-1.08214	-2.76545	5e-05	0.00128834	yes
207	MSTRG.10164	"NCU04246T0"	WT_LP	Set1_LP	OK	87.2518	41.1486	-1.08434	-2.75593	5e-05	0.00128834	yes
7692	MSTRG.5242	"NCU06211T0"	WT_LP	Set1_LP	OK	85.9076	40.4489	-1.08669	-2.49927	0.0004	0.007345	yes
4257	MSTRG.156	"NCU07465T1"	WT_LP	Set1_LP	OK	216.283	101.587	-1.09021	-2.71366	5e-05	0.00128834	yes
11622	MSTRG.859	"NCU02507T0"	WT_LP	Set1_LP	OK	34.0471	15.9143	-1.09721	-2.22966	0.00215	0.0273389	yes
7587	MSTRG.5093	"NCU06448T0"	WT_LP	Set1_LP	OK	108.806	50.8127	-1.0985	-2.8135	0.0001	0.00234369	yes
4017	MSTRG.13169	"NCU05841T0"	WT_LP	Set1_LP	OK	115.096	53.662	-1.10087	-2.87045	0.0001	0.00234369	yes
12942	MSTRG.9939	"NCU01436T0"	WT_LP	Set1_LP	OK	449.234	209.09	-1.10334	-2.83586	0.0001	0.00234369	yes
8697	MSTRG.6309	"NCU08549T0"	WT_LP	Set1_LP	OK	151.693	70.5872	-1.10368	-2.746	0.00015	0.00331184	yes
3237	MSTRG.12599	"MSTRG.12599.1"	WT_LP	Set1_LP	OK	26.1531	12.1682	-1.10387	-2.40406	0.00105	0.0157475	yes
9237	MSTRG.6525	"NCU07654T0"	WT_LP	Set1_LP	OK	22.3477	10.3685	-1.10791	-2.56156	0.0002	0.00420033	yes
537	MSTRG.10550	"NCU07117T1"	WT_LP	Set1_LP	OK	75.2089	34.8763	-1.10866	-2.75146	0.0001	0.00234369	yes
5187	MSTRG.249	"NCU09088T0"	WT_LP	Set1_LP	OK	64.3472	29.7709	-1.11197	-2.87216	0.0001	0.00234369	yes
7422	MSTRG.4869	"NCU05693T0"	WT_LP	Set1_LP	OK	45.014	20.7895	-1.11452	-2.38861	0.0012	0.0174659	yes
9762	MSTRG.6921	"NCU06607T0"	WT_LP	Set1_LP	OK	36.9143	17.0346	-1.11571	-2.78846	5e-05	0.00128834	yes
2007	MSTRG.1181	"NCU02723T0"	WT_LP	Set1_LP	OK	21.7438	10.0201	-1.11771	-2.46254	0.0007	0.0115127	yes
6567	MSTRG.4035	"NCU01794T0"	WT_LP	Set1_LP	OK	144.806	66.6591	-1.11924	-2.83022	0.0001	0.00234369	yes
7617	MSTRG.5114	"NCU06460T0"	WT_LP	Set1_LP	OK	22.1167	10.1033	-1.13031	-2.64569	0.00015	0.00331184	yes
3207	MSTRG.12587	"NCU02455T0"	WT_LP	Set1_LP	OK	215.546	98.3602	-1.13185	-2.88884	0.00015	0.00331184	yes
2997	MSTRG.1240	"NCU09381T0"	WT_LP	Set1_LP	OK	33.7695	15.4068	-1.13215	-2.40201	0.00065	0.01087	yes
11787	MSTRG.8843	"NCU03617T0"	WT_LP	Set1_LP	OK	17.7875	8.10679	-1.13366	-2.51577	0.00065	0.01087	yes
5352	MSTRG.2707	"NCU00563T0"	WT_LP	Set1_LP	OK	290.332	132.306	-1.13382	-2.38689	0.0012	0.0174659	yes
972	MSTRG.10834	"NCU04800T0"	WT_LP	Set1_LP	OK	26.6749	12.1346	-1.13635	-2.88362	5e-05	0.00128834	yes
2352	MSTRG.12029	"NCU09041T0"	WT_LP	Set1_LP	OK	823.927	374.411	-1.13789	-2.63922	0.00025	0.00504322	yes
5397	MSTRG.2798	"NCU03047T0"	WT_LP	Set1_LP	OK	43.2045	19.6301	-1.13811	-2.79553	0.0001	0.00234369	yes
3492	MSTRG.1281	"NCU10058T0"	WT_LP	Set1_LP	OK	567.732	257.903	-1.13838	-2.59005	0.0003	0.00584877	yes
3792	MSTRG.12994	"MSTRG.12994.1"	WT_LP	Set1_LP	OK	9.16048	4.15913	-1.13914	-2.30101	0.002	0.0259155	yes
4122	MSTRG.13242	"NCU05900T0"	WT_LP	Set1_LP	OK	71.9263	32.6547	-1.13923	-2.38492	0.0007	0.0115127	yes
10767	MSTRG.7793	"NCU07320T0"	WT_LP	Set1_LP	OK	37.1305	16.8337	-1.14126	-2.84394	5e-05	0.00128834	yes
11817	MSTRG.8874	"NCU03637T0"	WT_LP	Set1_LP	OK	109.212	49.3486	-1.14605	-2.99296	5e-05	0.00128834	yes
4452	MSTRG.176	"NCU07446T0"	WT_LP	Set1_LP	OK	211.845	95.515	-1.14921	-2.84077	5e-05	0.00128834	yes
8922	MSTRG.6424	"NCU09643T0"	WT_LP	Set1_LP	OK	43.409	19.5401	-1.15156	-2.89118	5e-05	0.00128834	yes
11082	MSTRG.8144	"NCU05288T0"	WT_LP	Set1_LP	OK	147.111	66.0992	-1.1542	-2.99174	5e-05	0.00128834	yes
11037	MSTRG.8118	"NCU05309T0"	WT_LP	Set1_LP	OK	57.085	25.6088	-1.15647	-2.82498	0.0001	0.00234369	yes
6222	MSTRG.3645	"NCU03358T0"	WT_LP	Set1_LP	OK	59.3591	26.6117	-1.15741	-2.80645	5e-05	0.00128834	yes
4797	MSTRG.2112	"NCU00992T1"	WT_LP	Set1_LP	OK	15.4421	6.913	-1.15948	-2.66484	0.00015	0.00331184	yes
12402	MSTRG.9338	"NCU01169T0"	WT_LP	Set1_LP	OK	178.98	80.1242	-1.15949	-2.41096	0.0006	0.0101835	yes
6162	MSTRG.3593	"NCU03395T0"	WT_LP	Set1_LP	OK	166.513	74.5395	-1.15956	-2.71786	0.0002	0.00420033	yes
492	MSTRG.10495	"NCU07169T0"	WT_LP	Set1_LP	OK	20.9978	9.38977	-1.16108	-2.69593	0.0001	0.00234369	yes
11907	MSTRG.9004	"NCU03747T0"	WT_LP	Set1_LP	OK	55.5308	24.8192	-1.16183	-2.91586	0.0001	0.00234369	yes
12972	MSTRG.995	"NCU02610T1"	WT_LP	Set1_LP	OK	74.8301	33.4288	-1.16253	-2.90341	0.00015	0.00331184	yes
4467	MSTRG.1763	"NCU09111T0"	WT_LP	Set1_LP	OK	521.503	232.174	-1.16747	-2.70778	5e-05	0.00128834	yes
10752	MSTRG.7786	"NCU07325T0"	WT_LP	Set1_LP	OK	708.056	314.077	-1.17274	-2.94924	5e-05	0.00128834	yes
27	MSTRG.10015	"NCU04140T0"	WT_LP	Set1_LP	OK	880.794	390.432	-1.17373	-2.85479	0.0002	0.00420033	yes
9162	MSTRG.6508	"NCU07617T0"	WT_LP	Set1_LP	OK	10.5584	4.66127	-1.1796	-2.65931	0.0004	0.007345	yes
4617	MSTRG.192	"NCU07434T0"	WT_LP	Set1_LP	OK	116.229	51.2769	-1.18059	-3.04506	5e-05	0.00128834	yes
8382	MSTRG.6086	"NCU08991T0"	WT_LP	Set1_LP	OK	486.046	214.322	-1.18131	-2.94719	0.0001	0.00234369	yes
297	MSTRG.10293	"NCU11102T0"	WT_LP	Set1_LP	OK	36.4595	16.0669	-1.1822	-2.85936	5e-05	0.00128834	yes
42	MSTRG.10038	"NCU04152T0"	WT_LP	Set1_LP	OK	11.1496	4.90227	-1.18547	-2.26267	0.0017	0.0228867	yes
1452	MSTRG.11277	"NCU03910T0"	WT_LP	Set1_LP	OK	213.077	93.6772	-1.18561	-2.48374	0.00045	0.00807047	yes
8367	MSTRG.6078	"NCU08986T1"	WT_LP	Set1_LP	OK	50.7896	22.3078	-1.18699	-2.8804	5e-05	0.00128834	yes
12567	MSTRG.9460	"NCU01268T0"	WT_LP	Set1_LP	OK	20.6158	9.05022	-1.18772	-2.70367	0.00035	0.00660875	yes
8187	MSTRG.5834	"NCU00335T0"	WT_LP	Set1_LP	OK	30.5901	13.4042	-1.19038	-2.73754	0.0002	0.00420033	yes
11067	MSTRG.813	"NCU02472T0"	WT_LP	Set1_LP	OK	150.191	65.7271	-1.19223	-3.08882	5e-05	0.00128834	yes
6042	MSTRG.3510	"NCU03465T0"	WT_LP	Set1_LP	OK	41.7675	18.2646	-1.19333	-2.92081	5e-05	0.00128834	yes
9942	MSTRG.7055	"NCU11369T0"	WT_LP	Set1_LP	OK	203.495	88.7468	-1.19722	-3.0888	5e-05	0.00128834	yes
5742	MSTRG.3147	"NCU02786T0"	WT_LP	Set1_LP	OK	109.744	47.8582	-1.1973	-2.81763	5e-05	0.00128834	yes
10632	MSTRG.770	"NCU01859T0"	WT_LP	Set1_LP	OK	235.403	102.644	-1.19749	-3.07575	5e-05	0.00128834	yes
10842	MSTRG.7873	"NCU07267T0"	WT_LP	Set1_LP	OK	1574.75	685.979	-1.19888	-2.63772	0.0002	0.00420033	yes
4137	MSTRG.13244	"NCU05902T0"	WT_LP	Set1_LP	OK	23.2024	10.1072	-1.19889	-3.04176	0.0001	0.00234369	yes
10602	MSTRG.769	"NCU01861T0"	WT_LP	Set1_LP	OK	311.529	135.565	-1.20038	-2.77724	5e-05	0.00128834	yes
10887	MSTRG.7943	"NCU06985T0"	WT_LP	Set1_LP	OK	9.90357	4.30902	-1.20059	-2.60081	0.00025	0.00504322	yes
3897	MSTRG.1313	"MSTRG.1313.1"	WT_LP	Set1_LP	OK	31.1195	13.5324	-1.2014	-2.37004	0.00165	0.0223859	yes
507	MSTRG.10503	"NCU07166T0"	WT_LP	Set1_LP	OK	79.1884	34.3923	-1.2032	-3.05823	5e-05	0.00128834	yes
102	MSTRG.10095	"NCU04191T0"	WT_LP	Set1_LP	OK	12.418	5.38664	-1.20497	-2.30912	0.00115	0.0169085	yes
1392	MSTRG.11196	"NCU03857T2"	WT_LP	Set1_LP	OK	140.09	60.7683	-1.20497	-2.64848	0.0003	0.00584877	yes
3327	MSTRG.12682	"NCU02373T0"	WT_LP	Set1_LP	OK	284.314	123.286	-1.20548	-3.09963	5e-05	0.00128834	yes
5862	MSTRG.3271	"NCU08611T0"	WT_LP	Set1_LP	OK	62.3717	26.9739	-1.20933	-2.92545	5e-05	0.00128834	yes
8037	MSTRG.5705	"NCU00244T0"	WT_LP	Set1_LP	OK	112.139	48.4813	-1.20978	-3.15624	5e-05	0.00128834	yes
5337	MSTRG.2696	"NCU00571T0"	WT_LP	Set1_LP	OK	71.8984	31.0782	-1.21006	-3.08456	5e-05	0.00128834	yes
4707	MSTRG.2055	"NCU07363T0"	WT_LP	Set1_LP	OK	139.506	60.28	-1.21057	-3.1261	5e-05	0.00128834	yes
3507	MSTRG.12815	"NCU02273T0"	WT_LP	Set1_LP	OK	461.18	198.649	-1.21511	-2.93356	5e-05	0.00128834	yes
13002	MSTRG.9995	"NCU04124T0"	WT_LP	Set1_LP	OK	17.0964	7.27839	-1.232	-2.92566	5e-05	0.00128834	yes
6522	MSTRG.3979	"NCU01831T0"	WT_LP	Set1_LP	OK	19.13	8.14362	-1.2321	-2.89686	5e-05	0.00128834	yes
1857	MSTRG.11729	"NCU05130T0"	WT_LP	Set1_LP	OK	16.4817	6.99845	-1.23576	-2.82165	0.0001	0.00234369	yes
9957	MSTRG.7058	"NCU07681T0"	WT_LP	Set1_LP	OK	105.223	44.6674	-1.23616	-2.69345	0.0001	0.00234369	yes
237	MSTRG.10222	"NCU04283T1"	WT_LP	Set1_LP	OK	1003.34	425.839	-1.23643	-2.91133	5e-05	0.00128834	yes
10497	MSTRG.7557	"NCU16822T0"	WT_LP	Set1_LP	OK	798.6	338.813	-1.23698	-3.10159	5e-05	0.00128834	yes
7167	MSTRG.4638	"NCU09342T0"	WT_LP	Set1_LP	OK	10.5473	4.46083	-1.24149	-2.68487	0.00055	0.00950481	yes
6507	MSTRG.3959	"NCU01838T0"	WT_LP	Set1_LP	OK	74.4891	31.4897	-1.24215	-3.13633	5e-05	0.00128834	yes
387	MSTRG.10355	"NCU09844T0"	WT_LP	Set1_LP	OK	7.90325	3.34061	-1.24233	-2.67191	0.00025	0.00504322	yes
8712	MSTRG.6317	"NCU08541T0"	WT_LP	Set1_LP	OK	57.3314	24.1754	-1.24579	-2.97677	5e-05	0.00128834	yes
10347	MSTRG.7341	"NCU04516T0"	WT_LP	Set1_LP	OK	42.5482	17.8562	-1.25267	-3.18538	5e-05	0.00128834	yes
1602	MSTRG.11573	"NCU05984T0"	WT_LP	Set1_LP	OK	8.68821	3.64082	-1.25479	-2.6505	0.00035	0.00660875	yes
1542	MSTRG.11462	"NCU04058T0"	WT_LP	Set1_LP	OK	32.5734	13.6021	-1.25986	-2.93554	0.0001	0.00234369	yes
9732	MSTRG.6906	"NCU06597T0"	WT_LP	Set1_LP	OK	561.854	233.748	-1.26524	-2.95019	5e-05	0.00128834	yes
4407	MSTRG.1690	"NCU03281T1"	WT_LP	Set1_LP	OK	212.767	88.3537	-1.26791	-2.85058	5e-05	0.00128834	yes
3552	MSTRG.1287	"NCU09892T0"	WT_LP	Set1_LP	OK	61.4689	25.4654	-1.27132	-3.24795	5e-05	0.00128834	yes
4587	MSTRG.1902	"NCU11324T0"	WT_LP	Set1_LP	OK	75.8994	31.3608	-1.27512	-3.25202	5e-05	0.00128834	yes
7992	MSTRG.5627	"NCU00195T0"	WT_LP	Set1_LP	OK	10.5919	4.36039	-1.28043	-2.83008	5e-05	0.00128834	yes
10572	MSTRG.7671	"NCU08035T0"	WT_LP	Set1_LP	OK	101.301	41.595	-1.28416	-2.68018	0.0002	0.00420033	yes
1932	MSTRG.11747	"NCU05118T0"	WT_LP	Set1_LP	OK	187.096	76.5698	-1.28893	-3.1003	5e-05	0.00128834	yes
2472	MSTRG.12116	"NCU06894T0"	WT_LP	Set1_LP	OK	6.77782	2.77146	-1.29017	-2.51914	0.001	0.0151522	yes
3837	MSTRG.13071	"NCU05770T0"	WT_LP	Set1_LP	OK	303.882	123.658	-1.29715	-3.01559	5e-05	0.00128834	yes
12807	MSTRG.978	"NCU02602T0"	WT_LP	Set1_LP	OK	217.845	88.4996	-1.29956	-2.12465	0.00285	0.0337162	yes
5277	MSTRG.2563	"NCU00670T0"	WT_LP	Set1_LP	OK	240.546	97.2823	-1.30606	-2.35527	0.00145	0.02027	yes
12372	MSTRG.933	"NCU02560T0"	WT_LP	Set1_LP	OK	26.6865	10.7442	-1.31255	-3.03933	5e-05	0.00128834	yes
6672	MSTRG.4194	"NCU01654T0"	WT_LP	Set1_LP	OK	47.2495	19.023	-1.31256	-3.41506	5e-05	0.00128834	yes
5637	MSTRG.3012	"NCU02887T0"	WT_LP	Set1_LP	OK	150.512	60.5278	-1.31421	-2.70153	0.00015	0.00331184	yes
10407	MSTRG.7417	"NCU04461T0"	WT_LP	Set1_LP	OK	39.8	15.9689	-1.3175	-2.40647	0.0009	0.0139539	yes
7512	MSTRG.499	"NCU02046T0"	WT_LP	Set1_LP	OK	8.18584	3.28125	-1.31888	-2.76982	0.0002	0.00420033	yes
8322	MSTRG.6006	"NCU00456T0"	WT_LP	Set1_LP	OK	77.4988	30.9881	-1.32246	-3.11984	5e-05	0.00128834	yes
7242	MSTRG.4743	"NCU09519T0"	WT_LP	Set1_LP	OK	26.8762	10.745	-1.32266	-2.90942	5e-05	0.00128834	yes
10797	MSTRG.7805	"NCU07287T0"	WT_LP	Set1_LP	OK	1047.67	417.457	-1.32748	-3.01648	5e-05	0.00128834	yes
12267	MSTRG.9296	"NCU01142T0"	WT_LP	Set1_LP	OK	269.535	107.294	-1.3289	-2.43132	0.00345	0.0389691	yes
3042	MSTRG.1243	"NCU09378T0"	WT_LP	Set1_LP	OK	54.2981	21.5724	-1.33172	-3.24724	5e-05	0.00128834	yes
8097	MSTRG.5724	"NCU00259T0"	WT_LP	Set1_LP	OK	57.8227	22.8954	-1.33658	-3.22931	5e-05	0.00128834	yes
11157	MSTRG.8236	"NCU05229T0"	WT_LP	Set1_LP	OK	6.31918	2.50213	-1.33658	-2.42866	0.0013	0.0185843	yes
12387	MSTRG.9336	"NCU10359T0"	WT_LP	Set1_LP	OK	12.8857	5.10099	-1.33693	-3.02738	5e-05	0.00128834	yes
11097	MSTRG.8162	"NCU05279T0"	WT_LP	Set1_LP	OK	32.0184	12.6698	-1.3375	-2.63341	0.00035	0.00660875	yes
3447	MSTRG.12791	"NCU17250T0"	WT_LP	Set1_LP	OK	21.4631	8.4686	-1.34166	-2.49218	0.0005	0.00879069	yes
4287	MSTRG.1577	"NCU03193T0"	WT_LP	Set1_LP	OK	77.3509	30.2191	-1.35596	-3.38958	5e-05	0.00128834	yes
522	MSTRG.10504	"NCU07159T0"	WT_LP	Set1_LP	OK	87.8984	34.3197	-1.3568	-3.42336	5e-05	0.00128834	yes
12537	MSTRG.9449	"NCU01258T0"	WT_LP	Set1_LP	OK	123.175	48.0106	-1.35929	-3.39992	5e-05	0.00128834	yes
3177	MSTRG.12558	"NCU06034T0"	WT_LP	Set1_LP	OK	66.0409	25.7216	-1.36038	-2.55071	0.00045	0.00807047	yes
11142	MSTRG.8235	"NCU05230T0"	WT_LP	Set1_LP	OK	8.74415	3.37402	-1.37385	-2.43654	0.0009	0.0139539	yes
5487	MSTRG.2944	"NCU02941T0"	WT_LP	Set1_LP	OK	10.0123	3.85346	-1.37755	-2.43962	0.00095	0.0145566	yes
5172	MSTRG.2470	"NCU00732T0"	WT_LP	Set1_LP	OK	89.6547	34.4779	-1.37871	-2.94209	5e-05	0.00128834	yes
7797	MSTRG.5392	"NCU00042T0"	WT_LP	Set1_LP	OK	18.479	7.105	-1.37898	-2.81944	0.00015	0.00331184	yes
312	MSTRG.10297	"NCU08930T0"	WT_LP	Set1_LP	OK	188.476	72.4382	-1.37956	-3.5207	5e-05	0.00128834	yes
3762	MSTRG.1298	"NCU09802T0"	WT_LP	Set1_LP	OK	489.644	187.689	-1.38339	-3.51974	5e-05	0.00128834	yes
10122	MSTRG.7189	"NCU10897T0"	WT_LP	Set1_LP	OK	24.8518	9.46572	-1.39257	-2.52833	0.0007	0.0115127	yes
5502	MSTRG.2947	"NCU02938T0"	WT_LP	Set1_LP	OK	27.7955	10.5325	-1.40001	-2.72048	0.00045	0.00807047	yes
6267	MSTRG.3682	"NCU05338T0"	WT_LP	Set1_LP	OK	1563.2	589.599	-1.4067	-2.72732	5e-05	0.00128834	yes
117	MSTRG.10098	"NCU04192T0"	WT_LP	Set1_LP	OK	75.9543	28.4556	-1.41642	-3.62497	5e-05	0.00128834	yes
8952	MSTRG.6431	"NCU09646T0"	WT_LP	Set1_LP	OK	62.3217	23.264	-1.42164	-3.60914	5e-05	0.00128834	yes
1497	MSTRG.11400	"NCU12111T0"	WT_LP	Set1_LP	OK	14.3519	5.31428	-1.4333	-3.17709	5e-05	0.00128834	yes
7932	MSTRG.5587	"NCU00160T0"	WT_LP	Set1_LP	OK	204.016	75.5124	-1.4339	-3.27374	5e-05	0.00128834	yes
2817	MSTRG.12318	"NCU12026T0"	WT_LP	Set1_LP	OK	21.8038	8.03346	-1.44049	-3.14461	5e-05	0.00128834	yes
1407	MSTRG.11214	"NCU03873T0"	WT_LP	Set1_LP	OK	84.0396	30.9288	-1.44212	-3.68692	5e-05	0.00128834	yes
11187	MSTRG.8287	"NCU05188T0"	WT_LP	Set1_LP	OK	13.8227	5.0678	-1.4476	-3.23969	5e-05	0.00128834	yes
12927	MSTRG.9912	"NCU01449T1"	WT_LP	Set1_LP	OK	33.1824	12.1146	-1.45367	-3.57925	5e-05	0.00128834	yes
7707	MSTRG.5254	"NCU06224T0"	WT_LP	Set1_LP	OK	161.185	58.8332	-1.45402	-3.34081	5e-05	0.00128834	yes
5217	MSTRG.2491	"NCU00719T0"	WT_LP	Set1_LP	OK	48.7029	17.6292	-1.46604	-3.61965	5e-05	0.00128834	yes
4887	MSTRG.2164	"NCU00955T0"	WT_LP	Set1_LP	OK	126.427	45.5793	-1.47186	-3.68064	5e-05	0.00128834	yes
9357	MSTRG.6626	"NCU04931T0"	WT_LP	Set1_LP	OK	75.885	27.0803	-1.48657	-3.49603	5e-05	0.00128834	yes
10077	MSTRG.7125	"NCU08300T2"	WT_LP	Set1_LP	OK	173.242	61.8205	-1.48663	-3.78344	5e-05	0.00128834	yes
11382	MSTRG.8391	"NCU07794T0"	WT_LP	Set1_LP	OK	43.9367	15.6729	-1.48716	-2.85946	0.00025	0.00504322	yes
5517	MSTRG.295	"NCU02175T0"	WT_LP	Set1_LP	OK	30.9647	10.9586	-1.49856	-3.75924	5e-05	0.00128834	yes
10272	MSTRG.7286	"NCU06313T0"	WT_LP	Set1_LP	OK	3.60468	1.27423	-1.50025	-2.35503	0.0008	0.012757	yes
10317	MSTRG.7305	"NCU06305T0"	WT_LP	Set1_LP	OK	168.792	59.4407	-1.50572	-3.67707	5e-05	0.00128834	yes
8877	MSTRG.6392	"NCU08769T0"	WT_LP	Set1_LP	OK	1975.47	694.246	-1.50868	-2.96782	5e-05	0.00128834	yes
8592	MSTRG.6233	"NCU08194T0"	WT_LP	Set1_LP	OK	119.774	41.6597	-1.52359	-3.7885	5e-05	0.00128834	yes
4152	MSTRG.1334	"NCU09818T0"	WT_LP	Set1_LP	OK	12.0027	4.17081	-1.52496	-2.86231	0.0001	0.00234369	yes
9672	MSTRG.6836	"NCU06543T0"	WT_LP	Set1_LP	OK	32.943	11.4191	-1.52853	-3.64497	5e-05	0.00128834	yes
8547	MSTRG.6223	"NCU07511T0"	WT_LP	Set1_LP	OK	2.35684	0.813183	-1.5352	-2.1026	0.0038	0.041861	yes
1092	MSTRG.10971	"NCU05641T0"	WT_LP	Set1_LP	OK	7.48251	2.57762	-1.53748	-2.53387	0.00085	0.013367	yes
10362	MSTRG.7349	"NCU04510T0"	WT_LP	Set1_LP	OK	279.451	95.7661	-1.54501	-3.77555	5e-05	0.00128834	yes
1527	MSTRG.11429	"NCU04036T0"	WT_LP	Set1_LP	OK	66.6656	22.7932	-1.54834	-3.61258	5e-05	0.00128834	yes
12822	MSTRG.9788	"NCU06708T0"	WT_LP	Set1_LP	OK	26.3796	9.00708	-1.55029	-2.30897	0.0032	0.0368595	yes
4692	MSTRG.205	"NCU07428T0"	WT_LP	Set1_LP	OK	224.374	76.4708	-1.55292	-3.63019	5e-05	0.00128834	yes
6192	MSTRG.3620	"NCU03370T0"	WT_LP	Set1_LP	OK	892.249	301.323	-1.56613	-3.57037	5e-05	0.00128834	yes
72	MSTRG.10079	"NCU04179T0"	WT_LP	Set1_LP	OK	138.257	46.6401	-1.56771	-3.9927	5e-05	0.00128834	yes
5712	MSTRG.3112	"NCU02809T0"	WT_LP	Set1_LP	OK	39.923	13.2976	-1.58605	-3.99723	5e-05	0.00128834	yes
9747	MSTRG.6913	"NCU06603T0"	WT_LP	Set1_LP	OK	394.473	131.064	-1.58965	-3.96617	5e-05	0.00128834	yes
12792	MSTRG.9775	"NCU06700T0"	WT_LP	Set1_LP	OK	41.1241	13.6125	-1.59506	-3.70028	5e-05	0.00128834	yes
3252	MSTRG.12606	"NCU02433T0"	WT_LP	Set1_LP	OK	22.0305	7.19336	-1.61476	-2.36804	0.00185	0.0244116	yes
327	MSTRG.10313	"MSTRG.10313.2"	WT_LP	Set1_LP	OK	25.5061	8.31644	-1.6168	-2.65258	0.0009	0.0139539	yes
7722	MSTRG.5313	"NCU06261T0"	WT_LP	Set1_LP	OK	41.8319	13.6313	-1.61768	-3.67856	5e-05	0.00128834	yes
8247	MSTRG.5956	"NCU00418T0"	WT_LP	Set1_LP	OK	176.876	57.1997	-1.62866	-3.39817	5e-05	0.00128834	yes
2802	MSTRG.12305	"NCU09712T1"	WT_LP	Set1_LP	OK	6.97812	2.19563	-1.6682	-3.33034	5e-05	0.00128834	yes
4047	MSTRG.13196	"MSTRG.13196.2"	WT_LP	Set1_LP	OK	17.5033	5.4943	-1.67162	-3.86916	5e-05	0.00128834	yes
4572	MSTRG.1875	"NCU11325T0"	WT_LP	Set1_LP	OK	15.1209	4.73445	-1.67528	-3.24456	5e-05	0.00128834	yes
10377	MSTRG.7364	"NCU04497T0"	WT_LP	Set1_LP	OK	69.0099	21.1595	-1.7055	-3.50929	5e-05	0.00128834	yes
10722	MSTRG.7768	"NCU07338T0"	WT_LP	Set1_LP	OK	21.8911	6.7088	-1.70622	-3.12095	0.0003	0.00584877	yes
12072	MSTRG.916	"NCU02547T0"	WT_LP	Set1_LP	OK	202.946	61.9211	-1.71259	-2.61372	0.00305	0.0355656	yes
8232	MSTRG.5944	"NCU00408T0"	WT_LP	Set1_LP	OK	7.97176	2.40217	-1.73056	-2.54716	0.0017	0.0228867	yes
3912	MSTRG.13133	"NCU05812T0"	WT_LP	Set1_LP	OK	9.02086	2.70786	-1.73611	-3.04646	0.0002	0.00420033	yes
7812	MSTRG.547	"NCU02007T0"	WT_LP	Set1_LP	OK	140.354	42.1096	-1.73685	-4.26037	5e-05	0.00128834	yes
9987	MSTRG.7090	"NCU07661T0"	WT_LP	Set1_LP	OK	91.5321	27.3843	-1.74093	-3.28911	5e-05	0.00128834	yes
8577	MSTRG.6230	"NCU08193T0"	WT_LP	Set1_LP	OK	553.223	164.746	-1.74762	-4.17718	5e-05	0.00128834	yes
11922	MSTRG.9024	"NCU03753T0"	WT_LP	Set1_LP	OK	2126.67	632.558	-1.74933	-4.22675	5e-05	0.00128834	yes
10047	MSTRG.7111	"NCU08314T0"	WT_LP	Set1_LP	OK	20.1275	5.93918	-1.76083	-3.28198	5e-05	0.00128834	yes
9567	MSTRG.6789	"MSTRG.6789.1"	WT_LP	Set1_LP	OK	17.7126	5.21797	-1.76321	-2.80478	0.0006	0.0101835	yes
7257	MSTRG.4745	"NCU09509T0"	WT_LP	Set1_LP	OK	16.2751	4.79084	-1.76431	-3.67791	5e-05	0.00128834	yes
3462	MSTRG.1280	"NCU09994T1"	WT_LP	Set1_LP	OK	35.9286	10.2592	-1.80822	-4.20136	5e-05	0.00128834	yes
2337	MSTRG.12028	"MSTRG.12028.1"	WT_LP	Set1_LP	OK	8.4247	2.39996	-1.81161	-2.71555	0.0005	0.00879069	yes
7947	MSTRG.5593	"NCU11172T0"	WT_LP	Set1_LP	OK	14.2867	4.014	-1.83156	-3.50626	5e-05	0.00128834	yes
10587	MSTRG.768	"MSTRG.768.1"	WT_LP	Set1_LP	OK	4.50055	1.25442	-1.84308	-2.65289	0.001	0.0151522	yes
2847	MSTRG.12329	"NCU10865T0"	WT_LP	Set1_LP	OK	29.2232	8.06186	-1.85793	-3.79794	5e-05	0.00128834	yes
11172	MSTRG.8276	"NCU05189T0"	WT_LP	Set1_LP	OK	3.39851	0.928125	-1.87251	-2.57434	0.00155	0.021357	yes
3822	MSTRG.13023	"NCU08173T0"	WT_LP	Set1_LP	OK	50.6715	13.7615	-1.88054	-4.4009	5e-05	0.00128834	yes
4737	MSTRG.2071	"NCU07353T0"	WT_LP	Set1_LP	OK	47.1374	12.4066	-1.92576	-4.29401	5e-05	0.00128834	yes
6387	MSTRG.3836	"MSTRG.3836.1"	WT_LP	Set1_LP	OK	6.66541	1.71295	-1.96021	-2.12685	0.00195	0.0254182	yes
2967	MSTRG.12386	"NCU06153T0"	WT_LP	Set1_LP	OK	12.0851	3.08294	-1.97085	-3.73249	5e-05	0.00128834	yes
3927	MSTRG.13136	"NCU05814T0"	WT_LP	Set1_LP	OK	32.4513	8.02871	-2.01503	-2.78289	0.00125	0.018034	yes
1662	MSTRG.11624	"NCU05948T1"	WT_LP	Set1_LP	OK	7.16823	1.75194	-2.03266	-3.55269	5e-05	0.00128834	yes
7017	MSTRG.4554	"NCU08747T0"	WT_LP	Set1_LP	OK	25.9295	6.2166	-2.0604	-4.42776	5e-05	0.00128834	yes
3522	MSTRG.1283	"NCU10059T0"	WT_LP	Set1_LP	OK	13.6297	3.12324	-2.12563	-4.21098	5e-05	0.00128834	yes
6207	MSTRG.3629	"NCU03368T0"	WT_LP	Set1_LP	OK	241.302	52.657	-2.19615	-5.39125	5e-05	0.00128834	yes
4422	MSTRG.1730	"NCU10507T0"	WT_LP	Set1_LP	OK	5.57537	1.21394	-2.19937	-2.71842	0.0021	0.0268572	yes
8637	MSTRG.6248	"NCU08224T0"	WT_LP	Set1_LP	OK	82.8349	17.561	-2.23787	-5.21915	5e-05	0.00128834	yes
12612	MSTRG.9558	"NCU01343T0"	WT_LP	Set1_LP	OK	41.7171	8.78083	-2.24821	-4.94227	5e-05	0.00128834	yes
9897	MSTRG.7000	"NCU07723T0"	WT_LP	Set1_LP	OK	18.8984	3.9511	-2.25794	-2.6343	0.00305	0.0355656	yes
4482	MSTRG.1771	"NCU10852T1"	WT_LP	Set1_LP	OK	92.6845	18.4705	-2.32711	-5.31282	5e-05	0.00128834	yes
7467	MSTRG.4892	"NCU05712T0"	WT_LP	Set1_LP	OK	38.8322	7.55214	-2.3623	-4.72668	5e-05	0.00128834	yes
5787	MSTRG.3218	"NCU16494T0"	WT_LP	Set1_LP	OK	15.566	3.01991	-2.36582	-3.38257	0.0001	0.00234369	yes
3432	MSTRG.12775	"NCU02302T0"	WT_LP	Set1_LP	OK	12.9585	2.38579	-2.44136	-4.27032	5e-05	0.00128834	yes
12597	MSTRG.955	"NCU02579T0"	WT_LP	Set1_LP	OK	46.068	8.26445	-2.47878	-5.21274	5e-05	0.00128834	yes
6882	MSTRG.4480	"NCU08457T0"	WT_LP	Set1_LP	OK	303.132	51.9049	-2.546	-5.49574	5e-05	0.00128834	yes
3942	MSTRG.13141	"NCU05817T0"	WT_LP	Set1_LP	OK	9.35601	1.59604	-2.5514	-4.35883	5e-05	0.00128834	yes
2367	MSTRG.12032	"NCU09043T0"	WT_LP	Set1_LP	OK	295.994	50.2884	-2.55727	-6.2897	5e-05	0.00128834	yes
5907	MSTRG.3338	"NCU09604T0"	WT_LP	Set1_LP	OK	3.77388	0.621507	-2.60221	-2.11072	0.00295	0.0346207	yes
5667	MSTRG.3046	"NCU02884T0"	WT_LP	Set1_LP	OK	605.911	91.2356	-2.73144	-3.91889	0.00015	0.00331184	yes
8937	MSTRG.6427	"NCU10572T0"	WT_LP	Set1_LP	OK	339.72	50.8931	-2.73881	-5.41422	5e-05	0.00128834	yes
1122	MSTRG.10985	"NCU05629T0"	WT_LP	Set1_LP	OK	3.78261	0.557201	-2.76311	-3.07394	0.0021	0.0268572	yes
5022	MSTRG.2351	"NCU00830T0"	WT_LP	Set1_LP	OK	1501.78	212.892	-2.81848	-5.51438	5e-05	0.00128834	yes
4212	MSTRG.15	"NCU09913T0"	WT_LP	Set1_LP	OK	4.37966	0.607331	-2.85026	-2.96066	0.00225	0.0282707	yes
11202	MSTRG.8312	"NCU10040T0"	WT_LP	Set1_LP	OK	103.736	14.2928	-2.85956	-6.51188	5e-05	0.00128834	yes
11832	MSTRG.8876	"NCU03639T1"	WT_LP	Set1_LP	OK	163.606	21.915	-2.90023	-6.99573	5e-05	0.00128834	yes
8982	MSTRG.6436	"NCU09650T0"	WT_LP	Set1_LP	OK	16.923	2.22752	-2.92548	-3.40103	0.00065	0.01087	yes
12492	MSTRG.9397	"NCU01214T0"	WT_LP	Set1_LP	OK	13.4651	1.63214	-3.0444	-5.48102	5e-05	0.00128834	yes
5037	MSTRG.2353	"NCU00829T0"	WT_LP	Set1_LP	OK	1493.01	170.794	-3.12789	-5.46117	5e-05	0.00128834	yes
12477	MSTRG.9395	"NCU01213T0"	WT_LP	Set1_LP	OK	2350.77	256.449	-3.19639	-6.31175	5e-05	0.00128834	yes
2487	MSTRG.12128	"NCU06911T0"	WT_LP	Set1_LP	OK	224.777	24.0865	-3.22219	-7.64566	5e-05	0.00128834	yes
7317	MSTRG.4798	"NCU09167T0"	WT_LP	Set1_LP	OK	1.44458	0.149512	-3.27231	-3.30316	0.0025	0.0305862	yes
6177	MSTRG.3596	"NCU03392T0"	WT_LP	Set1_LP	OK	3.9234	0.386031	-3.34531	-3.38494	0.00065	0.01087	yes
1887	MSTRG.11741	"NCU05122T0"	WT_LP	Set1_LP	OK	6.91263	0.654397	-3.401	-3.57467	0.0002	0.00420033	yes
7557	MSTRG.5052	"NCU06413T0"	WT_LP	Set1_LP	OK	90.0805	7.45869	-3.59422	-6.06413	5e-05	0.00128834	yes
6582	MSTRG.4039	"NCU16555T2"	WT_LP	Set1_LP	OK	15.9147	1.29801	-3.61599	-5.13352	5e-05	0.00128834	yes
8622	MSTRG.6246	"NCU08223T0"	WT_LP	Set1_LP	OK	105.609	8.58024	-3.62156	-7.93772	5e-05	0.00128834	yes
12762	MSTRG.9697	"NCU06650T0"	WT_LP	Set1_LP	OK	12.1807	0.96631	-3.65596	-3.92854	0.0003	0.00584877	yes
4437	MSTRG.174	"NCU07449T0"	WT_LP	Set1_LP	OK	11.8146	0.90629	-3.70446	-4.17207	0.00015	0.00331184	yes
4632	MSTRG.1927	"NCU09197T0"	WT_LP	Set1_LP	OK	126.865	8.16598	-3.95752	-1.7028	0.0006	0.0101835	yes
3717	MSTRG.1296	"NCU09900T0"	WT_LP	Set1_LP	OK	37.8684	2.29854	-4.0422	-8.00421	5e-05	0.00128834	yes
4602	MSTRG.1919	"NCU09210T0"	WT_LP	Set1_LP	OK	364.497	21.076	-4.11223	-9.98843	5e-05	0.00128834	yes
7272	MSTRG.4761	"NCU09506T0"	WT_LP	Set1_LP	OK	6.11287	0.335983	-4.18539	-3.95279	0.0029	0.0341472	yes
12462	MSTRG.9392	"NCU01212T0"	WT_LP	Set1_LP	OK	1726.01	67.8212	-4.66956	-6.92457	5e-05	0.00128834	yes
11937	MSTRG.9074	"NCU03788T0"	WT_LP	Set1_LP	OK	396.14	12.44	-4.99295	-9.34621	5e-05	0.00128834	yes
11952	MSTRG.9075	"NCU03789T0"	WT_LP	Set1_LP	OK	279.428	7.83151	-5.15704	-10.7312	5e-05	0.00128834	yes
2877	MSTRG.12356	"NCU04533T0"	WT_LP	Set1_LP	OK	657.97	4.25925	-7.27128	-8.44588	5e-05	0.00128834	yes
