# Supplementary material for: Histone H3 lysine 4 methyltransferase is required for facultative heterochromatin at specific loci
Source: BMC Genomics. 2019 May 8;20:350. doi: 10.1186/s12864-019-5729-7 (PMC6505117; doi:10.1186/s12864-019-5729-7)
Supplement: Supplementary file 9 — Differences and location of H3K9me3 and H3K4me3 peak intensities in WT relative to the contrasting deletion strain in the dark and light. (XLS 684 kb) [file 12864_2019_5729_MOESM9_ESM.xls]

## Sheet: K9DD_set1>WT
seqnames	start	end	width	strand	Conc	Conc_WT	Conc_set1	Fold	p.value	FDR
Supercontig_12.7	3727828	3736933	9106	*	12.97	12.66	13.23	-0.57	4.5e-34	7.56e-32
Supercontig_12.4	3023061	3029290	6230	*	12.49	12.17	12.74	-0.57	1.65e-30	2.22e-28
Supercontig_12.1	8102226	8111334	9109	*	12.84	12.56	13.08	-0.52	5.63e-28	6.3e-26
Supercontig_12.7	3649284	3657459	8176	*	12.68	12.38	12.92	-0.53	9.77e-28	8.25e-26
Supercontig_12.7	3757822	3764203	6382	*	12.46	12.17	12.7	-0.53	2.29e-27	1.71e-25
Supercontig_12.7	3739164	3743782	4619	*	11.93	11.61	12.19	-0.58	5.28e-27	3.55e-25
Supercontig_12.4	5069230	5100677	31448	*	14.76	14.5	14.98	-0.48	8.75e-24	4.9e-22
Supercontig_12.4	4318953	4320601	1649	*	9.9	9.4	10.27	-0.86	1.6e-22	8.26e-21
Supercontig_12.7	3660795	3665358	4564	*	12.02	11.73	12.26	-0.53	1.9e-22	9.11e-21
Supercontig_12.2	1702824	1710427	7604	*	12.83	12.58	13.04	-0.46	4.83e-22	2.16e-20
Supercontig_12.2	1402495	1413102	10608	*	13.05	12.81	13.25	-0.45	1.85e-21	7.75e-20
Supercontig_12.5	6434466	6436109	1644	*	11.66	11.31	11.93	-0.62	2.14e-18	8.28e-17
Supercontig_12.7	3744994	3749498	4505	*	11.82	11.57	12.04	-0.48	2.22e-18	8.28e-17
Supercontig_12.2	540288	543593	3306	*	11.36	11.07	11.61	-0.54	5.38e-18	1.9e-16
Supercontig_12.1	370017	378410	8394	*	12.7	12.48	12.89	-0.41	9.9e-18	3.32e-16
Supercontig_12.2	1711473	1713927	2455	*	11.28	10.98	11.53	-0.55	1.78e-17	5.71e-16
Supercontig_12.5	2269164	2273769	4606	*	10.31	9.94	10.61	-0.67	1.93e-17	5.91e-16
Supercontig_12.1	328324	333485	5162	*	12.09	11.85	12.29	-0.44	6.51e-17	1.82e-15
Supercontig_12.4	3013715	3019412	5698	*	12.15	11.91	12.35	-0.44	1.18e-16	3.16e-15
Supercontig_12.7	3776131	3780567	4437	*	11.82	11.58	12.03	-0.45	3.02e-16	7.8e-15
Supercontig_12.2	1676820	1690340	13521	*	13.69	13.49	13.88	-0.39	3e-14	6.5e-13
Supercontig_12.2	584304	589668	5365	*	12.15	11.94	12.33	-0.39	8.69e-14	1.83e-12
Supercontig_12.5	617829	622122	4294	*	11.89	11.66	12.08	-0.42	1.54e-13	3.13e-12
Supercontig_12.5	2197148	2200302	3155	*	10.22	9.92	10.47	-0.56	4.5e-12	8.39e-11
Supercontig_12.2	1693413	1695526	2114	*	11.13	10.88	11.34	-0.46	5.54e-12	1.01e-10
Supercontig_12.3	1969386	1973467	4082	*	11.07	10.84	11.27	-0.43	2.52e-11	4.23e-10
Supercontig_12.7	3511867	3513344	1478	*	9.62	9.29	9.88	-0.59	2.74e-11	4.49e-10
Supercontig_12.7	570993	571334	342	*	7.74	7.15	8.15	-1	3.35e-11	5.37e-10
Supercontig_12.2	558546	561210	2665	*	11.23	11.01	11.43	-0.41	6.07e-11	9.49e-10
Supercontig_12.7	3765171	3765587	417	*	8.92	8.53	9.22	-0.7	1.18e-10	1.81e-09
Supercontig_12.7	105835	109195	3361	*	11.7	11.51	11.87	-0.36	1.31e-10	1.95e-09
Supercontig_12.2	470961	474826	3866	*	11.55	11.35	11.73	-0.38	1.83e-10	2.67e-09
Supercontig_12.1	7896297	7897679	1383	*	9.55	9.21	9.82	-0.6	2.79e-10	3.99e-09
Supercontig_12.2	866797	868251	1455	*	10.44	10.19	10.65	-0.46	4.05e-10	5.56e-09
Supercontig_12.4	562230	566705	4476	*	12.12	11.95	12.27	-0.33	5.23e-10	7.03e-09
Supercontig_12.7	660010	676887	16878	*	14.03	13.88	14.17	-0.3	7.3e-10	9.62e-09
Supercontig_12.7	3753080	3756472	3393	*	11.13	10.92	11.31	-0.39	1.18e-09	1.52e-08
Supercontig_12.2	70026	72524	2499	*	11.36	11.16	11.53	-0.38	1.26e-09	1.59e-08
Supercontig_12.4	408597	415118	6522	*	12.6	12.45	12.74	-0.29	1.48e-09	1.84e-08
Supercontig_12.4	5476138	5478257	2120	*	9.83	9.53	10.07	-0.54	1.63e-09	1.99e-08
Supercontig_12.2	487053	488481	1429	*	10.42	10.17	10.62	-0.45	2.27e-09	2.72e-08
Supercontig_12.4	5151683	5155079	3397	*	11.55	11.37	11.71	-0.34	3.99e-09	4.7e-08
Supercontig_12.4	5155810	5157262	1453	*	10.47	10.23	10.67	-0.44	4.69e-09	5.44e-08
Supercontig_12.2	1466728	1468347	1620	*	10.56	10.33	10.76	-0.42	6.35e-09	7.23e-08
Supercontig_12.4	464736	477037	12302	*	13.39	13.23	13.52	-0.29	6.51e-09	7.29e-08
Supercontig_12.5	3985667	3989727	4061	*	10.07	9.81	10.29	-0.48	8.54e-09	9.26e-08
Supercontig_12.4	4758547	4759368	822	*	9.04	8.7	9.31	-0.61	1.14e-08	1.22e-07
Supercontig_12.4	386205	398693	12489	*	13.7	13.56	13.82	-0.26	1.84e-08	1.9e-07
Supercontig_12.2	418010	419804	1795	*	10.68	10.47	10.87	-0.39	2.93e-08	2.94e-07
Supercontig_12.2	74791	78882	4092	*	11.94	11.79	12.08	-0.3	3.6e-08	3.5e-07
Supercontig_12.6	2606323	2606981	659	*	8.9	8.57	9.17	-0.6	4.77e-08	4.51e-07
Supercontig_12.1	9650231	9653191	2961	*	11.38	11.19	11.54	-0.35	7.27e-08	6.78e-07
Supercontig_12.7	3782053	3783045	993	*	9.99	9.76	10.2	-0.43	1.26e-07	1.16e-06
Supercontig_12.4	5141532	5143912	2381	*	10.8	10.61	10.96	-0.36	1.68e-07	1.51e-06
Supercontig_12.1	484289	487718	3430	*	11.53	11.37	11.67	-0.3	3.82e-07	3.33e-06
Supercontig_12.5	680478	686324	5847	*	12.38	12.25	12.5	-0.25	5.44e-07	4.68e-06
Supercontig_12.1	8863406	8865319	1914	*	10.85	10.67	11.02	-0.35	5.52e-07	4.69e-06
Supercontig_12.1	213937	223291	9355	*	13.28	13.16	13.39	-0.23	5.87e-07	4.93e-06
Supercontig_12.1	480285	484047	3763	*	11.42	11.26	11.56	-0.3	6.47e-07	5.36e-06
Supercontig_12.6	342597	346829	4233	*	12.05	11.92	12.18	-0.26	7.59e-07	6.07e-06
Supercontig_12.7	708668	719616	10949	*	13.45	13.33	13.57	-0.24	1.03e-06	8.16e-06
Supercontig_12.2	2210449	2214307	3859	*	10.89	10.71	11.05	-0.33	1.34e-06	1.05e-05
Supercontig_12.7	694345	707807	13463	*	13.83	13.71	13.94	-0.23	1.4e-06	1.07e-05
Supercontig_12.7	241527	244834	3308	*	11.57	11.42	11.7	-0.28	1.96e-06	1.48e-05
Supercontig_12.4	173137	173910	774	*	9.74	9.52	9.93	-0.41	2.14e-06	1.6e-05
Supercontig_12.4	503475	512200	8726	*	13.08	12.96	13.19	-0.23	2.41e-06	1.77e-05
Supercontig_12.3	4631001	4637374	6374	*	12.69	12.58	12.8	-0.22	3.37e-06	2.41e-05
Supercontig_12.3	89099	91236	2138	*	10.86	10.69	11.01	-0.32	3.52e-06	2.49e-05
Supercontig_12.1	314481	320040	5560	*	12.39	12.26	12.51	-0.26	4.23e-06	2.93e-05
Supercontig_12.1	187608	191436	3829	*	11.9	11.77	12.02	-0.25	4.74e-06	3.25e-05
Supercontig_12.3	216465	223552	7088	*	12.7	12.58	12.81	-0.23	5.58e-06	3.79e-05
Supercontig_12.1	587239	590355	3117	*	11.2	11.05	11.33	-0.28	6.62e-06	4.45e-05
Supercontig_12.2	4451559	4453187	1629	*	10.86	10.69	11.01	-0.32	6.96e-06	4.63e-05
Supercontig_12.4	493180	495876	2697	*	11.28	11.14	11.41	-0.27	1.06e-05	6.87e-05
Supercontig_12.1	8878248	8879971	1724	*	10.45	10.28	10.6	-0.32	1.44e-05	8.77e-05
Supercontig_12.5	557053	561126	4074	*	11.99	11.86	12.1	-0.24	1.67e-05	9.94e-05
Supercontig_12.3	158443	160894	2452	*	11.19	11.04	11.32	-0.28	1.75e-05	0.000102
Supercontig_12.3	162413	163776	1364	*	10.54	10.38	10.69	-0.31	1.86e-05	0.000108
Supercontig_12.3	4760971	4773883	12913	*	13.76	13.66	13.86	-0.2	2.19e-05	0.000125
Supercontig_12.5	5972689	5976726	4038	*	11.92	11.8	12.03	-0.23	2.55e-05	0.000141
Supercontig_12.4	717092	738741	21650	*	14.4	14.29	14.49	-0.2	2.98e-05	0.000163
Supercontig_12.4	663131	664475	1345	*	10.59	10.43	10.73	-0.3	3.19e-05	0.000171
Supercontig_12.6	350901	355769	4869	*	12.22	12.1	12.34	-0.24	3.26e-05	0.000173
Supercontig_12.4	578704	587474	8771	*	13.17	13.06	13.26	-0.2	3.57e-05	0.000188
Supercontig_12.3	4638400	4662414	24015	*	14.63	14.52	14.73	-0.21	3.84e-05	0.000197
Supercontig_12.1	182221	185689	3469	*	11.78	11.67	11.89	-0.23	4.26e-05	0.000213
Supercontig_12.2	170139	171494	1356	*	10.12	9.94	10.28	-0.33	4.31e-05	0.000213
Supercontig_12.4	705713	708021	2309	*	11	10.86	11.13	-0.27	5.16e-05	0.000246
Supercontig_12.2	49885	51503	1619	*	10.4	10.24	10.55	-0.31	5.46e-05	0.000259
Supercontig_12.1	2892836	2894593	1758	*	9.37	9.17	9.55	-0.38	5.85e-05	0.000273
Supercontig_12.7	250430	254871	4442	*	12.05	11.93	12.15	-0.21	6.16e-05	0.000286
Supercontig_12.5	6210841	6233444	22604	*	14.5	14.38	14.6	-0.21	6.39e-05	0.000294
Supercontig_12.3	459064	461492	2429	*	11.26	11.13	11.38	-0.25	6.65e-05	0.000304
Supercontig_12.7	4107409	4110861	3453	*	11.59	11.47	11.7	-0.23	6.84e-05	0.000311
Supercontig_12.5	6036147	6040232	4086	*	11.92	11.8	12.03	-0.23	7.09e-05	0.000319
Supercontig_12.2	3490829	3491618	790	*	9.39	9.19	9.57	-0.38	7.12e-05	0.000319
Supercontig_12.5	2085664	2088332	2669	*	10.74	10.59	10.87	-0.28	9.51e-05	0.000415
Supercontig_12.3	1026179	1027722	1544	*	10.26	10.11	10.4	-0.3	9.9e-05	0.000427
Supercontig_12.1	13064	15442	2379	*	11.01	10.87	11.13	-0.26	9.98e-05	0.000427
Supercontig_12.4	672480	674617	2138	*	10.91	10.77	11.04	-0.27	0.000111	0.000467
Supercontig_12.3	990777	991359	583	*	9.2	8.99	9.37	-0.38	0.000121	0.000506
Supercontig_12.7	1819702	1820322	621	*	8.38	8.11	8.6	-0.49	0.000129	0.000532
Supercontig_12.7	679551	680464	914	*	9.75	9.58	9.91	-0.33	0.000146	0.000587
Supercontig_12.5	5969435	5971696	2262	*	11.11	10.98	11.24	-0.26	0.000147	0.000588
Supercontig_12.3	198591	200389	1799	*	10.9	10.76	11.02	-0.27	0.000149	0.000591
Supercontig_12.3	239518	252742	13225	*	13.78	13.69	13.87	-0.18	0.000153	0.000601
Supercontig_12.1	246583	249593	3011	*	11.57	11.45	11.68	-0.23	0.000154	0.000602
Supercontig_12.4	588571	591708	3138	*	11.62	11.5	11.73	-0.23	0.000199	0.000754
Supercontig_12.1	8888721	8892247	3527	*	11.62	11.51	11.73	-0.22	0.000224	0.00082
Supercontig_12.6	65122	66857	1736	*	10.59	10.44	10.72	-0.29	0.000251	0.000894
Supercontig_12.5	4704814	4705879	1066	*	9.2	9.01	9.37	-0.36	0.000271	0.00095
Supercontig_12.4	5812339	5812877	539	*	8.82	8.6	9.01	-0.4	0.000279	0.000971
Supercontig_12.5	6027454	6033849	6396	*	12.68	12.59	12.77	-0.19	0.000315	0.00107
Supercontig_12.5	562111	575547	13437	*	13.65	13.56	13.74	-0.18	0.000325	0.0011
Supercontig_12.4	4974560	4974884	325	*	8.64	8.41	8.84	-0.43	0.000327	0.0011
Supercontig_12.7	47125	47651	527	*	8.88	8.68	9.06	-0.38	0.000336	0.00112
Supercontig_12.5	5108065	5109163	1099	*	8.7	8.46	8.9	-0.44	0.000423	0.00137
Supercontig_12.5	638296	665429	27134	*	14.76	14.66	14.85	-0.19	0.000432	0.0014
Supercontig_12.5	6198670	6204818	6149	*	12.54	12.45	12.62	-0.17	0.000443	0.00142
Supercontig_12.5	6041387	6047629	6243	*	12.6	12.5	12.69	-0.19	0.000462	0.00146
Supercontig_12.1	1565286	1566178	893	*	9.14	8.95	9.31	-0.36	0.000477	0.00149
Supercontig_12.5	169153	170075	923	*	8.77	8.57	8.95	-0.38	0.000484	0.00151
Supercontig_12.2	1463521	1463981	461	*	9.06	8.87	9.22	-0.35	0.000508	0.00157
Supercontig_12.2	404021	405036	1016	*	9.68	9.52	9.82	-0.3	0.000544	0.00167
Supercontig_12.1	296357	304722	8366	*	13.2	13.11	13.29	-0.19	0.000632	0.00189
Supercontig_12.1	243483	244324	842	*	9.93	9.78	10.06	-0.28	0.000633	0.00189
Supercontig_12.6	3854217	3855378	1162	*	9.39	9.22	9.54	-0.32	0.000694	0.00202
Supercontig_12.6	155137	165712	10576	*	13.33	13.25	13.4	-0.16	0.000833	0.00235
Supercontig_12.3	4730129	4749811	19683	*	14.41	14.32	14.49	-0.17	0.000916	0.00256
Supercontig_12.5	674850	675832	983	*	9.66	9.51	9.79	-0.29	0.00107	0.00295
Supercontig_12.4	543177	560795	17619	*	14.08	13.99	14.16	-0.17	0.00108	0.00298
Supercontig_12.2	4448784	4450550	1767	*	10.87	10.75	10.97	-0.22	0.00112	0.00306
Supercontig_12.6	3815415	3818593	3179	*	11.47	11.37	11.56	-0.19	0.00133	0.00354
Supercontig_12.5	6235677	6239280	3604	*	11.95	11.86	12.03	-0.17	0.00139	0.00366
Supercontig_12.1	6722422	6725126	2705	*	9.83	9.69	9.96	-0.27	0.0015	0.00393
Supercontig_12.1	6729301	6730905	1605	*	9.72	9.57	9.87	-0.3	0.00176	0.00447
Supercontig_12.5	576188	578591	2404	*	11.19	11.09	11.29	-0.2	0.00198	0.00498
Supercontig_12.4	67910	69679	1770	*	10.87	10.76	10.97	-0.21	0.002	0.00502
Supercontig_12.2	562633	577378	14746	*	13.94	13.86	14.01	-0.15	0.00209	0.0052
Supercontig_12.3	165382	167797	2416	*	11.26	11.16	11.35	-0.19	0.00224	0.00547
Supercontig_12.1	8325335	8326393	1059	*	8.75	8.56	8.92	-0.36	0.00249	0.00601
Supercontig_12.5	1279167	1280091	925	*	8.98	8.82	9.13	-0.31	0.00265	0.0063
Supercontig_12.4	318671	352833	34163	*	15.12	15.04	15.19	-0.15	0.00297	0.00695
Supercontig_12.1	257071	265626	8556	*	13.2	13.12	13.27	-0.15	0.00317	0.00739
Supercontig_12.1	7391157	7392257	1101	*	9.21	9.06	9.34	-0.29	0.00329	0.00762
Supercontig_12.6	3760226	3772055	11830	*	13.6	13.52	13.68	-0.16	0.00334	0.0077
Supercontig_12.1	4826383	4827556	1174	*	8.51	8.33	8.67	-0.34	0.00336	0.0077
Supercontig_12.1	986404	987835	1432	*	9.83	9.7	9.95	-0.24	0.00382	0.00862
Supercontig_12.7	1449440	1451176	1737	*	10.24	10.12	10.34	-0.22	0.0041	0.00915
Supercontig_12.3	5180016	5182152	2137	*	9.71	9.58	9.83	-0.25	0.00423	0.0094
Supercontig_12.6	2275368	2277147	1780	*	10.15	10.04	10.26	-0.22	0.00424	0.0094
Supercontig_12.3	3451694	3452429	736	*	9.05	8.9	9.19	-0.29	0.00427	0.00943
Supercontig_12.7	109550	111756	2207	*	10.99	10.89	11.09	-0.2	0.00432	0.00951
Supercontig_12.5	5123853	5124785	933	*	9.24	9.1	9.37	-0.28	0.00439	0.00963
Supercontig_12.2	2303815	2304789	975	*	9.54	9.4	9.67	-0.27	0.0044	0.00963
Supercontig_12.4	22218	25187	2970	*	11.76	11.68	11.84	-0.16	0.00445	0.0097
Supercontig_12.4	709213	712802	3590	*	11.76	11.67	11.83	-0.16	0.00464	0.0101
Supercontig_12.1	1594367	1594870	504	*	8.95	8.8	9.09	-0.29	0.00531	0.0114
Supercontig_12.5	6025095	6025998	904	*	10.21	10.1	10.32	-0.22	0.00557	0.0119
Supercontig_12.6	450965	464920	13956	*	13.79	13.72	13.85	-0.13	0.00698	0.0143
Supercontig_12.1	8866720	8868400	1681	*	10.61	10.51	10.7	-0.19	0.00705	0.0144
Supercontig_12.6	48255	50510	2256	*	11.07	10.97	11.16	-0.19	0.00737	0.0149
Supercontig_12.6	1673816	1675175	1360	*	9.81	9.69	9.92	-0.23	0.0075	0.0151
Supercontig_12.3	4751235	4760007	8773	*	13.14	13.07	13.2	-0.13	0.00816	0.0162
Supercontig_12.3	5143613	5146310	2698	*	10.99	10.9	11.07	-0.17	0.00883	0.0174
Supercontig_12.2	594810	596306	1497	*	10.11	10.01	10.22	-0.21	0.00933	0.0182
Supercontig_12.7	942539	948218	5680	*	12.44	12.37	12.51	-0.14	0.0105	0.02
Supercontig_12.1	6938596	6939128	533	*	8.84	8.69	8.98	-0.29	0.0116	0.0218
Supercontig_12.6	1671358	1672250	893	*	9.35	9.22	9.46	-0.25	0.0124	0.0232
Supercontig_12.4	639953	655661	15709	*	13.96	13.89	14.02	-0.12	0.0125	0.0232
Supercontig_12.4	657761	661716	3956	*	11.83	11.76	11.9	-0.14	0.0129	0.024
Supercontig_12.1	2890323	2891426	1104	*	9.03	8.9	9.15	-0.26	0.0137	0.0253
Supercontig_12.3	200434	201766	1333	*	10.14	10.05	10.23	-0.19	0.0154	0.0279
Supercontig_12.3	456909	457917	1009	*	10.03	9.93	10.13	-0.19	0.0156	0.0281
Supercontig_12.1	5213639	5214411	773	*	9.1	8.98	9.22	-0.24	0.0162	0.0291
Supercontig_12.4	5467017	5468091	1075	*	8.23	8.07	8.37	-0.3	0.0167	0.0298
Supercontig_12.3	1336059	1338627	2569	*	10.84	10.75	10.92	-0.16	0.0175	0.031
Supercontig_12.7	49370	51986	2617	*	10.28	10.18	10.37	-0.19	0.0176	0.031
Supercontig_12.4	175086	186262	11177	*	13.41	13.35	13.47	-0.12	0.0183	0.0321
Supercontig_12.3	224531	238166	13636	*	13.9	13.84	13.96	-0.12	0.0188	0.0329
Supercontig_12.4	592961	598801	5841	*	12.37	12.31	12.43	-0.13	0.019	0.033
Supercontig_12.3	5271521	5274706	3186	*	12.1	11.9	12.27	-0.38	0.019	0.033
Supercontig_12.3	4626633	4629985	3353	*	11.66	11.59	11.74	-0.15	0.0207	0.0352
Supercontig_12.4	613208	616691	3484	*	11.65	11.58	11.72	-0.14	0.0215	0.0366
Supercontig_12.5	6114375	6123744	9370	*	13.12	13.06	13.18	-0.12	0.0234	0.0395
Supercontig_12.6	3826577	3833090	6514	*	12.65	12.59	12.71	-0.12	0.0244	0.0411
Supercontig_12.6	4042979	4044805	1827	*	10.31	10.23	10.4	-0.17	0.0256	0.0429
Supercontig_12.2	2600566	2604533	3968	*	11.2	11.12	11.27	-0.14	0.0271	0.0451
Supercontig_12.7	3584084	3587655	3572	*	10.15	10.06	10.24	-0.18	0.0274	0.0454
Supercontig_12.4	743548	745637	2090	*	10.73	10.65	10.8	-0.15	0.0281	0.0466
Supercontig_12.7	1455192	1456522	1331	*	10.03	9.94	10.11	-0.17	0.031	0.0504
Supercontig_12.1	291313	291885	573	*	9.78	9.69	9.87	-0.18	0.0346	0.0557
Supercontig_12.6	465939	473990	8052	*	12.98	12.93	13.04	-0.11	0.0373	0.0596
Supercontig_12.6	3709382	3728109	18728	*	14.19	14.14	14.24	-0.1	0.0374	0.0596
Supercontig_12.5	6096279	6101545	5267	*	12.22	12.16	12.27	-0.11	0.0392	0.0621
Supercontig_12.2	383011	385243	2233	*	9.94	9.85	10.03	-0.17	0.0407	0.064
Supercontig_12.1	524737	525410	674	*	8.76	8.64	8.87	-0.23	0.0443	0.0688
Supercontig_12.1	5021278	5021723	446	*	8.65	8.53	8.77	-0.24	0.0482	0.074
Supercontig_12.3	2351467	2352396	930	*	9.36	9.26	9.46	-0.19	0.0497	0.0759

## Sheet: K9DD_set1<WT
seqnames	start	end	width	strand	Conc	Conc_WT	Conc_set1	Fold	p.value	FDR	mstrg
Supercontig_12.6	307775	321694	13920	*	11.71	12.36	10.52	1.84	8.65e-216	5.81e-213	10626
Supercontig_12.1	9406863	9407927	1065	*	9.25	9.81	8.34	1.47	2.19e-45	7.37e-43	3210
Supercontig_12.6	2031862	2033276	1415	*	9.89	10.35	9.22	1.13	1.51e-40	3.38e-38	11232
Supercontig_12.2	4044983	4046480	1498	*	9.74	10.14	9.18	0.96	9.82e-28	8.25e-26	4600
Supercontig_12.5	2287412	2288153	742	*	8.62	9.01	8.09	0.92	1.74e-15	4.17e-14	9015
Supercontig_12.5	5071815	5072507	693	*	9.07	9.43	8.59	0.84	3.09e-05	0.000167	10057
Supercontig_12.4	5814539	5815301	763	*	8.37	8.71	7.93	0.78	0.00263	0.00627	8277
Supercontig_12.4	306274	307692	1419	*	9.76	10.1	9.33	0.77	6.47e-17	1.82e-15	6517
Supercontig_12.1	1550401	1550907	507	*	8.75	9.05	8.37	0.68	1.89e-08	1.93e-07	494
Supercontig_12.2	742102	742778	677	*	8.54	8.83	8.17	0.66	1.74e-08	1.83e-07	3549
Supercontig_12.1	8716510	8717871	1362	*	9.81	10.1	9.45	0.65	2.08e-14	4.66e-13	2974
Supercontig_12.3	5055561	5059069	3509	*	11.31	11.59	10.96	0.63	7e-24	4.28e-22	6340
Supercontig_12.1	7322435	7324676	2242	*	9.76	10.03	9.42	0.61	2.29e-12	4.41e-11	2442
Supercontig_12.1	8173001	8175397	2397	*	10.26	10.53	9.93	0.6	1.49e-14	3.45e-13	2768
Supercontig_12.1	4428468	4429776	1309	*	9.22	9.48	8.91	0.57	7.57e-09	8.34e-08	1400
Supercontig_12.6	210251	212259	2009	*	10.6	10.84	10.31	0.53	1.73e-13	3.43e-12	10583
Supercontig_12.6	414441	415097	657	*	9.21	9.44	8.93	0.5	2.58e-07	2.28e-06	10659
Supercontig_12.5	1537460	1538316	857	*	9.11	9.34	8.83	0.5	6.64e-07	5.44e-06	8709
Supercontig_12.1	5805111	5808800	3690	*	12.25	12.46	12	0.46	3.37e-16	8.39e-15	1927
Supercontig_12.4	101914	104491	2578	*	11.03	11.24	10.79	0.45	9.48e-12	1.68e-10	6454
Supercontig_12.6	3563941	3565835	1895	*	9.94	10.15	9.7	0.45	1.29e-07	1.17e-06	11685
Supercontig_12.1	6599529	6601024	1496	*	9.95	10.15	9.71	0.45	0.0148	0.027	2168
Supercontig_12.5	3612155	3613798	1644	*	10.12	10.32	9.88	0.43	4.24e-08	4.07e-07	9519
Supercontig_12.5	3042097	3048564	6468	*	11.32	11.51	11.09	0.42	1.51e-11	2.6e-10	9313
Supercontig_12.1	3377686	3379348	1663	*	9.23	9.43	9	0.42	1.33e-05	8.18e-05	1199
Supercontig_12.3	402716	404849	2134	*	10.55	10.72	10.36	0.37	1.41e-06	1.07e-05	4841
Supercontig_12.7	2568738	2569448	711	*	9.55	9.72	9.35	0.37	5.17e-05	0.000246	12625
Supercontig_12.6	520996	521813	818	*	8.49	8.67	8.3	0.37	0.00217	0.00534	10698
Supercontig_12.7	565098	567414	2317	*	9.8	9.96	9.61	0.35	5.15e-05	0.000246	12078
Supercontig_12.4	619034	620396	1363	*	9.56	9.72	9.37	0.35	0.000146	0.000587	6574
Supercontig_12.6	55526	56834	1309	*	9.92	10.08	9.74	0.34	4.66e-05	0.000229	10540
Supercontig_12.2	378392	379651	1260	*	8.91	9.07	8.74	0.34	0.00211	0.00523	3422
Supercontig_12.3	2612353	2613345	993	*	9.19	9.35	9.02	0.33	0.000819	0.00232	5492
Supercontig_12.6	1171908	1193256	21349	*	14.92	15.06	14.76	0.31	3.24e-10	4.54e-09	not
Supercontig_12.3	4560885	4563338	2454	*	10.73	10.87	10.56	0.31	7.65e-06	4.99e-05	6219
Supercontig_12.5	2810263	2812157	1895	*	10.37	10.52	10.21	0.31	3.77e-05	0.000195	9213
Supercontig_12.6	213738	214624	887	*	9.71	9.86	9.55	0.31	0.000363	0.0012	10589
Supercontig_12.6	4028580	4029612	1033	*	9.38	9.53	9.22	0.31	0.00135	0.00358	11857
Supercontig_12.2	2795504	2795820	317	*	8.62	8.77	8.46	0.3	0.00766	0.0154	4192
Supercontig_12.7	1628615	1629683	1069	*	10.64	10.77	10.49	0.29	0.000255	0.000902	123939(not
Supercontig_12.5	5850457	5851659	1203	*	8.88	9.02	8.73	0.29	0.00737	0.0149	10357
Supercontig_12.4	309150	311917	2768	*	11.2	11.34	11.06	0.28	1.67e-05	9.94e-05	6518
Supercontig_12.6	3297460	3301877	4418	*	11.13	11.27	10.99	0.28	3.24e-05	0.000173	11615
Supercontig_12.1	8840225	8841757	1533	*	9.84	9.97	9.69	0.28	0.000766	0.00218	3048
Supercontig_12.5	146638	148067	1430	*	10.47	10.59	10.33	0.27	0.000297	0.00103	8355
Supercontig_12.3	559136	560356	1221	*	9.68	9.81	9.54	0.27	0.00291	0.00683	4877
Supercontig_12.4	5017476	5038390	20915	*	14.6	14.72	14.46	0.26	3.52e-08	3.48e-07	not
Supercontig_12.5	2832741	2833750	1010	*	9.66	9.79	9.52	0.26	0.007	0.0143	9225
Supercontig_12.7	1117448	1149735	32288	*	15.16	15.28	15.03	0.25	7.04e-07	5.7e-06	12226
Supercontig_12.1	8008983	8010181	1199	*	9.19	9.31	9.06	0.25	0.0102	0.0195	2709
Supercontig_12.1	196742	197605	864	*	9.33	9.45	9.2	0.25	0.0103	0.0197	Around
Supercontig_12.4	4883753	4884524	772	*	8.94	9.06	8.81	0.25	0.0182	0.0319	7972
Supercontig_12.7	1268570	1284064	15495	*	13.67	13.79	13.54	0.24	2.43e-06	1.77e-05	not
Supercontig_12.7	1434058	1445096	11039	*	13.93	14.05	13.81	0.24	3.92e-06	2.74e-05	not
Supercontig_12.4	4387188	4389452	2265	*	11.48	11.59	11.36	0.24	0.000198	0.000754	not
Supercontig_12.2	600842	602730	1889	*	8.93	9.04	8.8	0.24	0.0291	0.0478	3505
Supercontig_12.7	810899	818196	7298	*	13.12	13.23	13	0.23	2.71e-06	1.96e-05	not
Supercontig_12.7	135875	152739	16865	*	14.7	14.81	14.57	0.23	7.41e-06	4.88e-05	not
Supercontig_12.4	5887788	5889096	1309	*	10.62	10.73	10.5	0.23	0.00116	0.00316	8298
Supercontig_12.6	170	1434	1265	*	10.59	10.7	10.47	0.23	0.00153	0.00398	10516
Supercontig_12.1	6796432	6797920	1489	*	9.62	9.73	9.5	0.23	0.00966	0.0187	2249
Supercontig_12.6	284557	285165	609	*	9.18	9.29	9.06	0.23	0.0209	0.0356	10607
Supercontig_12.6	507594	509203	1610	*	8.91	9.03	8.79	0.23	0.0262	0.0437
Supercontig_12.1	8279187	8293217	14031	*	14.07	14.17	13.95	0.22	1.13e-05	7.07e-05
Supercontig_12.7	1039669	1079649	39981	*	15.52	15.62	15.4	0.22	1.17e-05	7.26e-05
Supercontig_12.5	6102974	6112704	9731	*	13.09	13.19	12.98	0.22	2.53e-05	0.000141
Supercontig_12.7	274094	293176	19083	*	14.7	14.81	14.59	0.22	4.29e-05	0.000213
Supercontig_12.2	335518	336396	879	*	9.3	9.4	9.18	0.22	0.0228	0.0386
Supercontig_12.4	3742671	3771348	28678	*	15.07	15.18	14.96	0.21	1.09e-05	6.95e-05
Supercontig_12.1	9286839	9337281	50443	*	16	16.1	15.89	0.21	1.1e-05	6.95e-05
Supercontig_12.3	2881006	2891242	10237	*	13.62	13.72	13.52	0.21	1.63e-05	9.87e-05
Supercontig_12.5	580620	614802	34183	*	15.38	15.48	15.27	0.21	1.72e-05	0.000101
Supercontig_12.1	872091	924942	52852	*	16.06	16.16	15.95	0.21	1.89e-05	0.000109
Supercontig_12.1	5919866	5944536	24671	*	14.9	15	14.8	0.21	2.52e-05	0.000141
Supercontig_12.4	437925	456385	18461	*	13.85	13.95	13.74	0.21	2.74e-05	0.000151
Supercontig_12.6	1069697	1088286	18590	*	14.46	14.56	14.35	0.21	0.000514	0.00158
Supercontig_12.4	1761064	1761903	840	*	9.93	10.03	9.82	0.21	0.0115	0.0217
Supercontig_12.1	6104904	6106344	1441	*	9.02	9.12	8.91	0.21	0.0459	0.0708
Supercontig_12.4	36695	47182	10488	*	13.59	13.68	13.49	0.2	3.77e-05	0.000195
Supercontig_12.3	4255508	4282319	26812	*	15.04	15.13	14.93	0.2	3.87e-05	0.000197
Supercontig_12.2	4241402	4263193	21792	*	14.71	14.81	14.61	0.2	4.2e-05	0.000212
Supercontig_12.7	502259	526059	23801	*	14.97	15.06	14.87	0.2	5.56e-05	0.000261
Supercontig_12.3	1702505	1750467	47963	*	15.98	16.07	15.87	0.2	7.27e-05	0.000324
Supercontig_12.4	4168037	4180081	12045	*	13.94	14.04	13.84	0.2	8.1e-05	0.000358
Supercontig_12.5	4032885	4065485	32601	*	15.42	15.52	15.32	0.2	9.8e-05	0.000425
Supercontig_12.1	668442	697610	29169	*	15.29	15.38	15.18	0.2	0.00011	0.000465
Supercontig_12.2	4344904	4359653	14750	*	14.24	14.34	14.14	0.2	0.00014	0.000572
Supercontig_12.6	4010891	4020140	9250	*	13.49	13.58	13.39	0.2	0.000202	0.000761
Supercontig_12.5	5980649	6021809	41161	*	15.68	15.78	15.58	0.2	0.000209	0.000776
Supercontig_12.1	3714403	3729837	15435	*	14.33	14.42	14.22	0.2	0.000209	0.000776
Supercontig_12.1	4005107	4007242	2136	*	11.65	11.74	11.54	0.2	0.00353	0.00807
Supercontig_12.1	3579571	3580315	745	*	10.16	10.26	10.06	0.2	0.0175	0.031
Supercontig_12.3	672387	673602	1216	*	10.23	10.33	10.13	0.2	0.0266	0.0443
Supercontig_12.5	2505706	2506983	1278	*	9.22	9.32	9.12	0.2	0.0493	0.0755
Supercontig_12.3	1252379	1274396	22018	*	14.82	14.91	14.72	0.19	4.94e-05	0.000241
Supercontig_12.2	2113418	2171333	57916	*	16.22	16.31	16.12	0.19	8.33e-05	0.000366
Supercontig_12.5	4506873	4519931	13059	*	14.1	14.2	14	0.19	0.000109	0.000465
Supercontig_12.2	3302955	3321330	18376	*	14.87	14.96	14.77	0.19	0.000129	0.000532
Supercontig_12.5	4783096	4800346	17251	*	14.4	14.49	14.3	0.19	0.000144	0.000586
Supercontig_12.2	4097126	4121380	24255	*	14.92	15.01	14.82	0.19	0.00015	0.000591
Supercontig_12.5	176619	196527	19909	*	14.23	14.32	14.13	0.19	0.00016	0.000622
Supercontig_12.4	2608315	2623050	14736	*	14.4	14.49	14.31	0.19	0.000161	0.000623
Supercontig_12.4	5209577	5250056	40480	*	15.73	15.82	15.63	0.19	0.000172	0.000661
Supercontig_12.2	699983	708828	8846	*	13.52	13.61	13.42	0.19	0.000203	0.000761
Supercontig_12.5	4441499	4473476	31978	*	15.19	15.28	15.09	0.19	0.00021	0.000776
Supercontig_12.4	1880044	1932409	52366	*	16.13	16.22	16.03	0.19	0.000246	0.000888
Supercontig_12.6	1983487	1990912	7426	*	13.28	13.37	13.18	0.19	0.000396	0.0013
Supercontig_12.6	3891403	3892435	1033	*	9.74	9.83	9.64	0.19	0.0296	0.0484
Supercontig_12.5	491699	508418	16720	*	14.33	14.42	14.23	0.18	0.000218	0.000801
Supercontig_12.1	3680065	3698200	18136	*	14.68	14.77	14.59	0.18	0.000238	0.000863
Supercontig_12.2	3888846	3936562	47717	*	15.92	16.01	15.83	0.18	0.000247	0.000888
Supercontig_12.3	2185104	2237897	52794	*	16.14	16.23	16.05	0.18	0.000251	0.000894
Supercontig_12.1	7506868	7511511	4644	*	12.44	12.53	12.35	0.18	0.000262	0.000923
Supercontig_12.5	2593885	2626325	32441	*	15.35	15.43	15.25	0.18	0.000305	0.00104
Supercontig_12.1	4043206	4096006	52801	*	16.11	16.2	16.02	0.18	0.000305	0.00104
Supercontig_12.1	4169821	4195596	25776	*	15.14	15.23	15.05	0.18	0.000384	0.00126
Supercontig_12.4	2717805	2737912	20108	*	14.79	14.88	14.7	0.18	0.000406	0.00133
Supercontig_12.3	2965543	2973818	8276	*	13.28	13.37	13.19	0.18	0.00046	0.00146
Supercontig_12.7	185647	193009	7363	*	13.35	13.44	13.26	0.18	0.00055	0.00168
Supercontig_12.4	3052299	3084114	31816	*	15.37	15.46	15.28	0.18	0.000558	0.0017
Supercontig_12.7	1877290	1882141	4852	*	12.47	12.56	12.37	0.18	0.000561	0.0017
Supercontig_12.4	2388560	2393093	4534	*	12.54	12.62	12.44	0.18	0.000678	0.00199
Supercontig_12.1	4009589	4040485	30897	*	15.28	15.37	15.19	0.18	0.000715	0.00207
Supercontig_12.1	266689	289993	23305	*	14.91	15	14.82	0.18	0.000966	0.00269
Supercontig_12.2	516266	518384	2119	*	11.39	11.47	11.3	0.18	0.00364	0.00823
Supercontig_12.1	4097399	4098809	1411	*	11.03	11.12	10.94	0.18	0.02	0.0343
Supercontig_12.1	9358601	9360090	1490	*	9.69	9.78	9.6	0.18	0.0419	0.0657
Supercontig_12.6	105133	120354	15222	*	14.39	14.48	14.3	0.17	0.000298	0.00103
Supercontig_12.5	5656120	5697480	41361	*	15.79	15.87	15.7	0.17	0.000337	0.00112
Supercontig_12.3	4072406	4096127	23722	*	14.72	14.81	14.63	0.17	0.000435	0.0014
Supercontig_12.1	3475843	3495496	19654	*	14.71	14.79	14.63	0.17	0.000457	0.00146
Supercontig_12.1	5317518	5339895	22378	*	14.69	14.77	14.6	0.17	0.000603	0.00182
Supercontig_12.4	4250349	4301664	51316	*	16.08	16.16	16	0.17	0.000649	0.00193
Supercontig_12.2	108501	147380	38880	*	15.65	15.73	15.56	0.17	0.000666	0.00196
Supercontig_12.7	259240	264486	5247	*	12.62	12.71	12.53	0.17	0.000685	0.002
Supercontig_12.4	4031474	4063780	32307	*	15.43	15.52	15.34	0.17	0.000745	0.00214
Supercontig_12.1	3641034	3664232	23199	*	14.93	15.01	14.84	0.17	0.000976	0.00271
Supercontig_12.3	133188	148378	15191	*	14.32	14.4	14.23	0.17	0.00118	0.00322
Supercontig_12.5	5227227	5237822	10596	*	13.67	13.75	13.58	0.17	0.00151	0.00393
Supercontig_12.6	1868157	1874802	6646	*	12.98	13.07	12.89	0.17	0.00169	0.00432
Supercontig_12.6	1904384	1908387	4004	*	12	12.09	11.92	0.17	0.00258	0.00619
Supercontig_12.6	94943	99545	4603	*	12.42	12.5	12.33	0.17	0.00486	0.0105
Supercontig_12.6	411112	413226	2115	*	10.82	10.9	10.73	0.17	0.0146	0.0268
Supercontig_12.2	3601814	3712952	111139	*	17.28	17.36	17.2	0.16	0.000473	0.00149
Supercontig_12.1	8992048	9002386	10339	*	13.36	13.44	13.28	0.16	0.000651	0.00193
Supercontig_12.4	5871733	5878676	6944	*	13.01	13.08	12.92	0.16	0.000744	0.00214
Supercontig_12.2	389582	400973	11392	*	13.71	13.79	13.63	0.16	0.000748	0.00214
Supercontig_12.5	3905888	3932005	26118	*	15.08	15.16	15	0.16	0.0009	0.00253
Supercontig_12.1	5955296	5977163	21868	*	14.84	14.92	14.76	0.16	0.0012	0.00325
Supercontig_12.6	2724023	2747224	23202	*	14.93	15	14.84	0.16	0.00123	0.00331
Supercontig_12.4	2018240	2051176	32937	*	15.44	15.52	15.36	0.16	0.00123	0.00331
Supercontig_12.3	5206460	5214873	8414	*	13.31	13.39	13.22	0.16	0.00131	0.00352
Supercontig_12.1	9481628	9515254	33627	*	15.4	15.47	15.32	0.16	0.00132	0.00352
Supercontig_12.6	1765716	1777033	11318	*	13.76	13.83	13.68	0.16	0.00142	0.00372
Supercontig_12.4	2336225	2379671	43447	*	15.95	16.02	15.86	0.16	0.00159	0.00412
Supercontig_12.7	3406200	3440950	34751	*	15.58	15.66	15.5	0.16	0.0016	0.00413
Supercontig_12.7	2075788	2105653	29866	*	15.26	15.34	15.18	0.16	0.00162	0.00415
Supercontig_12.2	4152871	4158960	6090	*	13.07	13.15	12.99	0.16	0.00176	0.00447
Supercontig_12.6	3407215	3421365	14151	*	14.16	14.23	14.07	0.16	0.00196	0.00494
Supercontig_12.2	684727	689397	4671	*	12.37	12.45	12.29	0.16	0.00216	0.00534
Supercontig_12.7	325993	352225	26233	*	15.14	15.22	15.06	0.16	0.00219	0.00537
Supercontig_12.6	3506315	3537924	31610	*	15.39	15.47	15.31	0.16	0.00227	0.00553
Supercontig_12.2	1436502	1442942	6441	*	13	13.08	12.92	0.16	0.00254	0.00612
Supercontig_12.1	1182054	1186304	4251	*	12.58	12.66	12.5	0.16	0.00285	0.00671
Supercontig_12.6	3237161	3241540	4380	*	12.11	12.19	12.02	0.16	0.00356	0.00811
Supercontig_12.5	3431297	3447934	16638	*	14.44	14.51	14.36	0.16	0.00471	0.0102
Supercontig_12.1	1944191	1947351	3161	*	11.96	12.03	11.87	0.16	0.00583	0.0124
Supercontig_12.7	2121670	2124871	3202	*	11.74	11.82	11.66	0.16	0.00632	0.0132
Supercontig_12.2	2425295	2426962	1668	*	10.17	10.25	10.09	0.16	0.0454	0.0702
Supercontig_12.1	4314251	4355701	41451	*	15.78	15.85	15.7	0.15	0.00206	0.00514
Supercontig_12.1	2273360	2342674	69315	*	16.62	16.69	16.54	0.15	0.0024	0.00583
Supercontig_12.1	3699875	3708728	8854	*	13.67	13.74	13.59	0.15	0.00259	0.00619
Supercontig_12.1	62802	86673	23872	*	14.96	15.04	14.89	0.15	0.00273	0.00645
Supercontig_12.1	8227067	8267357	40291	*	15.84	15.92	15.77	0.15	0.00326	0.00759
Supercontig_12.6	555810	560765	4956	*	12.65	12.72	12.57	0.15	0.00335	0.0077
Supercontig_12.3	301081	328884	27804	*	15.26	15.33	15.19	0.15	0.00362	0.00822
Supercontig_12.1	3595650	3638403	42754	*	15.86	15.93	15.79	0.15	0.00387	0.0087
Supercontig_12.4	113407	142107	28701	*	15.24	15.31	15.16	0.15	0.00388	0.0087
Supercontig_12.7	2796839	2811095	14257	*	14.36	14.43	14.28	0.15	0.00606	0.0128
Supercontig_12.2	3366461	3388180	21720	*	14.86	14.93	14.79	0.15	0.00622	0.0131
Supercontig_12.3	5060260	5091070	30811	*	15.27	15.34	15.19	0.15	0.0081	0.0161
Supercontig_12.4	2660653	2664980	4328	*	12.51	12.58	12.43	0.15	0.011	0.0208
Supercontig_12.4	5847680	5849651	1972	*	11.24	11.31	11.16	0.15	0.0467	0.0719
Supercontig_12.3	1041318	1059405	18088	*	14.59	14.65	14.51	0.14	0.00477	0.0103
Supercontig_12.1	1219182	1229518	10337	*	13.89	13.96	13.82	0.14	0.00507	0.0109
Supercontig_12.4	5914116	5928290	14175	*	14.18	14.25	14.1	0.14	0.00606	0.0128
Supercontig_12.1	2381619	2405129	23511	*	14.94	15.01	14.87	0.14	0.00635	0.0132
Supercontig_12.4	1107321	1111858	4538	*	12.48	12.55	12.4	0.14	0.00641	0.0133
Supercontig_12.4	5308145	5332026	23882	*	15.11	15.18	15.03	0.14	0.0065	0.0134
Supercontig_12.4	1124551	1173527	48977	*	15.99	16.06	15.92	0.14	0.00654	0.0134
Supercontig_12.1	6501654	6505121	3468	*	12.27	12.34	12.2	0.14	0.00746	0.0151
Supercontig_12.5	5891150	5916841	25692	*	15.22	15.28	15.15	0.14	0.00836	0.0165
Supercontig_12.1	5734514	5773194	38681	*	15.75	15.82	15.68	0.14	0.00919	0.018
Supercontig_12.7	78824	83255	4432	*	12.53	12.6	12.46	0.14	0.00956	0.0186
Supercontig_12.7	3446039	3449297	3259	*	12.01	12.08	11.94	0.14	0.0101	0.0195
Supercontig_12.1	3552955	3565904	12950	*	14.15	14.22	14.08	0.14	0.0151	0.0273
Supercontig_12.2	3245654	3247971	2318	*	11.77	11.84	11.7	0.14	0.022	0.0372
Supercontig_12.7	1767363	1769565	2203	*	11.88	11.95	11.81	0.14	0.0406	0.064
Supercontig_12.5	4235216	4249879	14664	*	14.26	14.33	14.2	0.13	0.00611	0.0129
Supercontig_12.7	1007299	1030821	23523	*	14.92	14.98	14.85	0.13	0.0063	0.0132
Supercontig_12.1	9705701	9758583	52883	*	16.09	16.15	16.02	0.13	0.00642	0.0133
Supercontig_12.7	3670234	3705188	34955	*	15.12	15.18	15.05	0.13	0.00774	0.0155
Supercontig_12.6	356904	393485	36582	*	15.49	15.55	15.42	0.13	0.00792	0.0158
Supercontig_12.1	9163454	9175116	11663	*	14.1	14.17	14.04	0.13	0.00891	0.0175
Supercontig_12.6	269154	275175	6022	*	13.18	13.25	13.11	0.13	0.00924	0.0181
Supercontig_12.1	4877994	4883531	5538	*	12.71	12.77	12.64	0.13	0.0103	0.0197
Supercontig_12.1	4162493	4166948	4456	*	12.49	12.56	12.43	0.13	0.0114	0.0215
Supercontig_12.7	609452	624403	14952	*	14.32	14.38	14.25	0.13	0.0116	0.0219
Supercontig_12.1	4531337	4544061	12725	*	14.22	14.29	14.15	0.13	0.014	0.0258
Supercontig_12.5	5699522	5713481	13960	*	14.28	14.34	14.21	0.13	0.0146	0.0268
Supercontig_12.4	4230586	4241067	10482	*	13.89	13.95	13.82	0.13	0.0156	0.0281
Supercontig_12.5	1689312	1702322	13011	*	13.98	14.05	13.92	0.13	0.0174	0.031
Supercontig_12.7	1823011	1835298	12288	*	14.13	14.19	14.06	0.13	0.0178	0.0313
Supercontig_12.3	563924	568218	4295	*	12.6	12.67	12.53	0.13	0.0189	0.033
Supercontig_12.1	5394832	5402147	7316	*	13.46	13.52	13.39	0.13	0.0205	0.035
Supercontig_12.6	2383884	2387533	3650	*	12.41	12.47	12.34	0.13	0.0284	0.0469
Supercontig_12.5	5406544	5420645	14102	*	14.34	14.4	14.27	0.13	0.0286	0.0472
Supercontig_12.5	3850837	3854546	3710	*	11.99	12.06	11.93	0.13	0.0443	0.0688
Supercontig_12.3	5045119	5051113	5995	*	12.7	12.76	12.63	0.12	0.00981	0.0189
Supercontig_12.3	346678	392433	45756	*	15.7	15.76	15.64	0.12	0.0121	0.0227
Supercontig_12.3	4528012	4533400	5389	*	12.76	12.81	12.7	0.12	0.014	0.0258
Supercontig_12.6	1794384	1824106	29723	*	15.36	15.43	15.3	0.12	0.0148	0.027
Supercontig_12.4	5930277	5937369	7093	*	13.08	13.14	13.02	0.12	0.0157	0.0281
Supercontig_12.3	1386404	1390105	3702	*	12.35	12.4	12.28	0.12	0.0171	0.0304
Supercontig_12.6	1755973	1760530	4558	*	12.56	12.62	12.5	0.12	0.0191	0.0331
Supercontig_12.1	5077710	5082749	5040	*	12.68	12.74	12.62	0.12	0.0197	0.0339
Supercontig_12.4	4768701	4773035	4335	*	12.45	12.51	12.39	0.12	0.0197	0.0339
Supercontig_12.7	1161910	1166563	4654	*	12.64	12.7	12.58	0.12	0.0307	0.0501
Supercontig_12.7	2495102	2506527	11426	*	14	14.05	13.94	0.12	0.0316	0.0512
Supercontig_12.4	3598345	3603001	4657	*	11.48	11.54	11.41	0.12	0.0335	0.0541
Supercontig_12.3	2423845	2444668	20824	*	14.95	15.01	14.89	0.12	0.0373	0.0596
Supercontig_12.4	4447539	4459485	11947	*	14.11	14.17	14.05	0.12	0.0388	0.0617
Supercontig_12.1	5006469	5010837	4369	*	12.57	12.63	12.52	0.11	0.0296	0.0484
Supercontig_12.4	1443178	1484553	41376	*	15.9	15.96	15.85	0.11	0.0333	0.054
Supercontig_12.6	1328505	1340018	11514	*	13.81	13.87	13.76	0.11	0.0346	0.0557
Supercontig_12.3	3517850	3522283	4434	*	12.36	12.41	12.31	0.11	0.0378	0.0602
Supercontig_12.3	474445	486557	12113	*	14.08	14.13	14.02	0.11	0.043	0.0671
Supercontig_12.2	1066462	1076880	10419	*	13.99	14.04	13.93	0.11	0.0451	0.0698
Supercontig_12.2	1016296	1021162	4867	*	12.71	12.76	12.65	0.1	0.0393	0.0621
Supercontig_12.1	6470015	6475787	5773	*	12.55	12.6	12.5	0.1	0.0425	0.0666
Supercontig_12.1	21070	34025	12956	*	14.22	14.26	14.17	0.09	0.0428	0.0669

## Sheet: K9LP_set1>WT
seqnames	start	end	width	strand	Conc	Conc_WT	Conc_set1	Fold	p.value	FDR
Supercontig_12.5	2269118	2276324	7207	*	10.62	10.18	10.96	-0.78	1.92e-17	3.31e-15
Supercontig_12.4	4757752	4759378	1627	*	9.63	9.18	9.97	-0.8	2.15e-16	2.47e-14
Supercontig_12.4	4319015	4320607	1593	*	9.69	9.25	10.03	-0.78	1.71e-14	1.47e-12
Supercontig_12.7	3657365	3665328	7964	*	12.63	12.33	12.88	-0.55	3.57e-12	2.23e-10
Supercontig_12.4	5098659	5100030	1372	*	10.3	9.96	10.57	-0.61	6.71e-12	3.85e-10
Supercontig_12.4	3022729	3029609	6881	*	12.5	12.21	12.75	-0.54	1.05e-11	5.14e-10
Supercontig_12.7	3727262	3736834	9573	*	12.91	12.62	13.14	-0.52	7.83e-11	3.17e-09
Supercontig_12.7	3745011	3749031	4021	*	11.55	11.27	11.79	-0.52	8.51e-11	3.26e-09
Supercontig_12.7	3757447	3760587	3141	*	11.28	11	11.52	-0.51	1.18e-10	4.29e-09
Supercontig_12.7	3649904	3656579	6676	*	12.27	12	12.5	-0.51	2.04e-10	7.03e-09
Supercontig_12.1	8102052	8111385	9334	*	12.74	12.47	12.96	-0.48	1.82e-09	5.76e-08
Supercontig_12.2	540646	542314	1669	*	10.41	10.12	10.65	-0.53	1.84e-09	5.76e-08
Supercontig_12.5	2198809	2200883	2075	*	9.19	8.84	9.48	-0.64	2.54e-09	7.6e-08
Supercontig_12.7	3739219	3743191	3973	*	11.62	11.36	11.84	-0.48	4.51e-09	1.19e-07
Supercontig_12.7	3761451	3764129	2679	*	11.2	10.93	11.42	-0.48	4.83e-09	1.23e-07
Supercontig_12.2	1693551	1695118	1568	*	10.61	10.35	10.83	-0.47	7.63e-09	1.81e-07
Supercontig_12.4	5090233	5097801	7569	*	12.58	12.34	12.79	-0.45	9.68e-09	2.22e-07
Supercontig_12.3	1969000	1975063	6064	*	11.29	11.04	11.5	-0.46	1.14e-08	2.52e-07
Supercontig_12.5	6434392	6436103	1712	*	11.52	11.2	11.78	-0.58	1.18e-08	2.55e-07
Supercontig_12.1	328839	332666	3828	*	11.62	11.37	11.83	-0.46	1.37e-08	2.87e-07
Supercontig_12.4	5073033	5089407	16375	*	13.71	13.45	13.93	-0.48	1.69e-08	3.43e-07
Supercontig_12.5	5838756	5839507	752	*	8.35	7.88	8.71	-0.83	2.12e-08	4.18e-07
Supercontig_12.7	3781585	3782950	1366	*	10.22	9.96	10.44	-0.48	2.25e-08	4.31e-07
Supercontig_12.2	1402708	1412877	10170	*	12.82	12.58	13.03	-0.45	2.37e-08	4.41e-07
Supercontig_12.2	1703153	1710586	7434	*	12.65	12.42	12.86	-0.44	4.39e-08	7.95e-07
Supercontig_12.1	9650182	9651431	1250	*	10.14	9.89	10.36	-0.47	4.51e-08	7.96e-07
Supercontig_12.7	570992	571901	910	*	8.92	8.57	9.21	-0.64	6.92e-08	1.19e-06
Supercontig_12.2	557053	561096	4044	*	11.69	11.46	11.89	-0.43	7.32e-08	1.23e-06
Supercontig_12.4	3015251	3019510	4260	*	11.58	11.34	11.78	-0.45	9.49e-08	1.52e-06
Supercontig_12.1	370822	378170	7349	*	12.35	12.13	12.55	-0.42	2.84e-07	4.35e-06
Supercontig_12.7	3775500	3776781	1282	*	10.12	9.88	10.32	-0.44	4.23e-07	6.08e-06
Supercontig_12.4	5156040	5157382	1343	*	10.24	10	10.44	-0.44	7.47e-07	1.05e-05
Supercontig_12.3	89147	90789	1643	*	10.31	10.09	10.51	-0.41	1.39e-06	1.91e-05
Supercontig_12.4	5151449	5155061	3613	*	11.48	11.27	11.66	-0.39	1.69e-06	2.28e-05
Supercontig_12.5	618114	621000	2887	*	11.29	11.09	11.47	-0.38	1.73e-06	2.29e-05
Supercontig_12.2	584683	589684	5002	*	11.91	11.71	12.09	-0.38	1.8e-06	2.34e-05
Supercontig_12.4	5069163	5070910	1748	*	10.49	10.27	10.68	-0.4	1.84e-06	2.34e-05
Supercontig_12.5	6158046	6159055	1010	*	10.11	9.85	10.32	-0.47	2.73e-06	3.43e-05
Supercontig_12.2	417660	419840	2181	*	10.83	10.64	11.01	-0.37	3.26e-06	4.02e-05
Supercontig_12.7	4138896	4140117	1222	*	9.98	9.75	10.17	-0.41	3.65e-06	4.38e-05
Supercontig_12.6	2606280	2608142	1863	*	10.06	9.82	10.26	-0.44	3.69e-06	4.38e-05
Supercontig_12.2	1466800	1467885	1086	*	9.98	9.76	10.17	-0.41	3.76e-06	4.39e-05
Supercontig_12.2	869525	872928	3404	*	11.33	11.13	11.5	-0.37	4.91e-06	5.64e-05
Supercontig_12.7	3512002	3513488	1487	*	9.51	9.27	9.71	-0.45	5.3e-06	5.98e-05
Supercontig_12.2	471097	473954	2858	*	11	10.8	11.17	-0.38	5.46e-06	6.07e-05
Supercontig_12.4	5148831	5151131	2301	*	10.92	10.72	11.09	-0.37	5.66e-06	6.19e-05
Supercontig_12.2	486820	488524	1705	*	10.49	10.29	10.67	-0.38	6.7e-06	7.21e-05
Supercontig_12.2	1675992	1690326	14335	*	13.59	13.4	13.77	-0.37	9.04e-06	9.43e-05
Supercontig_12.2	77281	78820	1540	*	10.53	10.33	10.7	-0.37	1.28e-05	0.000132
Supercontig_12.7	4195687	4198055	2369	*	11.08	10.89	11.24	-0.35	1.48e-05	0.00015
Supercontig_12.5	5124263	5124859	597	*	8.42	8.09	8.69	-0.6	2.08e-05	0.000208
Supercontig_12.2	70635	75943	5309	*	12.2	12.02	12.36	-0.34	2.44e-05	0.000237
Supercontig_12.1	484301	487247	2947	*	11.12	10.94	11.28	-0.33	2.6e-05	0.000249
Supercontig_12.6	64671	66800	2130	*	10.77	10.59	10.92	-0.34	2.9e-05	0.00027
Supercontig_12.1	396928	398210	1283	*	10.09	9.9	10.26	-0.37	3.59e-05	0.00033
Supercontig_12.7	4149681	4150992	1312	*	9.96	9.77	10.14	-0.37	3.73e-05	0.000338
Supercontig_12.5	5944947	5946295	1349	*	10.14	9.95	10.31	-0.36	4.1e-05	0.000362
Supercontig_12.7	3765170	3766048	879	*	9.79	9.57	9.98	-0.41	5.31e-05	0.000457
Supercontig_12.2	867224	868329	1106	*	9.97	9.77	10.14	-0.37	6.2e-05	0.000521
Supercontig_12.7	4166812	4167814	1003	*	10.06	9.87	10.22	-0.34	9.27e-05	0.000766
Supercontig_12.7	679380	680788	1409	*	10.23	10.05	10.38	-0.32	0.000157	0.00126
Supercontig_12.1	2892802	2894488	1687	*	9.04	8.8	9.24	-0.44	0.000177	0.0014
Supercontig_12.4	3013761	3014326	566	*	9.02	8.8	9.22	-0.42	0.000194	0.00152
Supercontig_12.7	3754234	3756176	1943	*	10.28	10.12	10.43	-0.31	0.000205	0.00157
Supercontig_12.2	54612	56565	1954	*	10.77	10.61	10.91	-0.31	0.000209	0.00158
Supercontig_12.5	576168	578183	2016	*	10.77	10.61	10.91	-0.3	0.000261	0.00191
Supercontig_12.6	307821	309089	1269	*	9	8.78	9.19	-0.41	0.000279	0.00202
Supercontig_12.7	4107196	4110801	3606	*	11.51	11.35	11.65	-0.3	0.0003	0.00216
Supercontig_12.7	660435	676900	16466	*	13.84	13.68	13.99	-0.32	0.000308	0.00218
Supercontig_12.4	5475630	5478869	3240	*	10.33	10.15	10.49	-0.34	0.000314	0.00221
Supercontig_12.4	408500	415104	6605	*	12.43	12.28	12.56	-0.29	0.000318	0.00221
Supercontig_12.7	105856	111460	5605	*	12.24	12.09	12.38	-0.29	0.00034	0.00232
Supercontig_12.2	4451522	4453931	2410	*	11.21	11.05	11.36	-0.31	0.000341	0.00232
Supercontig_12.3	162398	167895	5498	*	12.25	12.1	12.38	-0.29	0.000345	0.00233
Supercontig_12.4	5355775	5356659	885	*	9.65	9.47	9.82	-0.35	0.000379	0.00254
Supercontig_12.5	3985302	3989002	3701	*	9.96	9.79	10.11	-0.32	0.000398	0.00261
Supercontig_12.4	672446	674684	2239	*	10.76	10.61	10.9	-0.29	0.000407	0.00264
Supercontig_12.7	241714	245205	3492	*	11.49	11.34	11.63	-0.29	0.000462	0.00298
Supercontig_12.5	2197125	2197918	794	*	8.67	8.42	8.89	-0.47	0.000469	0.00299
Supercontig_12.1	6728241	6730012	1772	*	9.18	8.98	9.36	-0.38	0.000533	0.00331
Supercontig_12.1	5311633	5314251	2619	*	10.2	10.03	10.35	-0.32	0.000646	0.00398
Supercontig_12.3	5271513	5274720	3208	*	11.91	11.72	12.07	-0.36	0.000677	0.00413
Supercontig_12.1	183761	185677	1917	*	10.86	10.71	10.99	-0.27	0.000753	0.00454
Supercontig_12.2	50741	52445	1705	*	10.55	10.41	10.69	-0.28	0.000761	0.00454
Supercontig_12.1	2629308	2631002	1695	*	9.94	9.78	10.08	-0.3	0.000812	0.00478
Supercontig_12.7	708678	719588	10911	*	13.29	13.15	13.42	-0.27	0.00089	0.0052
Supercontig_12.3	216807	218812	2006	*	10.84	10.7	10.96	-0.27	0.000946	0.00548
Supercontig_12.1	8870262	8872786	2525	*	10.97	10.83	11.1	-0.27	0.000958	0.0055
Supercontig_12.4	503446	512203	8758	*	12.9	12.76	13.02	-0.26	0.000985	0.00561
Supercontig_12.6	3614799	3617462	2664	*	10.25	10.1	10.38	-0.28	0.00101	0.00569
Supercontig_12.3	1026136	1027501	1366	*	9.84	9.68	9.99	-0.31	0.00124	0.00687
Supercontig_12.2	2210437	2214327	3891	*	10.84	10.7	10.97	-0.27	0.00148	0.00809
Supercontig_12.7	1449342	1451912	2571	*	10.54	10.4	10.68	-0.27	0.00153	0.0083
Supercontig_12.5	674887	675939	1053	*	9.63	9.48	9.77	-0.3	0.00177	0.00947
Supercontig_12.6	350856	355428	4573	*	11.98	11.85	12.1	-0.26	0.00197	0.0105
Supercontig_12.4	464836	477436	12601	*	13.27	13.14	13.4	-0.26	0.00207	0.0109
Supercontig_12.5	680635	686162	5528	*	12.18	12.05	12.3	-0.25	0.00257	0.0134
Supercontig_12.6	3854005	3855495	1491	*	9.62	9.47	9.76	-0.29	0.00258	0.0134
Supercontig_12.6	342537	346943	4407	*	11.94	11.8	12.07	-0.26	0.00284	0.0146
Supercontig_12.1	314898	321479	6582	*	12.5	12.37	12.61	-0.24	0.00288	0.0147
Supercontig_12.4	759859	761517	1659	*	10.5	10.37	10.62	-0.25	0.00293	0.0149
Supercontig_12.6	4043060	4044000	941	*	9.48	9.33	9.63	-0.3	0.00332	0.0167
Supercontig_12.4	695716	698182	2467	*	10.71	10.58	10.83	-0.25	0.00348	0.0174
Supercontig_12.1	186883	191215	4333	*	11.97	11.84	12.09	-0.25	0.00354	0.0176
Supercontig_12.6	2280327	2283673	3347	*	10.91	10.79	11.02	-0.24	0.00384	0.0189
Supercontig_12.4	438202	439321	1120	*	9.56	9.4	9.7	-0.3	0.00394	0.0192
Supercontig_12.1	6938615	6939525	911	*	9.28	9.11	9.43	-0.32	0.004	0.0194
Supercontig_12.4	385953	398203	12251	*	13.51	13.39	13.63	-0.24	0.00404	0.0195
Supercontig_12.4	3259805	3260987	1183	*	9.65	9.51	9.78	-0.28	0.0051	0.0242
Supercontig_12.7	113209	114816	1608	*	10.23	10.11	10.34	-0.24	0.0056	0.0264
Supercontig_12.5	6198789	6204044	5256	*	12.26	12.15	12.37	-0.22	0.0063	0.0295
Supercontig_12.1	8866693	8868359	1667	*	10.44	10.32	10.55	-0.23	0.00639	0.0298
Supercontig_12.3	198598	200529	1932	*	10.81	10.69	10.92	-0.22	0.00671	0.031
Supercontig_12.3	4631021	4637189	6169	*	12.51	12.4	12.62	-0.22	0.00712	0.0327
Supercontig_12.4	173354	173932	579	*	9.22	9.07	9.36	-0.29	0.0072	0.0328
Supercontig_12.1	8325352	8326486	1135	*	8.7	8.5	8.88	-0.38	0.00725	0.0329
Supercontig_12.1	15507	16281	775	*	9.24	9.09	9.37	-0.28	0.00843	0.0379
Supercontig_12.4	494736	495771	1036	*	9.81	9.68	9.92	-0.24	0.00944	0.0422
Supercontig_12.4	738060	738687	628	*	9.27	9.12	9.4	-0.28	0.00993	0.0442
Supercontig_12.7	694736	707778	13043	*	13.62	13.51	13.73	-0.22	0.0102	0.045
Supercontig_12.4	705688	711936	6249	*	12.35	12.25	12.45	-0.21	0.0115	0.0503
Supercontig_12.5	5968686	5979112	10427	*	13.17	13.06	13.27	-0.21	0.0116	0.0504
Supercontig_12.2	383855	385303	1449	*	9.24	9.08	9.38	-0.3	0.012	0.052
Supercontig_12.5	6041244	6047543	6300	*	12.47	12.37	12.58	-0.21	0.0122	0.0526
Supercontig_12.4	67343	69277	1935	*	10.85	10.74	10.94	-0.2	0.0123	0.0527
Supercontig_12.5	2084911	2088694	3784	*	11.04	10.93	11.13	-0.21	0.0126	0.0533
Supercontig_12.3	5226912	5228940	2029	*	10.93	10.83	11.03	-0.2	0.013	0.0547
Supercontig_12.4	592999	598712	5714	*	12.23	12.12	12.32	-0.2	0.0132	0.0552
Supercontig_12.1	296462	304619	8158	*	13.01	12.91	13.11	-0.2	0.0136	0.0564
Supercontig_12.4	5147241	5147549	309	*	8.29	8.09	8.46	-0.36	0.0141	0.0578
Supercontig_12.4	5467141	5468909	1769	*	8.57	8.36	8.74	-0.38	0.0143	0.0583
Supercontig_12.4	4314917	4316566	1650	*	10.18	10.07	10.28	-0.21	0.0151	0.0608
Supercontig_12.3	4626426	4629894	3469	*	11.52	11.42	11.61	-0.19	0.0158	0.0631
Supercontig_12.4	577600	587370	9771	*	13.12	13.02	13.21	-0.19	0.0183	0.0717
Supercontig_12.2	1643631	1645047	1417	*	9.62	9.5	9.73	-0.23	0.0188	0.073
Supercontig_12.7	1455342	1456792	1451	*	10.03	9.92	10.14	-0.22	0.0201	0.0776
Supercontig_12.3	5145850	5146261	412	*	8.65	8.49	8.79	-0.3	0.0207	0.0796
Supercontig_12.1	7391710	7392158	449	*	8.68	8.52	8.82	-0.3	0.0226	0.0864
Supercontig_12.3	297734	300451	2718	*	11.53	11.44	11.62	-0.19	0.0227	0.0865
Supercontig_12.2	1538455	1539125	671	*	8.84	8.7	8.97	-0.27	0.0234	0.0886
Supercontig_12.4	588572	591537	2966	*	11.4	11.3	11.5	-0.19	0.0243	0.0914
Supercontig_12.1	8891627	8893894	2268	*	10.98	10.88	11.07	-0.19	0.0263	0.0985
Supercontig_12.1	1565365	1565854	490	*	8.48	8.31	8.64	-0.32	0.0267	0.0994
Supercontig_12.3	382569	401074	18506	*	14.02	13.92	14.12	-0.2	0.0271	0.1
Supercontig_12.3	4639028	4662477	23450	*	14.43	14.32	14.53	-0.21	0.0281	0.104
Supercontig_12.2	2405791	2407047	1257	*	9.73	9.62	9.83	-0.21	0.0305	0.112
Supercontig_12.7	250443	254811	4369	*	11.86	11.77	11.94	-0.18	0.0311	0.113
Supercontig_12.2	2303792	2305000	1209	*	9.7	9.59	9.8	-0.21	0.0315	0.114
Supercontig_12.5	1541385	1542735	1351	*	9.33	9.22	9.44	-0.22	0.0329	0.118
Supercontig_12.1	256941	265634	8694	*	13.06	12.98	13.15	-0.17	0.0331	0.118
Supercontig_12.3	220082	223482	3401	*	11.64	11.55	11.73	-0.18	0.0335	0.119
Supercontig_12.4	543548	566442	22895	*	14.29	14.19	14.39	-0.2	0.0354	0.125
Supercontig_12.4	716988	735477	18490	*	14.02	13.92	14.11	-0.19	0.0361	0.126
Supercontig_12.4	662962	664745	1784	*	10.79	10.71	10.88	-0.17	0.0362	0.126
Supercontig_12.5	6210819	6233512	22694	*	14.35	14.25	14.45	-0.2	0.0366	0.128
Supercontig_12.6	3825269	3832538	7270	*	12.58	12.49	12.66	-0.17	0.0374	0.13
Supercontig_12.5	556712	559157	2446	*	11.06	10.98	11.14	-0.17	0.0376	0.13
Supercontig_12.7	942873	948196	5324	*	12.24	12.15	12.32	-0.17	0.0389	0.134
Supercontig_12.3	1336113	1339142	3030	*	10.98	10.89	11.06	-0.16	0.0403	0.138
Supercontig_12.5	561635	575561	13927	*	13.57	13.48	13.65	-0.17	0.0406	0.138
Supercontig_12.5	6235666	6236662	997	*	10.28	10.19	10.36	-0.17	0.0422	0.143
Supercontig_12.6	3870348	3871649	1302	*	10.1	10.01	10.18	-0.17	0.0438	0.147
Supercontig_12.3	239800	250357	10558	*	13.36	13.27	13.45	-0.18	0.0441	0.147
Supercontig_12.6	3759222	3772173	12952	*	13.57	13.48	13.65	-0.17	0.0457	0.151
Supercontig_12.1	7318241	7320184	1944	*	9.65	9.53	9.75	-0.22	0.0464	0.153

## Sheet: K9LP_set1<WT
seqnames	start	end	width	strand	Conc	Conc_WT	Conc_set1	Fold	p.value	FDR	MSTRG
Supercontig_12.7	1239052	1240856	1805	*	9.56	9.87	9.15	0.72	1.32e-12	9.07e-11	12269
Supercontig_12.7	3128801	3130963	2163	*	9.74	10.02	9.4	0.62	3.15e-09	8.67e-08	12826
Supercontig_12.7	1246185	1247276	1092	*	8.89	9.09	8.66	0.42	0.000397	0.00261	12272
Supercontig_12.7	2568641	2569408	768	*	9.51	9.64	9.37	0.27	0.0137	0.0564	12625
Supercontig_12.6	309490	321628	12139	*	11.31	12.09	9.48	2.61	2.42e-205	1.67e-202	10626
Supercontig_12.6	2031886	2032639	754	*	9.35	9.81	8.69	1.12	1.66e-23	3.82e-21	11231
Supercontig_12.6	414328	415082	755	*	9.17	9.42	8.87	0.56	3.1e-07	4.65e-06	10658
Supercontig_12.6	209747	214313	4567	*	11.76	11.93	11.58	0.34	2.33e-05	0.00023	10580
Supercontig_12.6	3298301	3301884	3584	*	10.67	10.82	10.5	0.32	0.000196	0.00152	11614
Supercontig_12.6	3564951	3565723	773	*	8.94	9.12	8.73	0.39	0.00141	0.00778	11686
Supercontig_12.6	3891409	3892617	1209	*	9.78	9.89	9.65	0.24	0.0145	0.0588
Supercontig_12.6	184630	185379	750	*	9.34	9.45	9.23	0.22	0.0332	0.118	10575
Supercontig_12.6	1171806	1193248	21443	*	14.71	14.82	14.58	0.23	0.0424	0.143
Supercontig_12.6	4028441	4029553	1113	*	9.34	9.45	9.23	0.22	0.0467	0.153	11857
Supercontig_12.5	2287631	2288156	526	*	8.19	8.63	7.54	1.09	8.1e-12	4.29e-10	9016
Supercontig_12.5	3046489	3048528	2040	*	8.99	9.28	8.61	0.67	2.5e-07	3.92e-06	9312
Supercontig_12.5	146181	148026	1846	*	10.44	10.61	10.24	0.37	5.56e-05	0.000473	8356
Supercontig_12.5	3612207	3613485	1279	*	9.75	9.92	9.55	0.37	0.000118	0.000959	9519
Supercontig_12.5	1537519	1538345	827	*	8.99	9.19	8.76	0.42	0.00025	0.00185	8716
Supercontig_12.5	3042432	3045694	3263	*	10.47	10.61	10.31	0.3	0.00106	0.00592
Supercontig_12.5	6102496	6103002	507	*	8.66	8.81	8.5	0.31	0.0172	0.0681
Supercontig_12.4	306617	307792	1176	*	9.44	9.78	9	0.78	4.69e-14	3.59e-12	6519
Supercontig_12.4	101786	104532	2747	*	10.97	11.18	10.73	0.45	7.69e-08	1.26e-06	6455
Supercontig_12.4	309534	311778	2245	*	10.75	10.91	10.58	0.34	0.00023	0.00172
Supercontig_12.4	5813848	5815293	1446	*	9.41	9.55	9.26	0.29	0.00455	0.0218	8287
Supercontig_12.4	5887725	5889050	1326	*	10.51	10.61	10.4	0.21	0.0161	0.0641	8298
Supercontig_12.4	1760953	1761917	965	*	9.92	10.04	9.79	0.25	0.0181	0.0713	6908
Supercontig_12.3	5055614	5057817	2204	*	10.43	10.74	10.03	0.7	8.07e-16	7.94e-14	6342
Supercontig_12.3	2612216	2613340	1125	*	9.11	9.33	8.84	0.49	7.95e-06	8.42e-05	5492
Supercontig_12.3	4560874	4563326	2453	*	10.6	10.76	10.42	0.34	4.07e-05	0.000362	6219
Supercontig_12.3	402659	404048	1390	*	10.07	10.21	9.92	0.29	0.00155	0.00832	4841
Supercontig_12.2	4045008	4046488	1481	*	9.67	10.03	9.21	0.82	3.3e-17	4.55e-15	4600
Supercontig_12.2	599691	600948	1258	*	8.99	9.18	8.78	0.4	0.000483	0.00306
Supercontig_12.2	335129	336528	1400	*	9.65	9.8	9.48	0.33	0.000765	0.00454
Supercontig_12.1	9406922	9407935	1014	*	9.11	9.68	8.16	1.52	4.27e-39	1.47e-36	3211
Supercontig_12.1	7321839	7324751	2913	*	9.89	10.17	9.54	0.63	1.25e-11	5.72e-10	2442
Supercontig_12.1	8172941	8175465	2525	*	10.24	10.5	9.93	0.58	4.15e-11	1.79e-09	2768
Supercontig_12.1	8716678	8718045	1368	*	9.62	9.89	9.29	0.61	5.88e-09	1.45e-07	2974
Supercontig_12.1	3376853	3378819	1967	*	9.74	9.97	9.45	0.52	3.34e-07	4.89e-06	1200
Supercontig_12.1	5804658	5808642	3985	*	12.08	12.28	11.86	0.42	2.84e-05	0.000268	1932
Supercontig_12.1	1550462	1550870	409	*	8.46	8.71	8.15	0.57	4.22e-05	0.000368	493
Supercontig_12.1	6600338	6601049	712	*	9.59	9.79	9.36	0.43	9.33e-05	0.000766	2168
Supercontig_12.1	1925071	1926359	1289	*	9.1	9.29	8.89	0.39	0.000511	0.0032
Supercontig_12.1	8839689	8841281	1593	*	9.91	10.03	9.77	0.26	0.0126	0.0533	3059

## Sheet: K4DD_dim5>WT
seqnames	start	end	width	strand	Conc	Conc_WT	Conc_dim5	Fold	p.value	FDR
Supercontig_12.5	6233426	6234589	1164	*	10.68	9.71	11.26	-1.54	2.2e-97	1.91e-94
Supercontig_12.6	1954827	1956932	2106	*	11.58	10.59	12.16	-1.57	8.15e-86	5.06e-83
Supercontig_12.1	1134961	1136399	1439	*	10.4	9.42	10.97	-1.55	2.9e-77	1.05e-74
Supercontig_12.4	636809	638450	1642	*	11.24	10.48	11.73	-1.25	1.25e-61	3.02e-59
Supercontig_12.3	4873222	4875269	2048	*	11.27	10.47	11.78	-1.31	7.67e-53	1.66e-50
Supercontig_12.1	17546	19761	2216	*	11.54	10.79	12.03	-1.24	2.13e-51	4.4e-49
Supercontig_12.2	4042955	4044179	1225	*	10.42	9.76	10.86	-1.1	3.95e-47	7.14e-45
Supercontig_12.2	1701315	1702712	1398	*	10.8	10.16	11.24	-1.08	2.26e-43	3.63e-41
Supercontig_12.6	482371	483968	1598	*	10.82	10.23	11.24	-1.01	5.33e-43	7.98e-41
Supercontig_12.7	3621468	3622741	1274	*	10.52	9.93	10.94	-1.02	5.85e-39	7.26e-37
Supercontig_12.5	6088221	6089046	826	*	10.06	9.39	10.52	-1.13	5e-37	5.86e-35
Supercontig_12.6	3977121	3978420	1300	*	10.63	10.08	11.02	-0.94	7.4e-36	8.24e-34
Supercontig_12.1	3580299	3581261	963	*	9.12	8.24	9.66	-1.42	8.74e-36	9.48e-34
Supercontig_12.5	2845351	2846675	1325	*	10.71	10.15	11.12	-0.96	2.76e-35	2.92e-33
Supercontig_12.4	303850	305290	1441	*	10.36	9.81	10.75	-0.94	5.82e-35	6.01e-33
Supercontig_12.6	771272	773407	2136	*	11.42	10.87	11.81	-0.95	1.18e-30	1.17e-28
Supercontig_12.4	312548	313238	691	*	9.85	9.29	10.26	-0.96	1.78e-30	1.72e-28
Supercontig_12.6	3595958	3597423	1466	*	10.8	10.34	11.14	-0.8	5.32e-30	5.02e-28
Supercontig_12.6	120561	121225	665	*	8.64	7.74	9.19	-1.45	2.97e-29	2.74e-27
Supercontig_12.1	5308767	5310056	1290	*	10.57	10.07	10.94	-0.87	3.9e-29	3.52e-27
Supercontig_12.4	3719691	3721009	1319	*	10.46	9.98	10.81	-0.83	9.64e-29	8.54e-27
Supercontig_12.3	5053676	5054805	1130	*	10.14	9.65	10.51	-0.86	4.32e-28	3.75e-26
Supercontig_12.1	6899110	6900787	1678	*	10.92	10.45	11.27	-0.82	4.61e-28	3.87e-26
Supercontig_12.4	107351	108639	1289	*	10.65	10.19	11	-0.81	4.64e-28	3.87e-26
Supercontig_12.6	3473645	3474783	1139	*	10.54	10.09	10.89	-0.8	6.5e-28	5.33e-26
Supercontig_12.3	5268707	5269700	994	*	10.52	10.04	10.88	-0.84	6.08e-27	4.89e-25
Supercontig_12.3	4706732	4707950	1219	*	10.25	9.78	10.61	-0.82	8.15e-26	6.32e-24
Supercontig_12.4	3111869	3113129	1261	*	10.62	10.15	10.97	-0.82	3.66e-25	2.74e-23
Supercontig_12.3	4437813	4439068	1256	*	9.87	9.37	10.24	-0.87	7.36e-25	5.42e-23
Supercontig_12.1	819912	820902	991	*	10.55	10.12	10.88	-0.76	4.53e-24	3.23e-22
Supercontig_12.6	3873101	3874519	1419	*	10.53	10.11	10.85	-0.74	7.22e-24	5.06e-22
Supercontig_12.1	36169	37138	970	*	10.14	9.68	10.48	-0.81	1.36e-23	9.22e-22
Supercontig_12.2	4022523	4023386	864	*	9.92	9.45	10.27	-0.82	8.29e-23	5.37e-21
Supercontig_12.5	241285	242311	1027	*	9.97	9.51	10.32	-0.81	2.59e-22	1.63e-20
Supercontig_12.2	1442868	1443536	669	*	8.42	7.53	8.97	-1.44	8.74e-22	5.42e-20
Supercontig_12.7	390921	391900	980	*	9.91	9.44	10.27	-0.82	1.97e-21	1.21e-19
Supercontig_12.1	8212677	8214109	1433	*	8.99	8.37	9.42	-1.04	2.52e-21	1.52e-19
Supercontig_12.1	7756064	7757331	1268	*	10.43	10.04	10.73	-0.69	2.18e-20	1.26e-18
Supercontig_12.1	6150969	6152338	1370	*	10.72	10.35	11.01	-0.65	6.89e-20	3.83e-18
Supercontig_12.1	517521	518672	1152	*	10.2	9.77	10.53	-0.77	7.63e-20	4.19e-18
Supercontig_12.7	1696268	1697684	1417	*	10.59	10.2	10.89	-0.69	7.71e-20	4.19e-18
Supercontig_12.7	3934537	3936056	1520	*	10.91	10.5	11.23	-0.73	1.39e-19	7.36e-18
Supercontig_12.4	713175	714064	890	*	9.7	9.26	10.03	-0.77	1.56e-18	8.17e-17
Supercontig_12.7	3766781	3767481	701	*	9.55	9.08	9.91	-0.83	3.86e-18	1.99e-16
Supercontig_12.6	220707	221626	920	*	9.86	9.46	10.18	-0.72	6.64e-18	3.39e-16
Supercontig_12.4	3106643	3107476	834	*	9.42	8.96	9.77	-0.81	1.11e-17	5.58e-16
Supercontig_12.3	5186788	5188650	1863	*	10.96	10.59	11.25	-0.65	1.38e-17	6.81e-16
Supercontig_12.2	3727645	3729379	1735	*	11.32	10.98	11.6	-0.62	6.2e-17	3.02e-15
Supercontig_12.5	3634698	3636680	1983	*	11.02	10.7	11.29	-0.59	8.01e-17	3.82e-15
Supercontig_12.3	202915	204571	1657	*	11.05	10.68	11.34	-0.66	8.13e-17	3.84e-15
Supercontig_12.6	2549201	2550493	1293	*	10.25	9.87	10.54	-0.67	8.66e-17	4.04e-15
Supercontig_12.3	4893229	4894095	867	*	9.68	9.28	9.99	-0.71	6.54e-16	2.9e-14
Supercontig_12.5	2116421	2117332	912	*	9.88	9.51	10.17	-0.66	1.32e-15	5.66e-14
Supercontig_12.2	3069161	3071288	2128	*	11.53	11.21	11.79	-0.58	1.43e-15	6.07e-14
Supercontig_12.4	3181282	3182925	1644	*	10.71	10.38	10.99	-0.61	1.87e-15	7.87e-14
Supercontig_12.7	2249095	2249853	759	*	8.7	8.13	9.11	-0.99	2.3e-15	9.6e-14
Supercontig_12.7	786742	787547	806	*	9.67	9.28	9.98	-0.7	2.43e-15	1.01e-13
Supercontig_12.3	3621029	3622661	1633	*	10.6	10.27	10.86	-0.6	2.91e-15	1.18e-13
Supercontig_12.4	3341811	3342809	999	*	10.26	9.91	10.55	-0.64	9.31e-15	3.74e-13
Supercontig_12.1	2352415	2353834	1420	*	10.73	10.4	11	-0.59	1.79e-14	7.13e-13
Supercontig_12.4	2557126	2558221	1096	*	10.15	9.8	10.43	-0.62	1.85e-14	7.28e-13
Supercontig_12.1	778741	779716	976	*	9.62	9.23	9.93	-0.7	1.91e-14	7.48e-13
Supercontig_12.1	2704562	2706195	1634	*	11.02	10.72	11.27	-0.55	2.92e-14	1.12e-12
Supercontig_12.2	2644671	2646184	1514	*	10.77	10.43	11.05	-0.62	3.12e-14	1.19e-12
Supercontig_12.3	258152	260280	2129	*	11.32	11.02	11.56	-0.54	5.98e-14	2.22e-12
Supercontig_12.5	4611169	4612717	1549	*	10.67	10.37	10.92	-0.55	6.23e-14	2.29e-12
Supercontig_12.5	3553498	3555602	2105	*	11.46	11.17	11.71	-0.54	6.38e-14	2.33e-12
Supercontig_12.4	633868	634585	718	*	9.69	9.33	9.98	-0.65	1.3e-13	4.67e-12
Supercontig_12.4	5365914	5367161	1248	*	10.48	10.16	10.74	-0.58	1.42e-13	5.06e-12
Supercontig_12.4	3317477	3318478	1002	*	10.36	10.05	10.62	-0.56	1.46e-13	5.14e-12
Supercontig_12.4	4415996	4416682	687	*	9.53	9.15	9.83	-0.69	1.68e-13	5.88e-12
Supercontig_12.4	4745887	4747390	1504	*	11.11	10.81	11.35	-0.54	3.13e-13	1.08e-11
Supercontig_12.1	6589105	6590529	1425	*	10.73	10.43	10.99	-0.56	3.46e-13	1.18e-11
Supercontig_12.4	308980	309437	458	*	9.03	8.59	9.37	-0.78	3.98e-13	1.35e-11
Supercontig_12.6	3047822	3048275	454	*	8.42	7.84	8.83	-0.99	4.07e-13	1.37e-11
Supercontig_12.3	5043158	5044055	898	*	9.41	9.03	9.71	-0.68	6.34e-13	2.1e-11
Supercontig_12.7	2239791	2240634	844	*	8.75	8.27	9.11	-0.85	7.74e-13	2.54e-11
Supercontig_12.4	4789622	4791073	1452	*	10.59	10.31	10.83	-0.52	7.86e-13	2.56e-11
Supercontig_12.2	2047980	2049349	1370	*	10.37	10.08	10.62	-0.54	8.29e-13	2.69e-11
Supercontig_12.6	1967711	1969205	1495	*	10.82	10.54	11.05	-0.51	1.95e-12	6.08e-11
Supercontig_12.6	3736307	3737627	1321	*	11.27	10.99	11.51	-0.52	2.35e-12	7.27e-11
Supercontig_12.1	88916	89426	511	*	8.34	7.74	8.77	-1.02	2.62e-12	8.06e-11
Supercontig_12.4	5912069	5913016	948	*	10.43	10.11	10.7	-0.59	2.75e-12	8.4e-11
Supercontig_12.6	3749059	3749474	416	*	9.29	8.89	9.61	-0.72	3e-12	9.1e-11
Supercontig_12.3	3334546	3335195	650	*	9.61	9.26	9.89	-0.63	3.09e-12	9.31e-11
Supercontig_12.5	2120388	2122968	2581	*	11.65	11.35	11.89	-0.53	3.65e-12	1.09e-10
Supercontig_12.4	3590483	3595137	4655	*	12.41	12.1	12.66	-0.55	3.8e-12	1.13e-10
Supercontig_12.1	8719133	8719878	746	*	9.44	9.08	9.73	-0.65	4.03e-12	1.19e-10
Supercontig_12.6	3542895	3544021	1127	*	10.53	10.23	10.78	-0.55	4.15e-12	1.22e-10
Supercontig_12.6	250627	251591	965	*	10.08	9.42	10.54	-1.12	6.19e-12	1.78e-10
Supercontig_12.4	221354	222734	1381	*	10.9	10.63	11.12	-0.5	6.61e-12	1.89e-10
Supercontig_12.1	4272612	4274389	1778	*	10.97	10.69	11.21	-0.52	1.02e-11	2.87e-10
Supercontig_12.2	2925467	2926271	805	*	9.76	9.43	10.03	-0.6	1.51e-11	4.24e-10
Supercontig_12.7	4141404	4143476	2073	*	11.85	11.53	12.11	-0.57	1.9e-11	5.22e-10
Supercontig_12.2	1926794	1927167	374	*	8.95	8.53	9.27	-0.73	2.35e-11	6.4e-10
Supercontig_12.3	2155042	2156969	1928	*	11.33	11.07	11.56	-0.49	2.36e-11	6.4e-10
Supercontig_12.6	3499113	3500336	1224	*	10.39	10.11	10.63	-0.52	3.27e-11	8.82e-10
Supercontig_12.3	1318880	1319996	1117	*	10.1	9.81	10.34	-0.53	3.46e-11	9.26e-10
Supercontig_12.6	3852009	3853135	1127	*	10.24	9.95	10.48	-0.53	3.76e-11	9.95e-10
Supercontig_12.1	5347656	5349944	2289	*	11.59	11.32	11.82	-0.5	3.79e-11	9.97e-10
Supercontig_12.1	644179	645706	1528	*	10.5	10.23	10.72	-0.49	4.31e-11	1.13e-09
Supercontig_12.6	590906	593487	2582	*	11.74	11.45	11.98	-0.53	4.39e-11	1.14e-09
Supercontig_12.1	8594560	8596072	1513	*	10.95	10.7	11.16	-0.47	4.42e-11	1.14e-09
Supercontig_12.5	2873976	2874460	485	*	9.22	8.85	9.52	-0.67	4.43e-11	1.14e-09
Supercontig_12.2	355093	356162	1070	*	10.47	10.19	10.71	-0.53	4.87e-11	1.24e-09
Supercontig_12.4	3714951	3716453	1503	*	11.01	10.73	11.25	-0.52	6.73e-11	1.7e-09
Supercontig_12.4	1217466	1218898	1433	*	10.58	10.32	10.81	-0.49	1.26e-10	3.15e-09
Supercontig_12.1	5025823	5026366	544	*	8.93	8.53	9.24	-0.71	1.33e-10	3.33e-09
Supercontig_12.3	3627580	3628863	1284	*	10.51	10.25	10.73	-0.48	1.87e-10	4.61e-09
Supercontig_12.3	3915083	3916419	1337	*	10.99	10.72	11.21	-0.48	2.57e-10	6.19e-09
Supercontig_12.6	2159421	2161846	2426	*	11.54	11.28	11.75	-0.47	2.62e-10	6.28e-09
Supercontig_12.3	2330139	2331576	1438	*	10.32	10.06	10.55	-0.49	2.82e-10	6.73e-09
Supercontig_12.2	2793270	2795350	2081	*	11.73	11.46	11.95	-0.49	2.98e-10	7.07e-09
Supercontig_12.5	4800532	4801459	928	*	9.41	9.07	9.69	-0.61	3.8e-10	8.97e-09
Supercontig_12.1	3117609	3119010	1402	*	10.84	10.59	11.06	-0.47	4.08e-10	9.58e-09
Supercontig_12.3	106019	106946	928	*	10.02	9.75	10.25	-0.5	4.46e-10	1.04e-08
Supercontig_12.3	3874820	3876873	2054	*	11.43	11.19	11.64	-0.45	5.29e-10	1.23e-08
Supercontig_12.1	3637891	3638299	409	*	8.24	7.69	8.65	-0.96	6.37e-10	1.46e-08
Supercontig_12.7	3392974	3394858	1885	*	11.35	11.1	11.56	-0.46	8.6e-10	1.95e-08
Supercontig_12.1	4701062	4701694	633	*	9.12	8.74	9.41	-0.67	1.01e-09	2.27e-08
Supercontig_12.3	5235112	5236508	1397	*	10.91	10.67	11.12	-0.45	1.11e-09	2.48e-08
Supercontig_12.1	4774705	4776729	2025	*	11.52	11.27	11.73	-0.45	1.15e-09	2.54e-08
Supercontig_12.3	3279910	3281230	1321	*	10.95	10.69	11.17	-0.47	1.16e-09	2.56e-08
Supercontig_12.4	485432	487434	2003	*	11.43	11.19	11.63	-0.44	1.55e-09	3.38e-08
Supercontig_12.3	720789	721322	534	*	8.28	7.77	8.65	-0.88	1.6e-09	3.48e-08
Supercontig_12.5	3747588	3748881	1294	*	10.27	10.02	10.48	-0.46	1.61e-09	3.48e-08
Supercontig_12.7	3467110	3469618	2509	*	11.54	11.3	11.74	-0.45	1.62e-09	3.48e-08
Supercontig_12.1	9392712	9396310	3599	*	12.42	12.15	12.65	-0.5	1.68e-09	3.59e-08
Supercontig_12.5	743129	744599	1471	*	10.82	10.57	11.04	-0.47	1.79e-09	3.8e-08
Supercontig_12.6	327670	328935	1266	*	10.76	10.53	10.96	-0.44	1.96e-09	4.12e-08
Supercontig_12.2	3713045	3713696	652	*	8.8	8.4	9.12	-0.72	2.14e-09	4.46e-08
Supercontig_12.7	1764938	1766632	1695	*	10.23	9.96	10.46	-0.5	2.2e-09	4.58e-08
Supercontig_12.2	2586297	2587109	813	*	9.79	9.51	10.03	-0.51	2.79e-09	5.74e-08
Supercontig_12.3	3842683	3845376	2694	*	11.42	11.2	11.61	-0.42	3.61e-09	7.35e-08
Supercontig_12.1	8498173	8498853	681	*	9.26	8.94	9.52	-0.58	4.58e-09	9.25e-08
Supercontig_12.1	2144638	2146154	1517	*	10.86	10.62	11.07	-0.45	6.1e-09	1.22e-07
Supercontig_12.1	5315590	5317212	1623	*	10.95	10.74	11.14	-0.4	6.3e-09	1.25e-07
Supercontig_12.6	3027031	3027855	825	*	8.55	8.13	8.88	-0.75	1e-08	1.94e-07
Supercontig_12.2	4277141	4277944	804	*	9.41	9.11	9.65	-0.54	1.06e-08	2.04e-07
Supercontig_12.5	2750601	2751412	812	*	9.33	9.02	9.58	-0.56	1.11e-08	2.13e-07
Supercontig_12.1	1170341	1171312	972	*	9.97	9.71	10.2	-0.49	1.16e-08	2.22e-07
Supercontig_12.5	6397057	6398580	1524	*	10.88	10.65	11.07	-0.42	1.19e-08	2.25e-07
Supercontig_12.4	1235425	1236372	948	*	10	9.76	10.21	-0.46	1.26e-08	2.36e-07
Supercontig_12.6	2021535	2023030	1496	*	10.6	10.38	10.79	-0.41	1.35e-08	2.5e-07
Supercontig_12.5	447463	450101	2639	*	11.71	11.48	11.91	-0.43	1.83e-08	3.38e-07
Supercontig_12.1	6469290	6469866	577	*	8.64	8.25	8.95	-0.7	1.94e-08	3.57e-07
Supercontig_12.7	2250344	2250822	479	*	8.17	7.68	8.53	-0.85	2.42e-08	4.43e-07
Supercontig_12.1	1038696	1040579	1884	*	11.74	11.48	11.96	-0.49	2.66e-08	4.84e-07
Supercontig_12.7	2279127	2279572	446	*	7.99	7.45	8.39	-0.94	3.48e-08	6.23e-07
Supercontig_12.6	4116074	4117469	1396	*	10.72	10.51	10.91	-0.4	3.58e-08	6.36e-07
Supercontig_12.4	537161	539122	1962	*	11.49	11.26	11.69	-0.43	3.61e-08	6.4e-07
Supercontig_12.4	781633	782553	921	*	9.72	9.47	9.94	-0.47	4.1e-08	7.2e-07
Supercontig_12.5	355545	356582	1038	*	9.28	8.96	9.54	-0.58	4.27e-08	7.47e-07
Supercontig_12.4	5582665	5583895	1231	*	10.49	10.28	10.68	-0.4	4.58e-08	7.98e-07
Supercontig_12.3	1031717	1033225	1509	*	11	10.78	11.19	-0.41	5.28e-08	9.17e-07
Supercontig_12.6	3607279	3609354	2076	*	10.72	10.51	10.9	-0.39	6.39e-08	1.1e-06
Supercontig_12.5	5815625	5816783	1159	*	10.47	10.25	10.66	-0.41	6.76e-08	1.15e-06
Supercontig_12.2	3768991	3772393	3403	*	11.9	11.68	12.09	-0.41	7.18e-08	1.21e-06
Supercontig_12.1	3127848	3128775	928	*	9.92	9.68	10.12	-0.44	7.38e-08	1.24e-06
Supercontig_12.3	3721846	3723078	1233	*	10.31	10.08	10.51	-0.43	7.67e-08	1.28e-06
Supercontig_12.3	1945025	1946193	1169	*	10.37	10.15	10.57	-0.42	7.87e-08	1.31e-06
Supercontig_12.7	961401	962620	1220	*	10.6	10.38	10.79	-0.4	7.89e-08	1.31e-06
Supercontig_12.1	6383119	6383812	694	*	8.51	8.11	8.82	-0.71	8.46e-08	1.39e-06
Supercontig_12.6	2703030	2704382	1353	*	10.59	10.38	10.77	-0.39	8.56e-08	1.4e-06
Supercontig_12.1	3351211	3353225	2015	*	11.23	11.02	11.41	-0.38	8.95e-08	1.46e-06
Supercontig_12.3	3730476	3731449	974	*	10.21	9.99	10.4	-0.41	9.29e-08	1.51e-06
Supercontig_12.1	117796	119609	1814	*	11.17	10.94	11.36	-0.42	9.35e-08	1.51e-06
Supercontig_12.7	3570896	3571840	945	*	9.92	9.68	10.12	-0.44	1.21e-07	1.94e-06
Supercontig_12.5	2820300	2821716	1417	*	10.82	10.61	11	-0.4	1.28e-07	2.03e-06
Supercontig_12.3	5191161	5192390	1230	*	10.72	10.5	10.91	-0.41	1.32e-07	2.09e-06
Supercontig_12.4	460342	461897	1556	*	11.08	10.88	11.26	-0.38	1.34e-07	2.12e-06
Supercontig_12.6	2269459	2270230	772	*	9.89	9.65	10.09	-0.44	1.54e-07	2.43e-06
Supercontig_12.3	2605514	2606860	1347	*	10.49	10.28	10.67	-0.39	1.55e-07	2.43e-06
Supercontig_12.1	5075107	5076291	1185	*	10.29	10.05	10.5	-0.45	1.58e-07	2.46e-06
Supercontig_12.1	4817749	4818805	1057	*	9.71	9.46	9.91	-0.45	1.76e-07	2.73e-06
Supercontig_12.3	5174127	5175581	1455	*	9.93	9.7	10.13	-0.43	2.6e-07	4e-06
Supercontig_12.4	2200490	2202244	1755	*	11.51	11.3	11.69	-0.39	2.67e-07	4.1e-06
Supercontig_12.2	3295295	3296654	1360	*	10.9	10.69	11.09	-0.4	2.99e-07	4.53e-06
Supercontig_12.6	137179	138333	1155	*	10.89	10.68	11.08	-0.4	3.18e-07	4.81e-06
Supercontig_12.4	3289614	3290464	851	*	9.77	9.52	9.97	-0.45	3.3e-07	4.97e-06
Supercontig_12.4	3552622	3554547	1926	*	11.68	11.45	11.87	-0.42	3.86e-07	5.74e-06
Supercontig_12.4	1368054	1369783	1730	*	11.02	10.84	11.19	-0.35	4.11e-07	6.07e-06
Supercontig_12.3	3980583	3981193	611	*	9.25	8.98	9.48	-0.5	4.24e-07	6.2e-06
Supercontig_12.5	2720229	2722042	1814	*	11.3	11.1	11.48	-0.38	4.24e-07	6.2e-06
Supercontig_12.3	3333625	3334272	648	*	9.38	9.13	9.6	-0.48	4.33e-07	6.3e-06
Supercontig_12.1	4475402	4476138	737	*	9.66	9.42	9.87	-0.45	4.4e-07	6.39e-06
Supercontig_12.2	4129357	4129905	549	*	8.95	8.65	9.2	-0.55	4.7e-07	6.78e-06
Supercontig_12.5	4030492	4031603	1112	*	10.28	10.07	10.46	-0.39	5.65e-07	8.12e-06
Supercontig_12.1	7008012	7008570	559	*	9.38	9.13	9.6	-0.48	5.74e-07	8.22e-06
Supercontig_12.1	1957246	1958319	1074	*	10.59	10.37	10.78	-0.41	5.85e-07	8.35e-06
Supercontig_12.5	3736320	3737358	1039	*	9.88	9.66	10.07	-0.41	6.02e-07	8.56e-06
Supercontig_12.2	3235543	3236141	599	*	9.54	9.3	9.75	-0.45	7.21e-07	1.02e-05
Supercontig_12.3	5161250	5162544	1295	*	10.05	9.84	10.24	-0.39	7.41e-07	1.05e-05
Supercontig_12.7	870676	871021	346	*	8.41	8.04	8.71	-0.67	7.87e-07	1.11e-05
Supercontig_12.7	2726470	2727204	735	*	9.71	9.48	9.91	-0.42	8.12e-07	1.14e-05
Supercontig_12.1	9041641	9043802	2162	*	11.74	11.53	11.92	-0.39	8.33e-07	1.16e-05
Supercontig_12.2	4003200	4004835	1636	*	11.06	10.86	11.24	-0.38	8.54e-07	1.19e-05
Supercontig_12.7	1756231	1756989	759	*	9.97	9.75	10.16	-0.41	1.07e-06	1.47e-05
Supercontig_12.5	3648093	3649057	965	*	9.98	9.77	10.16	-0.39	1.13e-06	1.55e-05
Supercontig_12.1	7082024	7083404	1381	*	10.84	10.65	11.01	-0.36	1.2e-06	1.64e-05
Supercontig_12.6	635252	636916	1665	*	11.07	10.88	11.24	-0.36	1.25e-06	1.7e-05
Supercontig_12.2	735375	735986	612	*	9	8.71	9.24	-0.53	1.3e-06	1.75e-05
Supercontig_12.2	438584	439380	797	*	9.79	9.57	9.98	-0.4	1.45e-06	1.94e-05
Supercontig_12.4	2784954	2786153	1200	*	10.83	10.62	11.01	-0.39	1.48e-06	1.98e-05
Supercontig_12.4	3319569	3320642	1074	*	10.35	10.15	10.52	-0.37	1.56e-06	2.07e-05
Supercontig_12.5	4293836	4295574	1739	*	11.38	11.18	11.55	-0.37	1.68e-06	2.21e-05
Supercontig_12.3	170648	173770	3123	*	12.67	12.46	12.86	-0.41	1.72e-06	2.27e-05
Supercontig_12.5	2072035	2074521	2487	*	11.81	11.61	11.98	-0.37	1.96e-06	2.56e-05
Supercontig_12.5	28043	29131	1089	*	10.59	10.38	10.77	-0.38	2.49e-06	3.22e-05
Supercontig_12.4	5299730	5301696	1967	*	11.12	10.95	11.28	-0.33	2.83e-06	3.62e-05
Supercontig_12.1	6123752	6125543	1792	*	11.31	11.12	11.48	-0.36	3.25e-06	4.15e-05
Supercontig_12.5	1806548	1807690	1143	*	10.21	10.02	10.38	-0.36	3.58e-06	4.53e-05
Supercontig_12.5	6270523	6271025	503	*	8.93	8.66	9.16	-0.51	3.61e-06	4.55e-05
Supercontig_12.4	3046574	3047379	806	*	9.82	9.62	10	-0.38	4.24e-06	5.28e-05
Supercontig_12.7	3963877	3964623	747	*	9.55	9.31	9.75	-0.43	4.36e-06	5.4e-05
Supercontig_12.6	3667203	3668154	952	*	10.09	9.9	10.26	-0.36	4.49e-06	5.56e-05
Supercontig_12.3	5120997	5122600	1604	*	11.33	11.15	11.49	-0.33	4.52e-06	5.58e-05
Supercontig_12.6	303607	305658	2052	*	11.12	10.95	11.27	-0.32	4.65e-06	5.7e-05
Supercontig_12.1	9535205	9536680	1476	*	10.86	10.67	11.02	-0.34	4.84e-06	5.92e-05
Supercontig_12.5	6282306	6284414	2109	*	11.38	11.21	11.53	-0.32	4.89e-06	5.96e-05
Supercontig_12.3	417449	419013	1565	*	10.91	10.73	11.06	-0.34	5e-06	6.08e-05
Supercontig_12.4	626476	628480	2005	*	11.62	11.44	11.78	-0.34	5.26e-06	6.38e-05
Supercontig_12.1	7679763	7681278	1516	*	11.05	10.89	11.2	-0.32	5.37e-06	6.5e-05
Supercontig_12.6	2600440	2601026	587	*	9.19	8.94	9.4	-0.46	5.65e-06	6.81e-05
Supercontig_12.3	1699256	1699574	319	*	8.76	8.46	9.01	-0.55	5.77e-06	6.94e-05
Supercontig_12.6	1934186	1934867	682	*	8.81	8.53	9.05	-0.53	6.4e-06	7.67e-05
Supercontig_12.4	3407535	3408497	963	*	9.68	9.47	9.87	-0.4	6.72e-06	7.99e-05
Supercontig_12.1	984230	986110	1881	*	11.35	11.17	11.5	-0.33	6.83e-06	8.1e-05
Supercontig_12.3	5041338	5042379	1042	*	10.2	9.99	10.38	-0.4	7.39e-06	8.7e-05
Supercontig_12.4	2423006	2424782	1777	*	11.16	11	11.31	-0.31	7.49e-06	8.78e-05
Supercontig_12.6	2976110	2976578	469	*	7.99	7.56	8.32	-0.76	7.51e-06	8.78e-05
Supercontig_12.5	5185115	5186017	903	*	10.19	10	10.36	-0.36	7.57e-06	8.84e-05
Supercontig_12.3	3303815	3304992	1178	*	10.7	10.53	10.86	-0.33	7.83e-06	9.11e-05
Supercontig_12.4	2479831	2480762	932	*	10.25	10.07	10.41	-0.35	7.94e-06	9.22e-05
Supercontig_12.2	1537235	1537658	424	*	8.82	8.54	9.06	-0.52	8.54e-06	9.83e-05
Supercontig_12.2	1968204	1969372	1169	*	10.58	10.39	10.74	-0.35	8.88e-06	0.000101
Supercontig_12.5	232632	234150	1519	*	11.15	10.99	11.29	-0.31	8.97e-06	0.000102
Supercontig_12.4	2143407	2145417	2011	*	11.37	11.21	11.52	-0.31	9.39e-06	0.000106
Supercontig_12.6	3505105	3505704	600	*	9.16	8.92	9.37	-0.45	9.55e-06	0.000108
Supercontig_12.1	2251435	2253209	1775	*	11.39	11.22	11.54	-0.32	1.05e-05	0.000118
Supercontig_12.1	8362311	8364110	1800	*	11.23	11.07	11.38	-0.31	1.06e-05	0.000119
Supercontig_12.3	1761658	1764823	3166	*	12.09	11.92	12.25	-0.33	1.08e-05	0.000121
Supercontig_12.4	70978	71469	492	*	9.53	9.12	9.85	-0.73	1.11e-05	0.000125
Supercontig_12.4	64747	66492	1746	*	10.95	10.79	11.1	-0.32	1.25e-05	0.000138
Supercontig_12.5	5034222	5035841	1620	*	10.97	10.81	11.11	-0.31	1.31e-05	0.000143
Supercontig_12.4	2766053	2767513	1461	*	10.68	10.52	10.82	-0.31	1.33e-05	0.000145
Supercontig_12.1	6914130	6915617	1488	*	11.07	10.91	11.22	-0.31	1.39e-05	0.000151
Supercontig_12.4	4418501	4419303	803	*	10.24	10.06	10.4	-0.34	1.5e-05	0.000162
Supercontig_12.4	3854485	3856118	1634	*	10.92	10.76	11.06	-0.3	1.5e-05	0.000162
Supercontig_12.1	6111975	6113735	1761	*	10.95	10.79	11.1	-0.3	1.59e-05	0.000171
Supercontig_12.1	7635531	7637243	1713	*	10.65	10.49	10.8	-0.31	1.62e-05	0.000174
Supercontig_12.4	5369570	5370975	1406	*	10.94	10.76	11.1	-0.34	1.7e-05	0.000182
Supercontig_12.1	8790815	8791509	695	*	9.73	9.54	9.9	-0.37	1.78e-05	0.00019
Supercontig_12.1	2223759	2225746	1988	*	11.76	11.56	11.94	-0.38	1.86e-05	0.000198
Supercontig_12.4	3482721	3483395	675	*	9.46	9.25	9.64	-0.39	1.94e-05	0.000205
Supercontig_12.1	7218500	7219563	1064	*	10.14	9.96	10.31	-0.35	1.94e-05	0.000205
Supercontig_12.3	1774342	1775128	787	*	9.48	9.27	9.66	-0.39	1.99e-05	0.000209
Supercontig_12.6	3026003	3026533	531	*	8.12	7.74	8.42	-0.68	2.17e-05	0.000227
Supercontig_12.1	7415039	7415810	772	*	10.27	10.08	10.44	-0.36	2.18e-05	0.000228
Supercontig_12.6	3048777	3049266	490	*	8.01	7.62	8.32	-0.7	2.3e-05	0.000239
Supercontig_12.2	747496	748889	1394	*	10.05	9.87	10.21	-0.33	2.32e-05	0.00024
Supercontig_12.5	4203191	4204858	1668	*	11.06	10.9	11.2	-0.3	2.45e-05	0.000252
Supercontig_12.1	4672430	4673829	1400	*	10.7	10.53	10.85	-0.33	3.45e-05	0.000349
Supercontig_12.3	2339469	2340009	541	*	9.2	8.98	9.39	-0.41	3.49e-05	0.000352
Supercontig_12.4	2744629	2746586	1958	*	11.33	11.18	11.47	-0.29	3.72e-05	0.000373
Supercontig_12.2	2658544	2660046	1503	*	10.23	10.06	10.38	-0.31	3.84e-05	0.000382
Supercontig_12.6	1400021	1401121	1101	*	9.92	9.75	10.08	-0.34	3.88e-05	0.000386
Supercontig_12.3	506622	507605	984	*	10.25	10.08	10.41	-0.33	4.85e-05	0.000474
Supercontig_12.5	4833710	4835226	1517	*	10.44	10.28	10.59	-0.31	4.96e-05	0.000481
Supercontig_12.4	1262771	1263270	500	*	8.89	8.62	9.12	-0.5	5.31e-05	0.00051
Supercontig_12.4	4509624	4510877	1254	*	10.61	10.46	10.75	-0.29	6.41e-05	0.000607
Supercontig_12.2	959222	961181	1960	*	11.41	11.26	11.55	-0.28	6.44e-05	0.000608
Supercontig_12.3	1858096	1861358	3263	*	12.28	12.11	12.43	-0.32	6.52e-05	0.000613
Supercontig_12.5	2047317	2048286	970	*	10.66	10.5	10.8	-0.29	6.65e-05	0.000624
Supercontig_12.7	3544917	3546021	1105	*	10.37	10.2	10.53	-0.33	7.07e-05	0.000661
Supercontig_12.7	4155615	4157060	1446	*	11.06	10.9	11.19	-0.29	7.3e-05	0.000679
Supercontig_12.3	37825	39010	1186	*	10.59	10.43	10.72	-0.29	7.53e-05	0.000699
Supercontig_12.1	3088114	3088893	780	*	9.7	9.51	9.87	-0.36	7.83e-05	0.000722
Supercontig_12.5	5464417	5465094	678	*	9.66	9.47	9.82	-0.36	8.48e-05	0.000773
Supercontig_12.5	5352257	5353762	1506	*	10.87	10.71	11.02	-0.3	8.65e-05	0.000787
Supercontig_12.4	2533202	2534769	1568	*	10.63	10.48	10.76	-0.28	9.22e-05	0.000835
Supercontig_12.6	2035462	2036714	1253	*	10.28	10.13	10.42	-0.29	9.3e-05	0.000841
Supercontig_12.1	9272739	9274653	1915	*	11.58	11.42	11.71	-0.29	9.41e-05	0.00085
Supercontig_12.1	7526983	7527841	859	*	9.67	9.49	9.83	-0.34	9.55e-05	0.00086
Supercontig_12.2	4130004	4130455	452	*	9.03	8.81	9.22	-0.41	0.000102	0.000917
Supercontig_12.4	569780	570428	649	*	9.56	9.38	9.73	-0.36	0.000107	0.000952
Supercontig_12.1	1911689	1912851	1163	*	10.29	10.13	10.44	-0.3	0.000109	0.000972
Supercontig_12.3	3068127	3070147	2021	*	11.1	10.96	11.23	-0.27	0.000119	0.00105
Supercontig_12.2	2311055	2311606	552	*	9.44	9.25	9.6	-0.35	0.000142	0.00123
Supercontig_12.2	1842797	1843661	865	*	9.83	9.66	9.98	-0.32	0.000145	0.00125
Supercontig_12.2	1536596	1537110	515	*	8.94	8.72	9.14	-0.41	0.000148	0.00128
Supercontig_12.6	2399862	2400193	332	*	8.48	8.18	8.73	-0.54	0.000149	0.00128
Supercontig_12.4	32246	32703	458	*	9.18	8.98	9.36	-0.38	0.000153	0.00131
Supercontig_12.1	6747142	6747914	773	*	9.54	9.34	9.71	-0.36	0.000165	0.0014
Supercontig_12.1	2859137	2859518	382	*	9.06	8.85	9.25	-0.41	0.000167	0.00142
Supercontig_12.2	3231628	3232414	787	*	10.12	9.96	10.27	-0.31	0.000174	0.00146
Supercontig_12.4	1173844	1174513	670	*	8.55	8.29	8.77	-0.48	0.000177	0.00148
Supercontig_12.4	3610447	3612137	1691	*	10.97	10.84	11.1	-0.26	0.000189	0.00157
Supercontig_12.4	4924496	4925485	990	*	9.98	9.82	10.12	-0.3	0.000207	0.00169
Supercontig_12.5	1809209	1811018	1810	*	11.56	11.41	11.7	-0.29	0.000213	0.00173
Supercontig_12.5	61741	63815	2075	*	11.75	11.59	11.89	-0.3	0.000218	0.00177
Supercontig_12.4	5187602	5188717	1116	*	9.77	9.61	9.92	-0.31	0.000225	0.00182
Supercontig_12.5	5271905	5273230	1326	*	10.99	10.85	11.12	-0.27	0.000229	0.00184
Supercontig_12.2	1869075	1870237	1163	*	10.63	10.49	10.76	-0.27	0.000231	0.00185
Supercontig_12.5	71095	72906	1812	*	11.07	10.93	11.19	-0.27	0.00024	0.00191
Supercontig_12.3	2251437	2252137	701	*	9.65	9.49	9.81	-0.32	0.000252	0.00199
Supercontig_12.2	199863	202126	2264	*	11.28	11.14	11.41	-0.28	0.000268	0.00211
Supercontig_12.1	7024883	7025363	481	*	8.69	8.44	8.9	-0.45	0.000273	0.00214
Supercontig_12.5	6252409	6253487	1079	*	10.69	10.55	10.82	-0.27	0.000278	0.00217
Supercontig_12.7	2825081	2825970	890	*	10.47	10.32	10.6	-0.28	0.000279	0.00218
Supercontig_12.1	227775	228943	1169	*	10.32	10.18	10.46	-0.28	0.00028	0.00218
Supercontig_12.5	2732677	2733035	359	*	8.84	8.62	9.03	-0.42	0.000282	0.0022
Supercontig_12.3	4600994	4601304	311	*	8.43	8.17	8.65	-0.48	0.000311	0.00241
Supercontig_12.1	6663360	6665303	1944	*	11.7	11.55	11.83	-0.28	0.000326	0.00251
Supercontig_12.7	3134930	3135765	836	*	9.83	9.68	9.98	-0.3	0.000338	0.0026
Supercontig_12.2	3939743	3941170	1428	*	11.23	11.09	11.36	-0.27	0.000348	0.00266
Supercontig_12.6	4151157	4152308	1152	*	10.7	10.56	10.82	-0.26	0.000351	0.00267
Supercontig_12.7	844042	844689	648	*	9.54	9.37	9.7	-0.33	0.00036	0.00273
Supercontig_12.7	3831109	3831806	698	*	9.84	9.69	9.98	-0.3	0.000373	0.00282
Supercontig_12.1	5623143	5624003	861	*	10.13	9.99	10.27	-0.28	0.000382	0.00288
Supercontig_12.1	8931327	8933384	2058	*	11.73	11.58	11.86	-0.27	0.000389	0.00292
Supercontig_12.5	4415862	4417677	1816	*	11.31	11.18	11.43	-0.25	0.000392	0.00293
Supercontig_12.7	873489	873935	447	*	8.53	8.28	8.74	-0.46	0.000438	0.00324
Supercontig_12.7	1211993	1213331	1339	*	10.68	10.55	10.8	-0.25	0.000453	0.00334
Supercontig_12.4	398587	400698	2112	*	11.39	11.26	11.5	-0.24	0.000497	0.00362
Supercontig_12.1	1691399	1693995	2597	*	11.95	11.8	12.08	-0.28	0.000523	0.00378
Supercontig_12.1	474538	476434	1897	*	11.64	11.51	11.76	-0.26	0.000532	0.00384
Supercontig_12.6	1436177	1437601	1425	*	10.94	10.82	11.06	-0.24	0.000544	0.00391
Supercontig_12.1	8309804	8311002	1199	*	10.49	10.35	10.61	-0.25	0.000563	0.00403
Supercontig_12.4	5272505	5273645	1141	*	10.51	10.37	10.64	-0.26	0.000569	0.00406
Supercontig_12.3	4177036	4178196	1161	*	10.37	10.23	10.49	-0.26	0.000654	0.00457
Supercontig_12.1	753652	755275	1624	*	11	10.86	11.12	-0.26	0.000669	0.00466
Supercontig_12.2	46833	49330	2498	*	12.17	12.04	12.3	-0.26	0.000681	0.00471
Supercontig_12.1	8940103	8942479	2377	*	11.91	11.78	12.04	-0.26	0.000712	0.00491
Supercontig_12.1	7527950	7528428	479	*	9.2	9.02	9.36	-0.34	0.000713	0.00491
Supercontig_12.3	3241895	3244295	2401	*	11.66	11.51	11.79	-0.28	0.000748	0.0051
Supercontig_12.1	1294630	1296497	1868	*	11.4	11.28	11.52	-0.24	0.000753	0.00512
Supercontig_12.2	1843847	1844840	994	*	9.91	9.76	10.05	-0.29	0.000791	0.00536
Supercontig_12.3	5269768	5270814	1047	*	10.71	10.57	10.84	-0.27	0.000814	0.00547
Supercontig_12.1	429291	431007	1717	*	11.37	11.23	11.5	-0.27	0.000843	0.00563
Supercontig_12.5	1796707	1797453	747	*	9.58	9.41	9.73	-0.32	0.000845	0.00563
Supercontig_12.5	5040506	5041235	730	*	9.4	9.23	9.55	-0.32	0.000855	0.00569
Supercontig_12.2	4467719	4468349	631	*	9.56	9.4	9.7	-0.3	0.000888	0.00589
Supercontig_12.6	3983649	3984013	365	*	9.02	8.81	9.2	-0.39	0.000904	0.00597
Supercontig_12.3	4510747	4511307	561	*	9.33	9.17	9.48	-0.32	0.000932	0.00614
Supercontig_12.3	48787	51183	2397	*	11.87	11.74	11.99	-0.25	0.000992	0.00645
Supercontig_12.7	57292	57896	605	*	9.08	8.9	9.24	-0.34	0.00108	0.00696
Supercontig_12.4	740021	740983	963	*	10.5	10.36	10.63	-0.26	0.00115	0.00738
Supercontig_12.1	646722	647336	615	*	8.85	8.65	9.03	-0.38	0.00117	0.00743
Supercontig_12.1	2834038	2836553	2516	*	11.92	11.79	12.04	-0.25	0.0013	0.00817
Supercontig_12.3	2166488	2167208	721	*	10.02	9.88	10.15	-0.27	0.00135	0.00844
Supercontig_12.1	8155966	8158298	2333	*	11.83	11.69	11.95	-0.26	0.00138	0.00854
Supercontig_12.1	7446771	7447305	535	*	9.2	9.02	9.35	-0.33	0.0014	0.00864
Supercontig_12.4	4356782	4358002	1221	*	10.93	10.81	11.04	-0.24	0.00141	0.00871
Supercontig_12.4	5580245	5581169	925	*	9.71	9.56	9.85	-0.29	0.00146	0.00894
Supercontig_12.7	3386176	3386463	288	*	8.6	8.36	8.8	-0.43	0.00149	0.0091
Supercontig_12.2	2224022	2224636	615	*	7.8	7.47	8.07	-0.6	0.00154	0.00934
Supercontig_12.2	441186	441686	501	*	8.89	8.7	9.05	-0.36	0.00159	0.00959
Supercontig_12.1	5600265	5601294	1030	*	10.51	10.38	10.64	-0.27	0.00159	0.00959
Supercontig_12.4	5766131	5767266	1136	*	10.48	10.35	10.59	-0.24	0.00159	0.00959
Supercontig_12.6	743900	744584	685	*	9.21	9.04	9.36	-0.31	0.00159	0.00959
Supercontig_12.1	1107221	1107935	715	*	9.42	9.27	9.56	-0.29	0.0016	0.00963
Supercontig_12.2	3352714	3354207	1494	*	10.99	10.88	11.1	-0.22	0.00171	0.0102
Supercontig_12.7	3957246	3957858	613	*	9.25	9.08	9.4	-0.32	0.00172	0.0102
Supercontig_12.4	2434370	2436985	2616	*	12.11	11.98	12.22	-0.24	0.00174	0.0103
Supercontig_12.5	4812991	4814813	1823	*	11.23	11.12	11.34	-0.23	0.0018	0.0106
Supercontig_12.3	3973621	3974548	928	*	9.69	9.54	9.82	-0.27	0.00181	0.0107
Supercontig_12.7	1392004	1392814	811	*	9.67	9.53	9.8	-0.27	0.00203	0.0119
Supercontig_12.3	276851	278363	1513	*	11.44	11.32	11.56	-0.24	0.00207	0.012
Supercontig_12.3	2336522	2338058	1537	*	11.27	11.15	11.38	-0.23	0.00209	0.0121
Supercontig_12.4	1647604	1649400	1797	*	11.47	11.35	11.58	-0.23	0.00213	0.0123
Supercontig_12.2	4177873	4178494	622	*	9.37	9.21	9.52	-0.3	0.00222	0.0127
Supercontig_12.1	105151	105857	707	*	9.62	9.48	9.75	-0.27	0.00236	0.0133
Supercontig_12.3	3229931	3230762	832	*	9.46	9.3	9.6	-0.29	0.0024	0.0135
Supercontig_12.4	5621497	5622102	606	*	8.93	8.75	9.09	-0.34	0.00246	0.0138
Supercontig_12.1	6655261	6656097	837	*	9.96	9.83	10.08	-0.25	0.00246	0.0138
Supercontig_12.7	3550927	3552068	1142	*	10.7	10.58	10.81	-0.23	0.00246	0.0138
Supercontig_12.1	4253404	4255127	1724	*	11.4	11.28	11.5	-0.22	0.00247	0.0138
Supercontig_12.6	74239	75886	1648	*	10.83	10.72	10.94	-0.22	0.00248	0.0138
Supercontig_12.5	6316045	6316720	676	*	10.09	9.96	10.2	-0.24	0.00249	0.0139
Supercontig_12.7	1501756	1502376	621	*	9.54	9.39	9.67	-0.28	0.00259	0.0143
Supercontig_12.3	3284536	3285536	1001	*	11.06	10.94	11.18	-0.23	0.0027	0.0149
Supercontig_12.3	3538838	3539859	1022	*	10.53	10.41	10.65	-0.24	0.00274	0.015
Supercontig_12.1	8060187	8061517	1331	*	10.42	10.3	10.52	-0.22	0.00278	0.0152
Supercontig_12.6	3620627	3622040	1414	*	10.37	10.25	10.49	-0.24	0.00285	0.0155
Supercontig_12.5	3937778	3938900	1123	*	10.59	10.48	10.7	-0.23	0.00301	0.0163
Supercontig_12.7	1751847	1752220	374	*	8.36	8.14	8.55	-0.41	0.00327	0.0175
Supercontig_12.1	2625866	2627698	1833	*	11.27	11.15	11.38	-0.23	0.00333	0.0178
Supercontig_12.1	4602462	4604389	1928	*	11.75	11.62	11.86	-0.24	0.00376	0.0196
Supercontig_12.1	6048167	6049971	1805	*	11.49	11.38	11.6	-0.23	0.00388	0.0201
Supercontig_12.1	5138962	5139872	911	*	10.45	10.33	10.55	-0.22	0.00393	0.0203
Supercontig_12.4	5646767	5649495	2729	*	12.01	11.89	12.11	-0.22	0.00403	0.0207
Supercontig_12.4	5844198	5845624	1427	*	11.33	11.22	11.43	-0.21	0.00426	0.0216
Supercontig_12.7	4036915	4037909	995	*	10.03	9.9	10.14	-0.24	0.00437	0.022
Supercontig_12.5	46989	49454	2466	*	11.98	11.87	12.09	-0.23	0.0044	0.0221
Supercontig_12.4	1714270	1715027	758	*	9.74	9.61	9.86	-0.26	0.00447	0.0224
Supercontig_12.3	1606808	1607969	1162	*	10.78	10.67	10.89	-0.22	0.00458	0.0229
Supercontig_12.3	1916039	1917862	1824	*	11.45	11.34	11.55	-0.21	0.00462	0.023
Supercontig_12.2	2744920	2745742	823	*	10.25	10.12	10.36	-0.24	0.00475	0.0235
Supercontig_12.4	164412	166232	1821	*	11.92	11.79	12.03	-0.23	0.00479	0.0237
Supercontig_12.3	3432092	3433985	1894	*	11.38	11.28	11.47	-0.2	0.00481	0.0237
Supercontig_12.3	4117409	4118200	792	*	10.39	10.27	10.5	-0.23	0.00482	0.0237
Supercontig_12.3	2065261	2068603	3343	*	12.34	12.22	12.44	-0.22	0.00483	0.0238
Supercontig_12.7	1156679	1158082	1404	*	10.53	10.41	10.63	-0.22	0.00486	0.0239
Supercontig_12.2	2939223	2940497	1275	*	11.29	11.17	11.39	-0.21	0.00498	0.0244
Supercontig_12.1	8267773	8270303	2531	*	11.81	11.69	11.92	-0.23	0.00499	0.0244
Supercontig_12.4	4513051	4514311	1261	*	10.6	10.49	10.7	-0.21	0.00502	0.0245
Supercontig_12.3	4397476	4397944	469	*	9.48	9.34	9.6	-0.26	0.00516	0.0251
Supercontig_12.3	2256964	2258409	1446	*	11.12	11.01	11.23	-0.21	0.00525	0.0254
Supercontig_12.1	8667538	8668211	674	*	9.4	9.26	9.53	-0.26	0.00537	0.0259
Supercontig_12.1	9376481	9377471	991	*	10.01	9.89	10.12	-0.22	0.00541	0.0261
Supercontig_12.4	5138498	5139250	753	*	9.3	9.15	9.44	-0.28	0.00544	0.0262
Supercontig_12.3	4717968	4718956	989	*	10.15	10.03	10.26	-0.23	0.00546	0.0263
Supercontig_12.4	4023455	4024210	756	*	9.5	9.36	9.62	-0.26	0.00548	0.0263
Supercontig_12.5	4200194	4201321	1128	*	10.16	10.05	10.27	-0.22	0.00549	0.0263
Supercontig_12.5	2356500	2357580	1081	*	10.71	10.6	10.82	-0.21	0.0057	0.0272
Supercontig_12.7	1545447	1548176	2730	*	12.16	12.05	12.27	-0.22	0.00573	0.0273
Supercontig_12.3	3564887	3566434	1548	*	11.2	11.09	11.31	-0.22	0.00607	0.0286
Supercontig_12.3	3989672	3990536	865	*	9.86	9.75	9.97	-0.23	0.00614	0.0289
Supercontig_12.7	1495155	1497145	1991	*	11.24	11.14	11.34	-0.2	0.00678	0.0313
Supercontig_12.3	3672002	3673008	1007	*	9.88	9.77	9.99	-0.23	0.00678	0.0313
Supercontig_12.4	5742078	5743106	1029	*	10.61	10.5	10.7	-0.2	0.00692	0.0319
Supercontig_12.4	1771121	1772749	1629	*	11.42	11.32	11.52	-0.2	0.00697	0.032
Supercontig_12.1	8925968	8926938	971	*	10.17	10.06	10.27	-0.21	0.00716	0.0327
Supercontig_12.1	5076514	5076990	477	*	9.04	8.89	9.17	-0.28	0.00717	0.0327
Supercontig_12.1	2518527	2520387	1861	*	11.37	11.26	11.47	-0.2	0.00724	0.0329
Supercontig_12.3	3848523	3850341	1819	*	11.54	11.43	11.65	-0.21	0.00725	0.0329
Supercontig_12.4	796142	798104	1963	*	11.54	11.43	11.64	-0.2	0.00725	0.0329
Supercontig_12.4	3447769	3449210	1442	*	10.85	10.75	10.94	-0.19	0.00733	0.0332
Supercontig_12.1	1727074	1727801	728	*	9.51	9.38	9.63	-0.24	0.00748	0.0338
Supercontig_12.3	4024302	4026400	2099	*	11.63	11.52	11.73	-0.21	0.00756	0.0341
Supercontig_12.1	2124006	2124822	817	*	9.16	9.02	9.29	-0.27	0.00771	0.0346
Supercontig_12.1	7027712	7028936	1225	*	10	9.89	10.11	-0.23	0.00785	0.035
Supercontig_12.3	3696795	3697332	538	*	9.2	9.06	9.33	-0.27	0.00808	0.036
Supercontig_12.7	1302080	1303293	1214	*	10.42	10.31	10.52	-0.21	0.00827	0.0367
Supercontig_12.4	1294429	1295936	1508	*	11.22	11.1	11.32	-0.22	0.00848	0.0374
Supercontig_12.1	5459111	5459720	610	*	9.61	9.48	9.73	-0.24	0.00854	0.0375
Supercontig_12.6	393165	393601	437	*	9.36	9.23	9.48	-0.25	0.00854	0.0375
Supercontig_12.1	5450562	5451112	551	*	9.22	9.07	9.35	-0.28	0.00874	0.0382
Supercontig_12.1	3382471	3384891	2421	*	11.74	11.64	11.84	-0.2	0.00894	0.0389
Supercontig_12.6	578079	579142	1064	*	10.65	10.54	10.74	-0.2	0.00923	0.0399
Supercontig_12.1	601018	602147	1130	*	10.28	10.17	10.37	-0.2	0.00955	0.041
Supercontig_12.1	9527608	9530355	2748	*	11.91	11.8	12.01	-0.21	0.00996	0.0423
Supercontig_12.5	2228509	2230440	1932	*	11.59	11.49	11.69	-0.2	0.0101	0.0426
Supercontig_12.4	1818394	1819800	1407	*	10.81	10.72	10.9	-0.18	0.0102	0.0428
Supercontig_12.6	231514	232170	657	*	9.89	9.77	10	-0.22	0.0102	0.0429
Supercontig_12.1	6942833	6944934	2102	*	11.61	11.51	11.71	-0.2	0.0108	0.0449
Supercontig_12.1	7526039	7526531	493	*	8.71	8.55	8.86	-0.31	0.0108	0.0449
Supercontig_12.5	35503	37873	2371	*	12.24	12.13	12.35	-0.22	0.011	0.0457
Supercontig_12.5	3187246	3188754	1509	*	11.34	11.24	11.43	-0.18	0.0115	0.0473
Supercontig_12.6	3289221	3290029	809	*	9.59	9.47	9.7	-0.23	0.0115	0.0473
Supercontig_12.1	3145809	3148737	2929	*	12.1	12	12.2	-0.2	0.0115	0.0473
Supercontig_12.4	3549698	3550692	995	*	10.2	10.09	10.3	-0.2	0.0117	0.0481
Supercontig_12.2	4222241	4223580	1340	*	11.49	11.38	11.58	-0.2	0.0122	0.0497
Supercontig_12.1	5810385	5811484	1100	*	9.92	9.82	10.02	-0.2	0.0124	0.0501
Supercontig_12.1	2584391	2585408	1018	*	10.34	10.25	10.43	-0.19	0.0124	0.0501
Supercontig_12.7	3576570	3578571	2002	*	11.62	11.52	11.72	-0.19	0.0124	0.0502
Supercontig_12.1	2595788	2596691	904	*	9.88	9.77	9.98	-0.22	0.0126	0.0505
Supercontig_12.4	2105587	2106668	1082	*	10.39	10.29	10.48	-0.19	0.0126	0.0505
Supercontig_12.7	3795952	3797775	1824	*	11.85	11.75	11.95	-0.21	0.0132	0.0525
Supercontig_12.5	5403888	5405850	1963	*	11.99	11.88	12.08	-0.2	0.0139	0.0548
Supercontig_12.4	2152147	2153281	1135	*	10.14	10.04	10.24	-0.19	0.0147	0.0573
Supercontig_12.2	2719791	2720475	685	*	8.06	7.85	8.24	-0.39	0.0149	0.0579
Supercontig_12.1	8542508	8543018	511	*	9.33	9.21	9.45	-0.23	0.0153	0.0594
Supercontig_12.3	1786792	1788684	1893	*	11.37	11.28	11.46	-0.18	0.0153	0.0594
Supercontig_12.1	925570	925922	353	*	8.14	7.95	8.31	-0.37	0.0154	0.0594
Supercontig_12.4	2225592	2227946	2355	*	11.81	11.72	11.9	-0.18	0.0156	0.06
Supercontig_12.1	2842397	2843961	1565	*	11.47	11.39	11.56	-0.17	0.0158	0.0603
Supercontig_12.1	1640306	1641155	850	*	9.98	9.88	10.07	-0.2	0.0159	0.0605
Supercontig_12.2	512474	513765	1292	*	10.72	10.63	10.81	-0.18	0.0162	0.0612
Supercontig_12.5	3227924	3229254	1331	*	10.99	10.9	11.08	-0.18	0.0167	0.0628
Supercontig_12.6	4127748	4128384	637	*	9.04	8.9	9.16	-0.26	0.0169	0.0638
Supercontig_12.5	1420628	1421355	728	*	9.31	9.19	9.43	-0.24	0.0175	0.0652
Supercontig_12.4	4759280	4762218	2939	*	11.8	11.72	11.89	-0.17	0.0177	0.0659
Supercontig_12.7	2996778	2997808	1031	*	10.37	10.27	10.46	-0.18	0.0182	0.0675
Supercontig_12.1	7421756	7422387	632	*	9.34	9.22	9.45	-0.23	0.0184	0.0681
Supercontig_12.7	3534775	3535310	536	*	9.11	8.98	9.23	-0.25	0.019	0.0697
Supercontig_12.1	7672238	7672898	661	*	9.73	9.62	9.82	-0.2	0.0196	0.0714
Supercontig_12.5	3259360	3260890	1531	*	11.39	11.29	11.48	-0.19	0.0197	0.0717
Supercontig_12.4	1860946	1861305	360	*	8.77	8.63	8.9	-0.27	0.0199	0.0722
Supercontig_12.6	3243472	3245518	2047	*	11.5	11.41	11.58	-0.17	0.0203	0.0731
Supercontig_12.3	193253	194695	1443	*	11.07	10.98	11.16	-0.17	0.0203	0.0731
Supercontig_12.4	80966	81395	430	*	9.1	8.97	9.22	-0.24	0.0205	0.0737
Supercontig_12.5	2522975	2523844	870	*	10.26	10.16	10.34	-0.18	0.0213	0.0757
Supercontig_12.1	4628188	4629393	1206	*	10.38	10.28	10.47	-0.18	0.0214	0.076
Supercontig_12.2	2775450	2778955	3506	*	12.69	12.59	12.78	-0.19	0.0216	0.0765
Supercontig_12.7	3318919	3321451	2533	*	12.34	12.24	12.43	-0.19	0.0224	0.0789
Supercontig_12.1	5256125	5256878	754	*	9.58	9.48	9.68	-0.21	0.0233	0.0816
Supercontig_12.3	2615584	2616715	1132	*	9.3	9.18	9.4	-0.22	0.0233	0.0816
Supercontig_12.6	1432765	1434672	1908	*	11.99	11.9	12.07	-0.17	0.0234	0.0818
Supercontig_12.3	1578901	1581367	2467	*	12.05	11.96	12.15	-0.19	0.0246	0.0847
Supercontig_12.5	3159764	3160281	518	*	9.06	8.94	9.18	-0.24	0.0247	0.0849
Supercontig_12.1	147828	149123	1296	*	11.35	11.26	11.44	-0.17	0.0253	0.087
Supercontig_12.4	3376655	3379123	2469	*	11.86	11.76	11.94	-0.18	0.0256	0.0874
Supercontig_12.7	3253898	3255098	1201	*	11.08	10.99	11.16	-0.16	0.0258	0.0881
Supercontig_12.2	2333437	2334610	1174	*	10.66	10.57	10.75	-0.17	0.0258	0.0881
Supercontig_12.5	5360895	5364165	3271	*	12.47	12.37	12.56	-0.19	0.0259	0.0881
Supercontig_12.4	4784985	4787188	2204	*	11.59	11.51	11.67	-0.16	0.026	0.0884
Supercontig_12.3	4174842	4175391	550	*	9.37	9.26	9.48	-0.22	0.026	0.0885
Supercontig_12.4	1726238	1727581	1344	*	11.33	11.23	11.43	-0.19	0.0268	0.0906
Supercontig_12.6	3576573	3577009	437	*	8.92	8.8	9.04	-0.24	0.0279	0.0933
Supercontig_12.4	1484418	1484726	309	*	8.03	7.85	8.2	-0.35	0.0284	0.0945
Supercontig_12.1	9478788	9479375	588	*	8.76	8.63	8.89	-0.26	0.0288	0.0953
Supercontig_12.5	1350820	1352379	1560	*	11.41	11.33	11.5	-0.17	0.0291	0.0962
Supercontig_12.7	11457	12194	738	*	10.17	10.08	10.26	-0.18	0.0294	0.0966
Supercontig_12.3	1795233	1798112	2880	*	12.07	11.98	12.15	-0.17	0.0294	0.0968
Supercontig_12.6	898691	900122	1432	*	11.06	10.98	11.13	-0.15	0.0298	0.0978
Supercontig_12.1	4515849	4517150	1302	*	10.91	10.83	10.99	-0.16	0.0315	0.102
Supercontig_12.5	5509688	5510245	558	*	9.04	8.92	9.16	-0.24	0.0317	0.102
Supercontig_12.4	1759625	1761405	1781	*	11.25	11.17	11.33	-0.16	0.0317	0.102
Supercontig_12.5	2481608	2482344	737	*	9.92	9.83	10.01	-0.18	0.0318	0.102
Supercontig_12.1	7850642	7852562	1921	*	11.84	11.75	11.93	-0.18	0.0318	0.102
Supercontig_12.1	5267924	5268766	843	*	9.96	9.87	10.04	-0.18	0.0319	0.102
Supercontig_12.5	2729655	2732592	2938	*	12.41	12.32	12.49	-0.18	0.0321	0.103
Supercontig_12.1	7789488	7791053	1566	*	11.32	11.24	11.39	-0.15	0.0322	0.103
Supercontig_12.2	2225223	2225819	597	*	7.99	7.8	8.16	-0.36	0.0327	0.104
Supercontig_12.1	6945200	6945712	513	*	9	8.88	9.11	-0.23	0.0337	0.106
Supercontig_12.4	4619120	4620931	1812	*	11.48	11.4	11.56	-0.15	0.0348	0.109
Supercontig_12.1	7628718	7628997	280	*	8.25	8.09	8.39	-0.3	0.0361	0.112
Supercontig_12.6	3434	4239	806	*	10.21	10.13	10.3	-0.17	0.0371	0.114
Supercontig_12.5	2240391	2241320	930	*	10.31	10.22	10.38	-0.16	0.0381	0.117
Supercontig_12.1	4585825	4586268	444	*	8.76	8.64	8.88	-0.24	0.0384	0.117
Supercontig_12.6	1589029	1589516	488	*	9.1	8.98	9.21	-0.23	0.0386	0.117
Supercontig_12.5	1843883	1846198	2316	*	12.13	12.04	12.21	-0.17	0.0389	0.118
Supercontig_12.4	698183	699124	942	*	10.89	10.8	10.97	-0.17	0.0412	0.123
Supercontig_12.1	1823565	1824666	1102	*	11.02	10.95	11.1	-0.15	0.0418	0.124
Supercontig_12.7	1692371	1692819	449	*	8.92	8.81	9.03	-0.23	0.0421	0.125
Supercontig_12.5	4323148	4324449	1302	*	10.86	10.79	10.93	-0.14	0.0431	0.127
Supercontig_12.3	4134632	4135932	1301	*	10.82	10.75	10.89	-0.15	0.0432	0.127
Supercontig_12.6	1609284	1611173	1890	*	11.92	11.84	12	-0.16	0.0439	0.129
Supercontig_12.1	4833194	4835085	1892	*	11.32	11.25	11.39	-0.14	0.0448	0.131
Supercontig_12.5	1489059	1491347	2289	*	11.58	11.51	11.65	-0.15	0.0455	0.132
Supercontig_12.1	1960214	1961860	1647	*	11.64	11.55	11.72	-0.16	0.0458	0.133
Supercontig_12.1	5388028	5389677	1650	*	11.4	11.33	11.48	-0.15	0.0459	0.133
Supercontig_12.1	775490	778072	2583	*	12.35	12.26	12.43	-0.16	0.0469	0.135
Supercontig_12.1	8557650	8558335	686	*	9.66	9.57	9.74	-0.17	0.0493	0.141
Supercontig_12.6	3014622	3015023	402	*	8.07	7.9	8.22	-0.32	0.0495	0.141

## Sheet: K4DD_dim5<WT
seqnames	start	end	width	strand	Conc	Conc_WT	Conc_dim5	Fold	p.value	FDR
Supercontig_12.4	3481278	3482308	1031	*	9.74	10.66	6.49	4.16	3.95e-231	8.58e-228
Supercontig_12.6	309418	317959	8542	*	11.8	12.69	9.06	3.63	0	0
Supercontig_12.6	319355	319860	506	*	6.69	7.51	4.62	2.89	5.18e-14	1.94e-12
Supercontig_12.7	2506806	2509012	2207	*	11.68	12.27	10.64	1.64	1.23e-98	1.77e-95
Supercontig_12.6	318200	319250	1051	*	7.97	8.55	6.99	1.56	5.82e-20	3.32e-18
Supercontig_12.2	2112552	2113366	815	*	10.46	11.03	9.49	1.54	1.27e-89	9.18e-87
Supercontig_12.7	2072704	2074488	1785	*	11.3	11.86	10.37	1.49	2.13e-97	1.91e-94
Supercontig_12.2	2111850	2112366	517	*	8.84	9.4	7.92	1.48	1.82e-34	1.83e-32
Supercontig_12.7	48217	49467	1251	*	10.95	11.5	10.07	1.43	4.83e-85	2.62e-82
Supercontig_12.1	3593802	3595723	1922	*	11.37	11.91	10.49	1.43	1.72e-83	8.28e-81
Supercontig_12.7	2131314	2132264	951	*	10.39	10.93	9.51	1.42	3.49e-75	1.16e-72
Supercontig_12.7	2126769	2128032	1264	*	10.7	11.24	9.83	1.41	7.41e-78	3.22e-75
Supercontig_12.1	3708702	3710927	2226	*	11.79	12.33	10.93	1.4	1.44e-77	5.67e-75
Supercontig_12.1	3664243	3666481	2239	*	11.69	12.2	10.88	1.32	3.54e-70	9.62e-68
Supercontig_12.7	2493014	2494949	1936	*	11.34	11.85	10.54	1.31	4.42e-74	1.28e-71
Supercontig_12.1	9515100	9517011	1912	*	11.17	11.67	10.39	1.28	3.4e-74	1.05e-71
Supercontig_12.7	2483228	2485030	1803	*	11.61	12.11	10.86	1.25	2.31e-66	5.89e-64
Supercontig_12.7	2113306	2114002	697	*	9.85	10.33	9.13	1.19	1.61e-42	2.19e-40
Supercontig_12.3	4532468	4532936	469	*	8.69	9.16	7.98	1.18	1.15e-20	6.72e-19
Supercontig_12.7	2105126	2106446	1321	*	11.23	11.69	10.53	1.16	4.01e-61	9.16e-59
Supercontig_12.7	2110938	2111727	790	*	10.15	10.59	9.5	1.1	7.32e-43	1.06e-40
Supercontig_12.1	4095796	4096875	1080	*	10.81	11.25	10.17	1.07	6.28e-45	1.05e-42
Supercontig_12.1	3677637	3679285	1649	*	11	11.43	10.37	1.06	3.7e-43	5.74e-41
Supercontig_12.1	4007708	4009747	2040	*	11.7	12.14	11.08	1.06	9.51e-43	1.33e-40
Supercontig_12.7	2511776	2513196	1421	*	11.32	11.75	10.7	1.05	6.69e-49	1.32e-46
Supercontig_12.6	1865535	1867487	1953	*	11.86	12.29	11.24	1.05	6.74e-42	8.61e-40
Supercontig_12.7	2132876	2134602	1727	*	10.77	11.2	10.17	1.03	2.72e-42	3.57e-40
Supercontig_12.1	3733376	3734792	1417	*	10.94	11.36	10.34	1.02	6.28e-48	1.19e-45
Supercontig_12.1	4041458	4043331	1874	*	11.68	12.1	11.08	1.02	1.45e-45	2.52e-43
Supercontig_12.5	5979724	5980395	672	*	9.4	9.81	8.83	0.98	1.49e-23	9.98e-22
Supercontig_12.1	8892949	8893346	398	*	9.18	9.57	8.63	0.94	6.56e-20	3.7e-18
Supercontig_12.3	4611175	4612790	1616	*	10.84	11.22	10.31	0.9	3.91e-37	4.72e-35
Supercontig_12.1	3973089	3974798	1710	*	11.07	11.45	10.55	0.9	5.55e-36	6.34e-34
Supercontig_12.7	2510436	2511031	596	*	9.17	9.54	8.66	0.88	6.53e-17	3.15e-15
Supercontig_12.3	673233	674089	857	*	10.36	10.71	9.89	0.82	1.52e-24	1.1e-22
Supercontig_12.1	6213320	6214726	1407	*	10.29	10.64	9.83	0.81	1.59e-25	1.21e-23
Supercontig_12.7	2121473	2122615	1143	*	11.17	11.51	10.71	0.8	5.19e-26	4.1e-24
Supercontig_12.1	4333924	4334921	998	*	10.28	10.61	9.85	0.77	5.3e-23	3.49e-21
Supercontig_12.4	4444797	4446835	2039	*	11.06	11.37	10.67	0.7	8.14e-24	5.61e-22
Supercontig_12.1	4201669	4202831	1163	*	10.63	10.94	10.25	0.69	7.1e-21	4.22e-19
Supercontig_12.3	4607119	4609005	1887	*	11.65	11.95	11.27	0.68	1.16e-17	5.8e-16
Supercontig_12.7	2060701	2062238	1538	*	11.12	11.41	10.74	0.67	2.29e-22	1.46e-20
Supercontig_12.7	2919355	2920168	814	*	9.86	10.16	9.48	0.67	5.45e-16	2.46e-14
Supercontig_12.6	755499	756461	963	*	9.83	10.12	9.46	0.66	2.27e-14	8.79e-13
Supercontig_12.2	1367695	1369198	1504	*	10.67	10.96	10.31	0.65	8.14e-20	4.36e-18
Supercontig_12.1	664285	665475	1191	*	10.11	10.4	9.75	0.64	2.83e-15	1.16e-13
Supercontig_12.1	6297566	6298271	706	*	9.31	9.6	8.96	0.64	2.07e-10	5.07e-09
Supercontig_12.3	9276	10289	1014	*	10.35	10.63	10.01	0.62	1.6e-16	7.37e-15
Supercontig_12.7	2490630	2491742	1113	*	10.66	10.94	10.32	0.62	1.7e-16	7.78e-15
Supercontig_12.1	3712532	3713373	842	*	9.68	9.96	9.34	0.62	1.13e-12	3.64e-11
Supercontig_12.6	1975941	1977040	1100	*	10.65	10.92	10.31	0.61	6.54e-16	2.9e-14
Supercontig_12.2	1366135	1366822	688	*	9.51	9.77	9.18	0.59	2.15e-10	5.21e-09
Supercontig_12.7	2129014	2129749	736	*	9.27	9.53	8.94	0.59	4.68e-09	9.4e-08
Supercontig_12.1	662503	663662	1160	*	11.3	11.56	10.98	0.58	9.93e-16	4.31e-14
Supercontig_12.5	3262850	3263725	876	*	9.73	9.99	9.41	0.58	1.56e-11	4.33e-10
Supercontig_12.1	7888157	7890203	2047	*	11.19	11.44	10.88	0.57	9.75e-16	4.27e-14
Supercontig_12.7	3982602	3983750	1149	*	10.29	10.55	9.98	0.57	7.34e-14	2.66e-12
Supercontig_12.3	674203	674892	690	*	9.36	9.61	9.06	0.55	7.6e-09	1.49e-07
Supercontig_12.7	3980373	3982382	2010	*	11.35	11.59	11.05	0.54	1.51e-12	4.78e-11
Supercontig_12.6	1885246	1885832	587	*	8.9	9.15	8.61	0.54	1.09e-06	1.5e-05
Supercontig_12.1	1586060	1587376	1317	*	11.2	11.44	10.91	0.53	3.37e-14	1.27e-12
Supercontig_12.1	3986828	3988318	1491	*	11.54	11.78	11.25	0.53	2.2e-13	7.64e-12
Supercontig_12.1	4098719	4100206	1488	*	11.51	11.75	11.22	0.53	1.41e-12	4.51e-11
Supercontig_12.7	2570221	2570844	624	*	9.37	9.6	9.08	0.53	6.46e-08	1.1e-06
Supercontig_12.7	2106913	2109082	2170	*	11.62	11.86	11.34	0.52	4.58e-13	1.53e-11
Supercontig_12.3	78614	79877	1264	*	11.33	11.57	11.05	0.52	1.63e-12	5.14e-11
Supercontig_12.3	968380	969099	720	*	9.08	9.32	8.8	0.52	1.32e-06	1.77e-05
Supercontig_12.1	8807648	8811032	3385	*	12.05	12.28	11.78	0.51	5.79e-12	1.68e-10
Supercontig_12.5	217512	218510	999	*	10.28	10.52	10	0.51	3.56e-11	9.49e-10
Supercontig_12.7	2560184	2561417	1234	*	11.29	11.52	11.01	0.51	6.73e-10	1.54e-08
Supercontig_12.4	1441812	1442700	889	*	9.85	10.08	9.57	0.51	5.87e-09	1.17e-07
Supercontig_12.1	3990875	3992691	1817	*	11.56	11.79	11.29	0.5	1.71e-11	4.73e-10
Supercontig_12.1	5953970	5954810	841	*	10.29	10.52	10.01	0.5	1.48e-10	3.68e-09
Supercontig_12.5	1682223	1683402	1180	*	10.07	10.3	9.79	0.5	2.14e-10	5.21e-09
Supercontig_12.1	4161403	4162246	844	*	9.97	10.2	9.7	0.5	2.11e-09	4.42e-08
Supercontig_12.1	100092	100696	605	*	9.46	9.69	9.19	0.5	6.84e-08	1.16e-06
Supercontig_12.1	3671738	3672305	568	*	8.78	9.01	8.51	0.49	4.73e-05	0.000463
Supercontig_12.7	3978107	3979612	1506	*	11.1	11.31	10.84	0.48	4.71e-12	1.37e-10
Supercontig_12.3	2105948	2106950	1003	*	10.45	10.67	10.19	0.48	6.2e-11	1.57e-09
Supercontig_12.5	5166108	5166856	749	*	9.78	10	9.52	0.48	3.23e-08	5.79e-07
Supercontig_12.5	1222053	1222793	741	*	9.65	9.87	9.39	0.48	1.06e-07	1.71e-06
Supercontig_12.6	2319766	2321311	1546	*	11.26	11.47	11	0.47	9.66e-12	2.74e-10
Supercontig_12.7	2486308	2488436	2129	*	12.12	12.33	11.86	0.47	1.88e-09	3.98e-08
Supercontig_12.1	9357148	9358157	1010	*	10.25	10.47	10	0.47	1.13e-08	2.16e-07
Supercontig_12.4	2586216	2586914	699	*	9.8	10.01	9.54	0.47	2.44e-08	4.45e-07
Supercontig_12.3	636784	637553	770	*	9.54	9.75	9.29	0.47	2.74e-07	4.19e-06
Supercontig_12.3	4027389	4028412	1024	*	10.7	10.91	10.45	0.46	1.28e-09	2.8e-08
Supercontig_12.3	2814758	2815891	1134	*	10.32	10.53	10.08	0.46	7.63e-09	1.49e-07
Supercontig_12.7	1027982	1029106	1125	*	10.98	11.19	10.73	0.46	0.00101	0.00654
Supercontig_12.1	9519225	9520222	998	*	10.77	10.97	10.52	0.45	2.71e-09	5.6e-08
Supercontig_12.3	4106784	4108821	2038	*	11.86	12.07	11.62	0.45	3.74e-09	7.58e-08
Supercontig_12.3	2579788	2581111	1324	*	10.74	10.95	10.5	0.44	9.18e-10	2.06e-08
Supercontig_12.4	844427	845116	690	*	10	10.2	9.76	0.44	4.09e-08	7.2e-07
Supercontig_12.7	1910638	1911472	835	*	9.88	10.09	9.64	0.44	1e-07	1.62e-06
Supercontig_12.5	196469	198310	1842	*	11.78	11.99	11.55	0.44	3.46e-07	5.2e-06
Supercontig_12.2	1487361	1488759	1399	*	10.98	11.18	10.75	0.43	6.11e-10	1.41e-08
Supercontig_12.1	3674986	3676763	1778	*	11.22	11.42	10.99	0.43	8.97e-10	2.03e-08
Supercontig_12.1	8538249	8539471	1223	*	11.07	11.27	10.83	0.43	1.3e-08	2.43e-07
Supercontig_12.7	2556573	2557510	938	*	10.1	10.3	9.87	0.43	8.27e-08	1.36e-06
Supercontig_12.7	2565417	2566206	790	*	9.79	9.99	9.56	0.43	1.4e-06	1.87e-05
Supercontig_12.1	712348	712985	638	*	9.4	9.59	9.17	0.43	6.46e-06	7.73e-05
Supercontig_12.3	973218	973712	495	*	8.91	9.1	8.68	0.43	0.000301	0.00233
Supercontig_12.4	1605095	1606650	1556	*	11.21	11.41	10.98	0.42	3.17e-09	6.48e-08
Supercontig_12.2	2759494	2760917	1424	*	10.8	11	10.57	0.42	7.28e-09	1.44e-07
Supercontig_12.6	1788688	1789772	1085	*	10.66	10.86	10.44	0.42	1.23e-08	2.33e-07
Supercontig_12.5	5504262	5505326	1065	*	10.5	10.69	10.27	0.42	1.35e-08	2.5e-07
Supercontig_12.3	124625	126604	1980	*	11.55	11.74	11.33	0.41	7.31e-09	1.44e-07
Supercontig_12.1	5788720	5789919	1200	*	10.32	10.51	10.1	0.41	6.35e-08	1.09e-06
Supercontig_12.1	7442586	7443365	780	*	9.22	9.41	9	0.41	4.45e-05	0.000438
Supercontig_12.1	3024196	3025160	965	*	10.66	10.85	10.45	0.4	1.7e-07	2.65e-06
Supercontig_12.5	2905714	2908295	2582	*	12.04	12.22	11.83	0.4	3.51e-07	5.25e-06
Supercontig_12.4	1278629	1279367	739	*	10.21	10.4	10	0.4	3.83e-07	5.71e-06
Supercontig_12.7	2522101	2523904	1804	*	11.39	11.58	11.18	0.4	4.18e-07	6.15e-06
Supercontig_12.4	5444211	5444815	605	*	9.28	9.46	9.06	0.4	4.2e-05	0.000414
Supercontig_12.4	1754324	1754682	359	*	8.54	8.72	8.32	0.4	0.00273	0.015
Supercontig_12.5	4778796	4780851	2056	*	11.52	11.7	11.31	0.39	3.1e-08	5.61e-07
Supercontig_12.7	2058509	2060033	1525	*	11.38	11.56	11.17	0.39	8.02e-08	1.33e-06
Supercontig_12.6	1893402	1895200	1799	*	11.86	12.04	11.65	0.39	4.08e-07	6.05e-06
Supercontig_12.1	8293251	8295235	1985	*	12.04	12.22	11.83	0.39	4.42e-07	6.39e-06
Supercontig_12.2	1549299	1550910	1612	*	11.68	11.87	11.47	0.39	7.84e-07	1.1e-05
Supercontig_12.5	1908822	1910732	1911	*	11.95	12.13	11.75	0.39	1.21e-05	0.000134
Supercontig_12.6	426237	427590	1354	*	11.19	11.37	10.99	0.38	3.12e-08	5.62e-07
Supercontig_12.1	7360914	7362467	1554	*	10.94	11.11	10.73	0.38	5.72e-08	9.9e-07
Supercontig_12.5	1314749	1316763	2015	*	11.1	11.27	10.89	0.38	1.23e-07	1.96e-06
Supercontig_12.1	9442919	9443815	897	*	10.32	10.5	10.12	0.38	1.87e-06	2.45e-05
Supercontig_12.1	9600184	9602403	2220	*	12	12.18	11.8	0.38	4.01e-06	5.02e-05
Supercontig_12.1	3992920	3995913	2994	*	12.65	12.83	12.45	0.38	8.59e-06	9.86e-05
Supercontig_12.2	1036702	1038108	1407	*	11.25	11.42	11.05	0.37	2.08e-07	3.21e-06
Supercontig_12.3	4253343	4254796	1454	*	11.19	11.37	11	0.37	2.87e-07	4.37e-06
Supercontig_12.1	6356672	6357603	932	*	10.61	10.79	10.41	0.37	1.06e-06	1.47e-05
Supercontig_12.6	2778201	2779170	970	*	10.45	10.62	10.26	0.37	1.17e-06	1.59e-05
Supercontig_12.3	2932462	2933170	709	*	10.1	10.28	9.91	0.37	2.65e-06	3.42e-05
Supercontig_12.1	2549647	2550500	854	*	9.79	9.96	9.59	0.37	9.08e-06	0.000103
Supercontig_12.1	4365811	4366203	393	*	8.9	9.08	8.71	0.37	0.000838	0.00561
Supercontig_12.1	4001998	4004279	2282	*	11.89	12.06	11.69	0.36	1.53e-06	2.03e-05
Supercontig_12.4	1628962	1629751	790	*	9.44	9.61	9.25	0.36	0.000128	0.00112
Supercontig_12.2	1091364	1092073	710	*	9.35	9.52	9.16	0.36	0.000137	0.00119
Supercontig_12.2	2704707	2706725	2019	*	11.52	11.68	11.34	0.35	8.68e-07	1.2e-05
Supercontig_12.7	3297317	3298193	877	*	10.63	10.8	10.45	0.35	2.82e-06	3.62e-05
Supercontig_12.4	694207	695155	949	*	10.64	10.81	10.45	0.35	3.3e-06	4.2e-05
Supercontig_12.4	2549823	2551988	2166	*	11.5	11.67	11.32	0.35	4.04e-06	5.04e-05
Supercontig_12.1	3669278	3670921	1644	*	11.96	12.12	11.77	0.35	8.12e-06	9.4e-05
Supercontig_12.1	7860783	7861501	719	*	10.08	10.24	9.9	0.35	2.12e-05	0.000222
Supercontig_12.4	5487216	5487996	781	*	10.21	10.38	10.03	0.35	2.49e-05	0.000256
Supercontig_12.4	1596467	1597988	1522	*	11.68	11.85	11.49	0.35	3.05e-05	0.00031
Supercontig_12.5	2507112	2507706	595	*	9.71	9.87	9.52	0.35	0.000159	0.00135
Supercontig_12.3	4315463	4316087	625	*	9.58	9.74	9.39	0.35	0.000251	0.00198
Supercontig_12.3	4413009	4414001	993	*	10.73	10.89	10.55	0.34	1.27e-06	1.71e-05
Supercontig_12.2	4286609	4288726	2118	*	11.5	11.66	11.31	0.34	2.15e-06	2.8e-05
Supercontig_12.4	5497944	5499128	1185	*	10.92	11.08	10.74	0.34	2.42e-06	3.15e-05
Supercontig_12.4	3709031	3711059	2029	*	11.12	11.28	10.94	0.34	4.6e-06	5.66e-05
Supercontig_12.3	4505594	4506391	798	*	10.53	10.69	10.36	0.34	6.48e-06	7.73e-05
Supercontig_12.2	3426736	3427737	1002	*	10.51	10.67	10.33	0.34	6.85e-06	8.11e-05
Supercontig_12.2	3525388	3526479	1092	*	10.6	10.76	10.42	0.34	7.25e-06	8.55e-05
Supercontig_12.2	2392562	2393458	897	*	10.81	10.97	10.63	0.34	8.78e-06	0.000101
Supercontig_12.1	8277750	8278946	1197	*	10.97	11.13	10.79	0.34	1.17e-05	0.00013
Supercontig_12.7	3669463	3670278	816	*	10.19	10.35	10.01	0.34	1.18e-05	0.000131
Supercontig_12.4	2381946	2382968	1023	*	10.31	10.47	10.13	0.34	1.24e-05	0.000137
Supercontig_12.2	2789775	2790832	1058	*	10.61	10.76	10.43	0.34	1.3e-05	0.000143
Supercontig_12.1	1260288	1261262	975	*	10.65	10.81	10.47	0.34	1.44e-05	0.000156
Supercontig_12.7	3324049	3326294	2246	*	12.14	12.3	11.96	0.34	2.05e-05	0.000216
Supercontig_12.6	1553463	1554489	1027	*	11.41	11.57	11.23	0.34	2.67e-05	0.000274
Supercontig_12.1	2350967	2351580	614	*	9.74	9.9	9.56	0.34	8e-05	0.000734
Supercontig_12.5	3261053	3261804	752	*	9.41	9.57	9.24	0.34	0.000488	0.00356
Supercontig_12.6	1958773	1959373	601	*	9.23	9.39	9.05	0.34	0.000585	0.00416
Supercontig_12.1	5191935	5192415	481	*	9.16	9.32	8.98	0.34	0.000832	0.00558
Supercontig_12.5	4228238	4229456	1219	*	11.27	11.43	11.09	0.33	2.82e-06	3.62e-05
Supercontig_12.1	2906138	2907290	1153	*	10.71	10.86	10.53	0.33	3.47e-06	4.4e-05
Supercontig_12.7	3059308	3060828	1521	*	11.24	11.4	11.07	0.33	3.66e-06	4.61e-05
Supercontig_12.1	7529076	7529968	893	*	10.64	10.79	10.46	0.33	3.84e-06	4.82e-05
Supercontig_12.3	4281908	4283747	1840	*	11.82	11.97	11.64	0.33	1.32e-05	0.000144
Supercontig_12.1	3170646	3173634	2989	*	12.24	12.4	12.06	0.33	1.33e-05	0.000145
Supercontig_12.1	1264436	1265212	777	*	10.49	10.64	10.31	0.33	3.47e-05	0.000351
Supercontig_12.6	101333	103852	2520	*	12.25	12.4	12.08	0.33	0.000135	0.00118
Supercontig_12.1	2161910	2162369	460	*	8.58	8.73	8.4	0.33	0.00924	0.0399
Supercontig_12.1	2647075	2648017	943	*	10.64	10.8	10.48	0.32	8.54e-06	9.83e-05
Supercontig_12.3	1628974	1629970	997	*	10.51	10.66	10.34	0.32	1.24e-05	0.000137
Supercontig_12.4	2230956	2232093	1138	*	10.76	10.91	10.59	0.32	2.41e-05	0.000249
Supercontig_12.1	3022415	3024087	1673	*	11.46	11.61	11.3	0.32	2.91e-05	0.000296
Supercontig_12.1	2459336	2460711	1376	*	11.51	11.66	11.34	0.32	3.37e-05	0.000342
Supercontig_12.5	5558819	5561276	2458	*	11.78	11.93	11.61	0.32	3.62e-05	0.000363
Supercontig_12.2	1042905	1044281	1377	*	11.61	11.77	11.45	0.32	3.83e-05	0.000382
Supercontig_12.1	2249139	2250365	1227	*	10.64	10.79	10.48	0.32	4.56e-05	0.000448
Supercontig_12.1	1573853	1576330	2478	*	12.3	12.45	12.13	0.32	4.97e-05	0.000481
Supercontig_12.3	2367252	2368416	1165	*	11.32	11.47	11.16	0.32	5.34e-05	0.000512
Supercontig_12.4	1973397	1974184	788	*	10.08	10.24	9.91	0.32	8.22e-05	0.000752
Supercontig_12.1	8185149	8185669	521	*	9.04	9.19	8.87	0.32	0.00349	0.0184
Supercontig_12.7	2537060	2538916	1857	*	11.51	11.65	11.34	0.31	1.88e-05	0.0002
Supercontig_12.6	3104870	3106115	1246	*	11.25	11.4	11.09	0.31	2.2e-05	0.000229
Supercontig_12.3	4185957	4186776	820	*	10.51	10.66	10.35	0.31	2.49e-05	0.000256
Supercontig_12.6	2112352	2113842	1491	*	11.39	11.54	11.23	0.31	5.06e-05	0.000488
Supercontig_12.3	2751321	2752420	1100	*	10.77	10.92	10.61	0.31	5.73e-05	0.000544
Supercontig_12.3	2540326	2541057	732	*	9.94	10.09	9.78	0.31	0.000121	0.00107
Supercontig_12.1	1525729	1526523	795	*	10.61	10.76	10.45	0.31	0.000207	0.00169
Supercontig_12.4	1100347	1101079	733	*	9.31	9.45	9.15	0.31	0.00171	0.0102
Supercontig_12.6	2255662	2256036	375	*	9.02	9.17	8.85	0.31	0.00344	0.0183
Supercontig_12.4	1939058	1939460	403	*	8.89	9.03	8.72	0.31	0.00636	0.0298
Supercontig_12.5	4505851	4506210	360	*	8.59	8.74	8.43	0.31	0.0127	0.051
Supercontig_12.1	7906154	7907329	1176	*	11.42	11.57	11.25	0.31	0.0321	0.103
Supercontig_12.5	3563454	3564806	1353	*	10.54	10.68	10.38	0.3	2.88e-05	0.000294
Supercontig_12.5	5715531	5717084	1554	*	11.31	11.46	11.16	0.3	3.8e-05	0.00038
Supercontig_12.7	3563611	3564812	1202	*	10.59	10.73	10.44	0.3	3.89e-05	0.000386
Supercontig_12.1	7143226	7144256	1031	*	10.81	10.96	10.66	0.3	3.9e-05	0.000386
Supercontig_12.3	4191712	4193013	1302	*	11.36	11.5	11.2	0.3	4.67e-05	0.000457
Supercontig_12.7	2649879	2650877	999	*	10.75	10.89	10.59	0.3	5.31e-05	0.00051
Supercontig_12.1	7622010	7623297	1288	*	11.13	11.27	10.97	0.3	5.53e-05	0.000528
Supercontig_12.5	719805	721757	1953	*	11.62	11.77	11.46	0.3	6e-05	0.000569
Supercontig_12.5	876395	877979	1585	*	11.77	11.91	11.61	0.3	7.18e-05	0.00067
Supercontig_12.5	3683060	3684003	944	*	10.86	11	10.7	0.3	0.000101	0.000904
Supercontig_12.4	4013802	4016371	2570	*	12.13	12.27	11.97	0.3	0.000113	0.001
Supercontig_12.1	7089294	7090487	1194	*	10.2	10.34	10.04	0.3	0.000118	0.00104
Supercontig_12.1	3515979	3517544	1566	*	11.36	11.5	11.2	0.3	0.000123	0.00108
Supercontig_12.1	6087655	6088717	1063	*	10.93	11.07	10.78	0.3	0.00013	0.00114
Supercontig_12.3	3111310	3112136	827	*	10.28	10.42	10.12	0.3	0.000177	0.00148
Supercontig_12.4	4374049	4375176	1128	*	10.75	10.9	10.59	0.3	0.000212	0.00173
Supercontig_12.6	1897006	1899475	2470	*	12.21	12.35	12.05	0.3	0.0006	0.00425
Supercontig_12.5	3902433	3902902	470	*	8.91	9.05	8.75	0.3	0.00673	0.0312
Supercontig_12.5	3590609	3590915	307	*	8.71	8.85	8.55	0.3	0.0132	0.0525
Supercontig_12.2	3060917	3062019	1103	*	11.01	11.15	10.85	0.29	4.87e-05	0.000474
Supercontig_12.4	4899777	4901106	1330	*	11.18	11.32	11.03	0.29	4.89e-05	0.000475
Supercontig_12.5	5866005	5867436	1432	*	11.19	11.33	11.04	0.29	5.49e-05	0.000525
Supercontig_12.5	1317728	1319056	1329	*	10.91	11.05	10.76	0.29	5.63e-05	0.000536
Supercontig_12.4	1877120	1878654	1535	*	11.55	11.69	11.4	0.29	7.3e-05	0.000679
Supercontig_12.4	3741282	3742331	1050	*	10.99	11.13	10.84	0.29	7.96e-05	0.000732
Supercontig_12.5	2341483	2342747	1265	*	11.21	11.35	11.06	0.29	0.000104	0.000929
Supercontig_12.1	2830876	2831943	1068	*	10.75	10.89	10.6	0.29	0.000121	0.00107
Supercontig_12.5	4278326	4280365	2040	*	11.68	11.81	11.53	0.29	0.000149	0.00128
Supercontig_12.4	2979114	2980090	977	*	10.14	10.28	9.99	0.29	0.000167	0.00142
Supercontig_12.3	1231957	1232970	1014	*	10.58	10.71	10.42	0.29	0.000173	0.00146
Supercontig_12.3	3665101	3666991	1891	*	11.81	11.94	11.66	0.29	0.000198	0.00163
Supercontig_12.1	5457792	5458743	952	*	10.25	10.38	10.1	0.29	0.000207	0.00169
Supercontig_12.2	2080735	2081659	925	*	10.11	10.25	9.96	0.29	0.00022	0.00178
Supercontig_12.4	5501656	5503548	1893	*	11.69	11.83	11.54	0.29	0.000229	0.00184
Supercontig_12.1	5222264	5224135	1872	*	11.8	11.94	11.65	0.29	0.000444	0.00328
Supercontig_12.5	4332144	4333781	1638	*	11.78	11.92	11.63	0.29	0.000464	0.00341
Supercontig_12.3	523842	524667	826	*	9.81	9.95	9.66	0.29	0.00146	0.00898
Supercontig_12.2	1035023	1036315	1293	*	11.57	11.71	11.41	0.29	0.0418	0.124
Supercontig_12.2	2336135	2337604	1470	*	11.16	11.29	11.01	0.28	6.49e-05	0.000611
Supercontig_12.4	1401255	1402698	1444	*	11.45	11.58	11.3	0.28	7.56e-05	0.0007
Supercontig_12.6	3199329	3200564	1236	*	10.85	10.98	10.7	0.28	7.66e-05	0.000707
Supercontig_12.1	7038255	7039668	1414	*	10.71	10.85	10.56	0.28	9.75e-05	0.000876
Supercontig_12.1	5580760	5581986	1227	*	11.27	11.4	11.12	0.28	0.000112	0.000991
Supercontig_12.2	3359153	3360404	1252	*	11.1	11.24	10.96	0.28	0.00014	0.00122
Supercontig_12.6	3368022	3368974	953	*	10.57	10.71	10.42	0.28	0.000182	0.00152
Supercontig_12.2	225583	227382	1800	*	11.55	11.68	11.4	0.28	0.000192	0.00159
Supercontig_12.4	4488390	4489643	1254	*	10.97	11.1	10.82	0.28	0.000218	0.00177
Supercontig_12.1	5916055	5918099	2045	*	11.86	12	11.72	0.28	0.000236	0.00189
Supercontig_12.4	2665062	2666889	1828	*	11.92	12.05	11.77	0.28	0.000236	0.00189
Supercontig_12.1	4287813	4289345	1533	*	11.47	11.6	11.32	0.28	0.000242	0.00192
Supercontig_12.5	5562573	5565102	2530	*	12.17	12.31	12.03	0.28	0.00025	0.00198
Supercontig_12.5	3540677	3542263	1587	*	11.64	11.78	11.5	0.28	0.000311	0.00241
Supercontig_12.2	1823884	1825201	1318	*	10.44	10.58	10.29	0.28	0.000322	0.00248
Supercontig_12.5	1235447	1237334	1888	*	11.76	11.89	11.61	0.28	0.00034	0.00261
Supercontig_12.1	344327	345566	1240	*	11.1	11.24	10.95	0.28	0.000349	0.00266
Supercontig_12.1	9057629	9058970	1342	*	11.37	11.51	11.23	0.28	0.000362	0.00274
Supercontig_12.6	1126590	1129146	2557	*	12.41	12.54	12.27	0.28	0.000588	0.00417
Supercontig_12.1	5898295	5899476	1182	*	11.2	11.33	11.06	0.28	0.000612	0.00433
Supercontig_12.3	5153358	5154416	1059	*	11.02	11.15	10.87	0.28	0.00076	0.00515
Supercontig_12.7	2898213	2899243	1031	*	9.89	10.02	9.74	0.28	0.000793	0.00536
Supercontig_12.3	605685	607165	1481	*	11.75	11.88	11.6	0.28	0.000809	0.00544
Supercontig_12.5	2389434	2390325	892	*	10.76	10.89	10.62	0.28	0.00106	0.00681
Supercontig_12.7	631595	632858	1264	*	11.48	11.62	11.33	0.28	0.00114	0.0073
Supercontig_12.3	3201138	3201680	543	*	9.26	9.39	9.12	0.28	0.0049	0.024
Supercontig_12.3	2655590	2656206	617	*	9.19	9.32	9.04	0.28	0.00575	0.0273
Supercontig_12.7	88723	89082	360	*	8.81	8.94	8.66	0.28	0.0142	0.0557
Supercontig_12.4	3304609	3306188	1580	*	11.28	11.41	11.14	0.27	8.03e-05	0.000735
Supercontig_12.6	2264782	2266125	1344	*	11.29	11.42	11.14	0.27	9.12e-05	0.000828
Supercontig_12.7	207782	208926	1145	*	11.28	11.41	11.14	0.27	0.000138	0.0012
Supercontig_12.5	2438256	2439972	1717	*	11.5	11.63	11.36	0.27	0.000149	0.00128
Supercontig_12.2	942990	944604	1615	*	11.41	11.53	11.27	0.27	0.000156	0.00133
Supercontig_12.5	1353774	1355195	1422	*	11.27	11.4	11.12	0.27	0.000176	0.00148
Supercontig_12.7	3806771	3807980	1210	*	11.04	11.16	10.9	0.27	0.000177	0.00148
Supercontig_12.3	986869	988365	1497	*	11.73	11.86	11.58	0.27	0.000178	0.00149
Supercontig_12.1	4748453	4749385	933	*	10.85	10.98	10.7	0.27	0.000183	0.00152
Supercontig_12.1	5167419	5168537	1119	*	10.63	10.76	10.48	0.27	0.000201	0.00165
Supercontig_12.6	2028554	2029805	1252	*	11.05	11.18	10.91	0.27	0.000209	0.0017
Supercontig_12.1	2404905	2405920	1016	*	10.47	10.6	10.32	0.27	0.000223	0.0018
Supercontig_12.4	3796778	3799402	2625	*	12.33	12.46	12.19	0.27	0.000285	0.00222
Supercontig_12.4	3105030	3106076	1047	*	10.8	10.93	10.66	0.27	0.000383	0.00288
Supercontig_12.5	5333042	5334059	1018	*	10.73	10.86	10.59	0.27	0.00039	0.00292
Supercontig_12.5	3294567	3296582	2016	*	11.75	11.88	11.61	0.27	0.000397	0.00296
Supercontig_12.2	2708204	2710212	2009	*	12.01	12.14	11.87	0.27	0.000405	0.00301
Supercontig_12.1	6561365	6563249	1885	*	11.72	11.85	11.58	0.27	0.000414	0.00307
Supercontig_12.2	3226597	3227742	1146	*	11.21	11.34	11.06	0.27	0.000479	0.00351
Supercontig_12.1	3544063	3545479	1417	*	11.48	11.61	11.33	0.27	0.00052	0.00378
Supercontig_12.3	1346301	1347100	800	*	10.14	10.27	10	0.27	0.000533	0.00385
Supercontig_12.4	1186306	1187583	1278	*	11.58	11.71	11.44	0.27	0.000541	0.00389
Supercontig_12.1	2379391	2381541	2151	*	12.06	12.19	11.92	0.27	0.00064	0.00449
Supercontig_12.2	3812864	3814362	1499	*	11.34	11.46	11.2	0.27	0.000681	0.00471
Supercontig_12.5	5782496	5783811	1316	*	11.58	11.71	11.44	0.27	0.000988	0.00644
Supercontig_12.1	4915389	4916882	1494	*	11.66	11.79	11.51	0.27	0.000996	0.00648
Supercontig_12.1	7530319	7531884	1566	*	11.53	11.66	11.39	0.27	0.00102	0.00659
Supercontig_12.3	612399	614261	1863	*	11.63	11.76	11.49	0.27	0.00197	0.0115
Supercontig_12.2	1602452	1603806	1355	*	11.51	11.63	11.37	0.27	0.00206	0.012
Supercontig_12.1	3513377	3513784	408	*	9.07	9.2	8.92	0.27	0.0105	0.0442
Supercontig_12.4	2078750	2080234	1485	*	11.41	11.54	11.28	0.26	0.000183	0.00152
Supercontig_12.2	954016	955232	1217	*	11.13	11.25	10.99	0.26	0.000201	0.00165
Supercontig_12.4	2403178	2404427	1250	*	11.08	11.2	10.94	0.26	0.000243	0.00193
Supercontig_12.5	4355325	4356390	1066	*	10.81	10.94	10.68	0.26	0.000276	0.00217
Supercontig_12.5	2140500	2142165	1666	*	11.47	11.59	11.33	0.26	0.000341	0.00261
Supercontig_12.7	2566755	2568027	1273	*	11.32	11.45	11.19	0.26	0.000356	0.00271
Supercontig_12.7	2550616	2552047	1432	*	11.47	11.59	11.33	0.26	0.000381	0.00288
Supercontig_12.5	696084	697453	1370	*	11.42	11.54	11.28	0.26	0.000415	0.00307
Supercontig_12.7	2718501	2719794	1294	*	11.49	11.61	11.35	0.26	0.000473	0.00347
Supercontig_12.5	5239017	5240919	1903	*	11.54	11.67	11.41	0.26	0.000484	0.00354
Supercontig_12.5	692695	693946	1252	*	11.19	11.31	11.06	0.26	0.000521	0.00378
Supercontig_12.2	1938436	1939558	1123	*	11.21	11.34	11.08	0.26	0.000559	0.004
Supercontig_12.3	2146800	2148253	1454	*	11.29	11.41	11.15	0.26	0.000592	0.0042
Supercontig_12.4	3142217	3143192	976	*	10.66	10.78	10.52	0.26	0.000624	0.00439
Supercontig_12.4	3293367	3294499	1133	*	10.51	10.63	10.37	0.26	0.000624	0.00439
Supercontig_12.5	1341413	1342392	980	*	11.04	11.16	10.9	0.26	0.00063	0.00443
Supercontig_12.2	1041242	1042622	1381	*	11.39	11.51	11.25	0.26	0.000726	0.00498
Supercontig_12.4	1575122	1576175	1054	*	10.96	11.08	10.83	0.26	0.000732	0.00501
Supercontig_12.2	2004100	2005193	1094	*	11.14	11.26	11	0.26	0.000747	0.0051
Supercontig_12.1	8023117	8025385	2269	*	12.14	12.27	12	0.26	0.000951	0.00623
Supercontig_12.1	9204438	9205457	1020	*	11.06	11.18	10.92	0.26	0.00101	0.00656
Supercontig_12.2	861814	863219	1406	*	11.58	11.7	11.44	0.26	0.0014	0.00866
Supercontig_12.5	5789466	5790781	1316	*	11.51	11.64	11.38	0.26	0.00153	0.00934
Supercontig_12.2	4008864	4009987	1124	*	10.91	11.03	10.77	0.26	0.00159	0.00959
Supercontig_12.2	1058745	1060251	1507	*	11.53	11.66	11.4	0.26	0.00162	0.00971
Supercontig_12.3	1991202	1993438	2237	*	12.12	12.24	11.98	0.26	0.00167	0.00999
Supercontig_12.7	3175202	3177474	2273	*	12.15	12.28	12.02	0.26	0.00207	0.012
Supercontig_12.3	60193	61688	1496	*	11.79	11.91	11.65	0.26	0.00267	0.0147
Supercontig_12.7	3500156	3501986	1831	*	12.06	12.18	11.93	0.26	0.00368	0.0193
Supercontig_12.7	2810932	2812631	1700	*	12.03	12.15	11.9	0.26	0.00469	0.0233
Supercontig_12.7	3050592	3050999	408	*	9.14	9.26	9	0.26	0.0103	0.0432
Supercontig_12.7	1771010	1771707	698	*	9.15	9.27	9.01	0.26	0.012	0.0488
Supercontig_12.3	2240967	2241450	484	*	8.95	9.08	8.81	0.26	0.0161	0.061
Supercontig_12.1	5171564	5172066	503	*	8.91	9.04	8.77	0.26	0.0175	0.0652
Supercontig_12.6	2247615	2248755	1141	*	10.96	11.08	10.83	0.25	0.000263	0.00207
Supercontig_12.5	1618574	1620409	1836	*	11.55	11.67	11.42	0.25	0.000403	0.00301
Supercontig_12.2	2574511	2576243	1733	*	11.32	11.44	11.19	0.25	0.000405	0.00301
Supercontig_12.1	8117467	8118781	1315	*	11.17	11.28	11.04	0.25	0.000521	0.00378
Supercontig_12.2	2521869	2522850	982	*	10.7	10.82	10.57	0.25	0.000551	0.00395
Supercontig_12.1	6685931	6687347	1417	*	11.03	11.15	10.9	0.25	0.000669	0.00466
Supercontig_12.6	818074	819466	1393	*	11.14	11.26	11.01	0.25	0.000676	0.0047
Supercontig_12.1	1697756	1698753	998	*	10.57	10.69	10.44	0.25	0.000717	0.00493
Supercontig_12.4	2295640	2297353	1714	*	11.34	11.46	11.2	0.25	0.000718	0.00493
Supercontig_12.4	1311154	1312715	1562	*	11.43	11.55	11.3	0.25	0.000756	0.00514
Supercontig_12.5	3399897	3401042	1146	*	10.86	10.98	10.73	0.25	0.000865	0.00574
Supercontig_12.2	3991269	3992315	1047	*	10.3	10.42	10.17	0.25	0.000921	0.00608
Supercontig_12.1	2031987	2033152	1166	*	11.01	11.13	10.88	0.25	0.000935	0.00615
Supercontig_12.7	3538069	3539100	1032	*	10.28	10.4	10.15	0.25	0.000974	0.00636
Supercontig_12.6	1204586	1206134	1549	*	11.1	11.22	10.97	0.25	0.000983	0.00642
Supercontig_12.7	4019173	4020360	1188	*	10.72	10.84	10.59	0.25	0.00101	0.00653
Supercontig_12.1	2875735	2878395	2661	*	12.08	12.2	11.95	0.25	0.00115	0.00734
Supercontig_12.1	53495	54300	806	*	10.39	10.51	10.26	0.25	0.00116	0.00742
Supercontig_12.2	3252581	3255278	2698	*	12.15	12.27	12.02	0.25	0.00116	0.00742
Supercontig_12.7	3463048	3464170	1123	*	11.13	11.25	11	0.25	0.00119	0.00757
Supercontig_12.1	6519118	6520381	1264	*	11.37	11.49	11.24	0.25	0.00119	0.00757
Supercontig_12.7	3143952	3145862	1911	*	11.82	11.94	11.69	0.25	0.00136	0.00848
Supercontig_12.5	3502051	3503996	1946	*	11.84	11.97	11.71	0.25	0.00136	0.00848
Supercontig_12.2	940007	940986	980	*	10.03	10.15	9.9	0.25	0.00137	0.00848
Supercontig_12.7	3771509	3773069	1561	*	11.66	11.77	11.53	0.25	0.00195	0.0114
Supercontig_12.1	3730228	3732364	2137	*	12.44	12.56	12.3	0.25	0.00214	0.0123
Supercontig_12.1	6039601	6041496	1896	*	11.76	11.88	11.63	0.25	0.00225	0.0129
Supercontig_12.4	2764313	2765404	1092	*	11.44	11.56	11.3	0.25	0.00234	0.0133
Supercontig_12.2	1583470	1585174	1705	*	11.77	11.9	11.64	0.25	0.00258	0.0143
Supercontig_12.3	4405222	4407942	2721	*	12.34	12.46	12.21	0.25	0.00347	0.0184
Supercontig_12.1	3530253	3531158	906	*	9.85	9.97	9.72	0.25	0.00408	0.0209
Supercontig_12.1	2464201	2465673	1473	*	10.99	11.11	10.87	0.24	0.000469	0.00344
Supercontig_12.1	5302743	5303954	1212	*	11.14	11.26	11.02	0.24	0.000571	0.00407
Supercontig_12.4	3355956	3357224	1269	*	11.23	11.35	11.1	0.24	0.000615	0.00434
Supercontig_12.2	2809235	2810197	963	*	10.72	10.83	10.59	0.24	0.000646	0.00452
Supercontig_12.6	2481898	2483095	1198	*	11.25	11.36	11.12	0.24	0.000659	0.0046
Supercontig_12.4	2236458	2237387	930	*	10.67	10.78	10.54	0.24	0.00071	0.00491
Supercontig_12.5	726394	727658	1265	*	10.8	10.91	10.67	0.24	0.000741	0.00506
Supercontig_12.6	2441876	2444097	2222	*	11.67	11.79	11.55	0.24	0.000798	0.00539
Supercontig_12.7	1208214	1209806	1593	*	11.28	11.39	11.15	0.24	0.000808	0.00544
Supercontig_12.1	2766251	2767928	1678	*	11.69	11.81	11.57	0.24	0.000848	0.00564
Supercontig_12.4	5496590	5497771	1182	*	11.26	11.37	11.14	0.24	0.000894	0.00592
Supercontig_12.3	1185550	1186796	1247	*	10.95	11.06	10.83	0.24	0.000948	0.00622
Supercontig_12.3	3798657	3800543	1887	*	11.41	11.52	11.28	0.24	0.00103	0.00664
Supercontig_12.3	3342928	3344536	1609	*	11.69	11.81	11.57	0.24	0.00127	0.00804
Supercontig_12.3	3495060	3496657	1598	*	11.51	11.63	11.39	0.24	0.00128	0.00805
Supercontig_12.1	173469	174764	1296	*	11.43	11.55	11.31	0.24	0.00129	0.00811
Supercontig_12.5	815924	817626	1703	*	11.01	11.12	10.89	0.24	0.00129	0.00811
Supercontig_12.1	4599593	4601214	1622	*	11.53	11.65	11.4	0.24	0.0013	0.00816
Supercontig_12.5	4543664	4545016	1353	*	11.22	11.34	11.1	0.24	0.00136	0.00848
Supercontig_12.4	3640549	3641453	905	*	10.31	10.42	10.19	0.24	0.00141	0.0087
Supercontig_12.2	3097535	3098420	886	*	10.42	10.53	10.29	0.24	0.00152	0.00925
Supercontig_12.7	2030459	2032226	1768	*	11.94	12.05	11.81	0.24	0.00159	0.00959
Supercontig_12.5	3394459	3395646	1188	*	11.23	11.34	11.1	0.24	0.00162	0.00973
Supercontig_12.3	2908668	2910103	1436	*	11.33	11.45	11.21	0.24	0.00171	0.0102
Supercontig_12.4	2598550	2599686	1137	*	11.32	11.43	11.19	0.24	0.00185	0.0108
Supercontig_12.6	1285743	1287725	1983	*	11.75	11.86	11.63	0.24	0.00214	0.0123
Supercontig_12.4	853549	855315	1767	*	11.7	11.81	11.58	0.24	0.00228	0.013
Supercontig_12.5	2022700	2023930	1231	*	11.3	11.42	11.18	0.24	0.00229	0.0131
Supercontig_12.7	3027437	3028757	1321	*	11.79	11.9	11.66	0.24	0.0023	0.0131
Supercontig_12.1	1783457	1784990	1534	*	11.63	11.74	11.5	0.24	0.00237	0.0134
Supercontig_12.7	3261801	3263113	1313	*	11.18	11.29	11.06	0.24	0.00248	0.0138
Supercontig_12.3	2911512	2912929	1418	*	11.29	11.4	11.17	0.24	0.00251	0.0139
Supercontig_12.7	486589	487461	873	*	10.28	10.4	10.16	0.24	0.00341	0.0182
Supercontig_12.7	3137357	3138998	1642	*	11.8	11.91	11.67	0.24	0.00351	0.0185
Supercontig_12.4	688443	689354	912	*	9.91	10.03	9.79	0.24	0.00352	0.0185
Supercontig_12.5	4171395	4173620	2226	*	12	12.11	11.87	0.24	0.00353	0.0186
Supercontig_12.1	5945718	5947858	2141	*	11.73	11.84	11.6	0.24	0.00375	0.0196
Supercontig_12.3	1913737	1915322	1586	*	11.66	11.78	11.54	0.24	0.00417	0.0213
Supercontig_12.7	1925314	1926572	1259	*	11.5	11.61	11.37	0.24	0.00459	0.0229
Supercontig_12.2	1389608	1392007	2400	*	12.45	12.57	12.33	0.24	0.00648	0.0303
Supercontig_12.7	1984325	1986156	1832	*	12.08	12.19	11.95	0.24	0.00667	0.031
Supercontig_12.5	4131796	4132723	928	*	9.59	9.71	9.47	0.24	0.00828	0.0367
Supercontig_12.7	425520	426152	633	*	9.19	9.3	9.06	0.24	0.0175	0.0652
Supercontig_12.6	2275400	2276022	623	*	9.2	9.31	9.07	0.24	0.0209	0.0747
Supercontig_12.3	4112491	4112985	495	*	8.95	9.06	8.83	0.24	0.0449	0.131
Supercontig_12.6	2185508	2187170	1663	*	11.21	11.32	11.09	0.23	0.000838	0.00561
Supercontig_12.1	5408849	5410193	1345	*	10.92	11.03	10.8	0.23	0.000941	0.00618
Supercontig_12.7	1849585	1850770	1186	*	11.06	11.17	10.94	0.23	0.0012	0.00761
Supercontig_12.2	2999294	3000569	1276	*	11.08	11.19	10.96	0.23	0.00123	0.00781
Supercontig_12.3	3484629	3486071	1443	*	11.39	11.5	11.27	0.23	0.00129	0.00813
Supercontig_12.4	1584866	1586034	1169	*	11.23	11.34	11.11	0.23	0.00131	0.00819
Supercontig_12.5	4210230	4211266	1037	*	10.45	10.56	10.33	0.23	0.00139	0.0086
Supercontig_12.1	5443575	5445094	1520	*	11.26	11.37	11.14	0.23	0.00145	0.00889
Supercontig_12.6	1981146	1982415	1270	*	11.48	11.59	11.36	0.23	0.00151	0.00924
Supercontig_12.5	5169111	5170261	1151	*	11.18	11.29	11.06	0.23	0.00152	0.00928
Supercontig_12.7	848838	850962	2125	*	11.93	12.04	11.81	0.23	0.00154	0.00937
Supercontig_12.5	4707101	4708665	1565	*	11.22	11.33	11.11	0.23	0.00165	0.00984
Supercontig_12.2	2868698	2870244	1547	*	11.55	11.65	11.43	0.23	0.0017	0.0101
Supercontig_12.1	1484982	1486528	1547	*	11.38	11.49	11.26	0.23	0.00183	0.0108
Supercontig_12.3	2783628	2784632	1005	*	10.5	10.61	10.38	0.23	0.00192	0.0112
Supercontig_12.3	1583386	1585960	2575	*	12.09	12.2	11.97	0.23	0.00202	0.0118
Supercontig_12.7	2019287	2020682	1396	*	11.49	11.6	11.37	0.23	0.00208	0.0121
Supercontig_12.2	2267066	2268759	1694	*	12.04	12.16	11.92	0.23	0.00216	0.0124
Supercontig_12.1	2087721	2088752	1032	*	10.98	11.09	10.86	0.23	0.00217	0.0125
Supercontig_12.2	3012872	3014683	1812	*	11.66	11.77	11.55	0.23	0.00221	0.0127
Supercontig_12.1	4859604	4860907	1304	*	11.13	11.24	11.01	0.23	0.00222	0.0127
Supercontig_12.1	5727474	5728822	1349	*	10.75	10.86	10.63	0.23	0.00226	0.0129
Supercontig_12.1	3505754	3506828	1075	*	10.98	11.09	10.86	0.23	0.0023	0.0131
Supercontig_12.5	4641792	4642990	1199	*	11.33	11.44	11.21	0.23	0.0024	0.0135
Supercontig_12.2	4197859	4199381	1523	*	11.2	11.31	11.08	0.23	0.0025	0.0139
Supercontig_12.4	4345796	4347045	1250	*	10.94	11.05	10.82	0.23	0.00262	0.0145
Supercontig_12.5	4968510	4969620	1111	*	11.16	11.27	11.04	0.23	0.00272	0.0149
Supercontig_12.2	2090103	2091306	1204	*	11.35	11.45	11.23	0.23	0.00288	0.0156
Supercontig_12.1	6283021	6283842	822	*	10.14	10.25	10.02	0.23	0.00289	0.0157
Supercontig_12.4	3156369	3157637	1269	*	10.88	10.99	10.76	0.23	0.00303	0.0164
Supercontig_12.1	7695594	7697486	1893	*	11.72	11.83	11.61	0.23	0.00308	0.0166
Supercontig_12.1	6513536	6514679	1144	*	11.47	11.58	11.35	0.23	0.00308	0.0166
Supercontig_12.1	8515935	8517991	2057	*	11.99	12.1	11.87	0.23	0.00316	0.017
Supercontig_12.5	5190110	5191695	1586	*	11.48	11.59	11.36	0.23	0.0033	0.0176
Supercontig_12.4	5595608	5597913	2306	*	12.33	12.44	12.21	0.23	0.00345	0.0183
Supercontig_12.6	2117949	2119588	1640	*	11.64	11.75	11.52	0.23	0.00353	0.0186
Supercontig_12.1	9064919	9066012	1094	*	11.08	11.19	10.96	0.23	0.00363	0.019
Supercontig_12.4	5572975	5575067	2093	*	11.91	12.02	11.79	0.23	0.00391	0.0202
Supercontig_12.2	1500973	1502827	1855	*	11.98	12.09	11.86	0.23	0.00413	0.0212
Supercontig_12.6	1914560	1917403	2844	*	12.38	12.49	12.27	0.23	0.00416	0.0212
Supercontig_12.1	7402259	7405168	2910	*	12.25	12.36	12.13	0.23	0.00419	0.0213
Supercontig_12.2	3105468	3107063	1596	*	11.87	11.98	11.76	0.23	0.00464	0.0231
Supercontig_12.1	2557493	2558816	1324	*	11.55	11.66	11.43	0.23	0.00473	0.0235
Supercontig_12.2	3389564	3390600	1037	*	11.06	11.17	10.94	0.23	0.00473	0.0235
Supercontig_12.2	2892474	2895183	2710	*	12.16	12.27	12.05	0.23	0.00476	0.0235
Supercontig_12.1	8192658	8194204	1547	*	11.75	11.86	11.64	0.23	0.00502	0.0245
Supercontig_12.1	9371075	9372622	1548	*	11.34	11.45	11.22	0.23	0.00612	0.0288
Supercontig_12.6	1376387	1377822	1436	*	11.86	11.97	11.75	0.23	0.00747	0.0337
Supercontig_12.6	684182	685691	1510	*	11.53	11.64	11.41	0.23	0.0084	0.0371
Supercontig_12.1	3375169	3377437	2269	*	12.24	12.35	12.12	0.23	0.00878	0.0382
Supercontig_12.1	2441355	2442086	732	*	9.89	10	9.77	0.23	0.0125	0.0502
Supercontig_12.1	6921722	6922311	590	*	9.43	9.54	9.31	0.23	0.0141	0.0556
Supercontig_12.3	540461	541056	596	*	9.43	9.54	9.31	0.23	0.0174	0.065
Supercontig_12.6	852480	853000	521	*	9.18	9.29	9.06	0.23	0.0258	0.0881
Supercontig_12.4	2827495	2828924	1430	*	11.39	11.49	11.27	0.22	0.00122	0.00774
Supercontig_12.4	5665366	5666881	1516	*	11.28	11.39	11.16	0.22	0.00155	0.00942
Supercontig_12.1	3456230	3457794	1565	*	11.62	11.72	11.5	0.22	0.00175	0.0103
Supercontig_12.1	1132268	1133884	1617	*	11.41	11.51	11.29	0.22	0.00182	0.0107
Supercontig_12.3	114981	116445	1465	*	11.29	11.4	11.17	0.22	0.00186	0.0109
Supercontig_12.3	2841084	2842166	1083	*	11.27	11.37	11.15	0.22	0.00224	0.0128
Supercontig_12.2	1960128	1961481	1354	*	11.48	11.59	11.36	0.22	0.00245	0.0138
Supercontig_12.1	6706884	6708367	1484	*	11.26	11.37	11.15	0.22	0.00264	0.0146
Supercontig_12.6	3201366	3202920	1555	*	11.34	11.44	11.22	0.22	0.0027	0.0149
Supercontig_12.4	1532448	1533841	1394	*	11.41	11.52	11.29	0.22	0.00275	0.0151
Supercontig_12.1	3360985	3362423	1439	*	11.51	11.62	11.4	0.22	0.0028	0.0153
Supercontig_12.1	4148244	4149908	1665	*	11.6	11.7	11.48	0.22	0.00282	0.0154
Supercontig_12.1	1686599	1688556	1958	*	11.68	11.79	11.56	0.22	0.00287	0.0156
Supercontig_12.7	3592904	3594429	1526	*	11.62	11.73	11.51	0.22	0.00297	0.0161
Supercontig_12.4	4523824	4525340	1517	*	11.32	11.43	11.21	0.22	0.00323	0.0174
Supercontig_12.1	556008	557620	1613	*	11.51	11.62	11.4	0.22	0.00334	0.0178
Supercontig_12.1	4497973	4499085	1113	*	10.95	11.05	10.83	0.22	0.00342	0.0182
Supercontig_12.6	1478335	1479544	1210	*	10.46	10.56	10.34	0.22	0.00345	0.0183
Supercontig_12.1	4893503	4894955	1453	*	11.08	11.18	10.96	0.22	0.00351	0.0185
Supercontig_12.4	1940439	1941917	1479	*	11.61	11.71	11.49	0.22	0.00363	0.019
Supercontig_12.3	5005398	5008079	2682	*	12.08	12.19	11.97	0.22	0.00386	0.02
Supercontig_12.6	1995747	1997550	1804	*	11.96	12.07	11.85	0.22	0.00418	0.0213
Supercontig_12.3	3763551	3764989	1439	*	11.67	11.77	11.55	0.22	0.00422	0.0215
Supercontig_12.4	4352315	4353534	1220	*	11.43	11.54	11.32	0.22	0.00424	0.0215
Supercontig_12.2	2740723	2742429	1707	*	11.56	11.67	11.45	0.22	0.0044	0.0221
Supercontig_12.5	1367049	1368197	1149	*	11.4	11.51	11.28	0.22	0.00447	0.0224
Supercontig_12.5	3792680	3793969	1290	*	11.33	11.44	11.22	0.22	0.00448	0.0225
Supercontig_12.4	2944743	2945823	1081	*	10.89	11	10.78	0.22	0.00504	0.0246
Supercontig_12.4	3693955	3695679	1725	*	11.65	11.75	11.53	0.22	0.00514	0.025
Supercontig_12.7	2545093	2547058	1966	*	11.96	12.06	11.85	0.22	0.00535	0.0258
Supercontig_12.1	2118983	2120834	1852	*	11.96	12.06	11.84	0.22	0.00552	0.0264
Supercontig_12.2	2358406	2359749	1344	*	11.47	11.57	11.35	0.22	0.00552	0.0264
Supercontig_12.7	2574217	2575938	1722	*	11.79	11.9	11.68	0.22	0.0058	0.0276
Supercontig_12.4	3845037	3846553	1517	*	11.71	11.82	11.6	0.22	0.00593	0.0281
Supercontig_12.1	5253455	5254846	1392	*	11.59	11.7	11.48	0.22	0.00594	0.0281
Supercontig_12.1	8799692	8800656	965	*	10	10.11	9.89	0.22	0.00615	0.0289
Supercontig_12.4	3151629	3154003	2375	*	12.01	12.12	11.89	0.22	0.00645	0.0301
Supercontig_12.2	3963645	3966491	2847	*	12.47	12.58	12.36	0.22	0.00645	0.0301
Supercontig_12.5	391261	392151	891	*	10.13	10.23	10.01	0.22	0.00665	0.031
Supercontig_12.7	3331085	3333128	2044	*	12.07	12.18	11.95	0.22	0.00671	0.0312
Supercontig_12.6	1368088	1369650	1563	*	11.76	11.87	11.65	0.22	0.00702	0.0322
Supercontig_12.7	368601	369719	1119	*	11.33	11.43	11.21	0.22	0.00714	0.0327
Supercontig_12.4	5404155	5404956	802	*	9.96	10.07	9.85	0.22	0.00767	0.0345
Supercontig_12.1	7978447	7981359	2913	*	12.38	12.49	12.27	0.22	0.00775	0.0347
Supercontig_12.2	4339107	4339984	878	*	10.5	10.6	10.38	0.22	0.00778	0.0348
Supercontig_12.6	1355242	1356110	869	*	10.84	10.95	10.73	0.22	0.00849	0.0374
Supercontig_12.2	2092645	2094274	1630	*	11.88	11.99	11.77	0.22	0.00849	0.0374
Supercontig_12.5	2575379	2576046	668	*	9.99	10.1	9.88	0.22	0.00932	0.0401
Supercontig_12.4	1539193	1540099	907	*	10.44	10.55	10.33	0.22	0.00962	0.0412
Supercontig_12.6	2542691	2544269	1579	*	11.88	11.98	11.76	0.22	0.00974	0.0417
Supercontig_12.5	2009191	2010762	1572	*	11.76	11.86	11.65	0.22	0.00975	0.0417
Supercontig_12.2	4359891	4360980	1090	*	11.07	11.18	10.96	0.22	0.00975	0.0417
Supercontig_12.5	2535355	2537483	2129	*	11.84	11.94	11.72	0.22	0.00993	0.0422
Supercontig_12.2	863527	865377	1851	*	12.23	12.33	12.11	0.22	0.00994	0.0423
Supercontig_12.7	2615375	2618433	3059	*	12.76	12.87	12.64	0.22	0.0114	0.0473
Supercontig_12.3	587191	587976	786	*	9.59	9.7	9.47	0.22	0.0117	0.0482
Supercontig_12.5	1664130	1664863	734	*	9.91	10.01	9.8	0.22	0.0157	0.06
Supercontig_12.1	4123435	4124028	594	*	9.12	9.23	9.01	0.22	0.036	0.111
Supercontig_12.2	2293921	2295332	1412	*	11.02	11.12	10.91	0.21	0.00243	0.0137
Supercontig_12.3	1920309	1921974	1666	*	10.87	10.97	10.76	0.21	0.00255	0.0142
Supercontig_12.3	615882	617314	1433	*	11.18	11.28	11.07	0.21	0.00308	0.0166
Supercontig_12.2	3560993	3561995	1003	*	10.68	10.78	10.57	0.21	0.00312	0.0168
Supercontig_12.1	8601005	8602177	1173	*	11.27	11.38	11.16	0.21	0.0033	0.0176
Supercontig_12.5	3144744	3146363	1620	*	11.47	11.56	11.36	0.21	0.00361	0.0189
Supercontig_12.5	4721853	4723422	1570	*	11.49	11.59	11.38	0.21	0.00379	0.0197
Supercontig_12.6	1615668	1617499	1832	*	11.36	11.46	11.25	0.21	0.00381	0.0198
Supercontig_12.6	3204024	3205162	1139	*	11.16	11.26	11.05	0.21	0.00412	0.0211
Supercontig_12.4	5446848	5449581	2734	*	12.17	12.27	12.06	0.21	0.00419	0.0213
Supercontig_12.6	1445623	1447615	1993	*	11.59	11.7	11.48	0.21	0.00433	0.0219
Supercontig_12.1	4744027	4745402	1376	*	11.18	11.28	11.07	0.21	0.00437	0.022
Supercontig_12.1	6364875	6366218	1344	*	11.51	11.62	11.4	0.21	0.00451	0.0226
Supercontig_12.1	9218628	9219955	1328	*	11.45	11.55	11.34	0.21	0.00454	0.0227
Supercontig_12.1	4863451	4864759	1309	*	11.34	11.44	11.23	0.21	0.00458	0.0229
Supercontig_12.3	2664591	2665971	1381	*	11.21	11.31	11.1	0.21	0.00485	0.0238
Supercontig_12.4	1873796	1875285	1490	*	11.6	11.7	11.49	0.21	0.00509	0.0248
Supercontig_12.1	4598240	4599236	997	*	10.75	10.85	10.65	0.21	0.00527	0.0255
Supercontig_12.1	6708769	6710012	1244	*	10.93	11.03	10.83	0.21	0.00548	0.0263
Supercontig_12.7	2734443	2737054	2612	*	12.11	12.21	12	0.21	0.00579	0.0275
Supercontig_12.1	8203721	8204950	1230	*	10.91	11.01	10.8	0.21	0.00599	0.0283
Supercontig_12.1	4386806	4389163	2358	*	12.09	12.19	11.98	0.21	0.0063	0.0295
Supercontig_12.4	5102834	5104020	1187	*	10.61	10.71	10.5	0.21	0.0064	0.03
Supercontig_12.6	2435198	2436672	1475	*	11.75	11.85	11.64	0.21	0.00673	0.0312
Supercontig_12.1	1985765	1987686	1922	*	11.7	11.8	11.59	0.21	0.0068	0.0313
Supercontig_12.7	1792932	1793646	715	*	10.17	10.28	10.06	0.21	0.00695	0.032
Supercontig_12.5	1616666	1617571	906	*	10.42	10.52	10.31	0.21	0.00721	0.0329
Supercontig_12.5	3147257	3148858	1602	*	11.56	11.67	11.46	0.21	0.00724	0.0329
Supercontig_12.1	8513492	8515390	1899	*	11.82	11.92	11.72	0.21	0.0074	0.0334
Supercontig_12.5	1905543	1907551	2009	*	12.07	12.17	11.96	0.21	0.00774	0.0347
Supercontig_12.3	1037818	1040122	2305	*	11.9	12	11.78	0.21	0.00775	0.0347
Supercontig_12.1	1051825	1052748	924	*	10.58	10.68	10.48	0.21	0.00779	0.0348
Supercontig_12.3	4350301	4352131	1831	*	12	12.1	11.89	0.21	0.00805	0.0359
Supercontig_12.5	1251344	1252772	1429	*	11.6	11.7	11.49	0.21	0.00819	0.0364
Supercontig_12.7	1464625	1466035	1411	*	11.41	11.51	11.3	0.21	0.00824	0.0366
Supercontig_12.5	2664038	2665579	1542	*	11.72	11.82	11.61	0.21	0.00831	0.0368
Supercontig_12.3	2284571	2286056	1486	*	11.29	11.4	11.19	0.21	0.0086	0.0377
Supercontig_12.3	1767037	1768416	1380	*	11.46	11.56	11.35	0.21	0.00868	0.0381
Supercontig_12.3	1235992	1237116	1125	*	11.46	11.56	11.35	0.21	0.00872	0.0382
Supercontig_12.3	3769673	3771332	1660	*	11.89	11.99	11.79	0.21	0.00881	0.0383
Supercontig_12.6	2437679	2438926	1248	*	11.32	11.42	11.21	0.21	0.00895	0.0389
Supercontig_12.1	7987241	7988169	929	*	10.93	11.03	10.82	0.21	0.00899	0.039
Supercontig_12.6	3653622	3655782	2161	*	12.1	12.2	11.99	0.21	0.01	0.0425
Supercontig_12.1	3523376	3526065	2690	*	12.61	12.71	12.5	0.21	0.01	0.0425
Supercontig_12.6	3170713	3172670	1958	*	12.28	12.38	12.17	0.21	0.0112	0.0466
Supercontig_12.4	3533400	3535688	2289	*	12.33	12.43	12.22	0.21	0.0122	0.0497
Supercontig_12.1	9359884	9362407	2524	*	12.35	12.45	12.24	0.21	0.0123	0.0498
Supercontig_12.4	5111484	5114032	2549	*	12.35	12.45	12.25	0.21	0.0124	0.0501
Supercontig_12.3	4136198	4137451	1254	*	11.23	11.33	11.12	0.21	0.0124	0.0501
Supercontig_12.1	8408581	8411153	2573	*	12.49	12.59	12.38	0.21	0.0133	0.0527
Supercontig_12.4	3279745	3280431	687	*	9.84	9.94	9.73	0.21	0.0144	0.0564
Supercontig_12.6	2761588	2762946	1359	*	11.77	11.87	11.66	0.21	0.0147	0.0574
Supercontig_12.5	4526636	4527751	1116	*	11.18	11.28	11.07	0.21	0.0149	0.0579
Supercontig_12.1	2349302	2350549	1248	*	11.45	11.55	11.34	0.21	0.0159	0.0605
Supercontig_12.1	8202108	8203650	1543	*	11.91	12.01	11.8	0.21	0.0161	0.0612
Supercontig_12.2	3454324	3456230	1907	*	12.3	12.4	12.19	0.21	0.0171	0.0642
Supercontig_12.5	2452098	2453763	1666	*	11.87	11.97	11.76	0.21	0.0197	0.0717
Supercontig_12.4	160597	162892	2296	*	12.01	12.12	11.91	0.21	0.0239	0.083
Supercontig_12.5	2457056	2458187	1132	*	11.15	11.25	11.05	0.2	0.00377	0.0196
Supercontig_12.1	8387429	8388763	1335	*	11.24	11.34	11.14	0.2	0.00378	0.0197
Supercontig_12.6	2044469	2046141	1673	*	11.48	11.57	11.37	0.2	0.00391	0.0202
Supercontig_12.1	3262804	3263855	1052	*	11.01	11.1	10.9	0.2	0.00398	0.0205
Supercontig_12.1	7156055	7157643	1589	*	11.34	11.44	11.24	0.2	0.00403	0.0207
Supercontig_12.3	3967843	3969063	1221	*	10.92	11.02	10.81	0.2	0.00403	0.0207
Supercontig_12.6	3690871	3692004	1134	*	11.35	11.45	11.24	0.2	0.00424	0.0215
Supercontig_12.7	1874166	1875250	1085	*	10.82	10.92	10.71	0.2	0.0043	0.0218
Supercontig_12.5	2252800	2254388	1589	*	11.61	11.71	11.51	0.2	0.00491	0.0241
Supercontig_12.1	4415441	4416728	1288	*	11.01	11.11	10.91	0.2	0.00525	0.0254
Supercontig_12.2	1987693	1989034	1342	*	11.36	11.46	11.26	0.2	0.00545	0.0262
Supercontig_12.1	5357615	5359122	1508	*	11.24	11.34	11.14	0.2	0.00572	0.0273
Supercontig_12.2	2690079	2691257	1179	*	11.31	11.41	11.21	0.2	0.00606	0.0286
Supercontig_12.2	2810440	2811642	1203	*	11.2	11.29	11.09	0.2	0.00609	0.0287
Supercontig_12.5	3115074	3116388	1315	*	11.44	11.53	11.33	0.2	0.00658	0.0307
Supercontig_12.4	3303002	3304024	1023	*	10.49	10.58	10.38	0.2	0.00674	0.0312
Supercontig_12.1	5174333	5175369	1037	*	10.34	10.44	10.24	0.2	0.00677	0.0313
Supercontig_12.7	1396110	1397232	1123	*	10.93	11.03	10.83	0.2	0.00714	0.0327
Supercontig_12.1	8574766	8576304	1539	*	11.3	11.4	11.2	0.2	0.00729	0.033
Supercontig_12.1	1165550	1166746	1197	*	10.98	11.08	10.88	0.2	0.00729	0.033
Supercontig_12.4	4113130	4114335	1206	*	11.41	11.5	11.31	0.2	0.00758	0.0341
Supercontig_12.4	2570277	2571869	1593	*	11.8	11.9	11.7	0.2	0.00769	0.0346
Supercontig_12.1	2686515	2687806	1292	*	11.33	11.43	11.22	0.2	0.00789	0.0352
Supercontig_12.4	2245718	2246676	959	*	10.13	10.22	10.02	0.2	0.00897	0.0389
Supercontig_12.5	2317610	2319833	2224	*	12.32	12.42	12.21	0.2	0.00922	0.0399
Supercontig_12.6	2635863	2637283	1421	*	11.64	11.73	11.54	0.2	0.00925	0.0399
Supercontig_12.5	6371965	6373409	1445	*	11.77	11.87	11.67	0.2	0.0093	0.0401
Supercontig_12.7	2886153	2887200	1048	*	10.65	10.75	10.55	0.2	0.00934	0.0402
Supercontig_12.7	1745635	1746776	1142	*	11.06	11.16	10.96	0.2	0.00954	0.0409
Supercontig_12.5	5647050	5648546	1497	*	11.66	11.76	11.56	0.2	0.00978	0.0417
Supercontig_12.1	4152517	4153798	1282	*	11.38	11.48	11.28	0.2	0.01	0.0425
Supercontig_12.1	9621711	9623303	1593	*	10.88	10.98	10.78	0.2	0.0101	0.0426
Supercontig_12.1	4256274	4258209	1936	*	12.02	12.12	11.92	0.2	0.0101	0.0426
Supercontig_12.1	2795529	2796497	969	*	10.15	10.25	10.04	0.2	0.0103	0.0431
Supercontig_12.3	1306450	1308002	1553	*	11.72	11.82	11.62	0.2	0.0103	0.0434
Supercontig_12.3	3771910	3773739	1830	*	11.66	11.76	11.56	0.2	0.0106	0.0443
Supercontig_12.5	4406378	4409603	3226	*	12.55	12.64	12.44	0.2	0.0107	0.0447
Supercontig_12.1	4986607	4987649	1043	*	10.98	11.07	10.88	0.2	0.011	0.0457
Supercontig_12.7	2607445	2609504	2060	*	12.01	12.11	11.91	0.2	0.0111	0.0461
Supercontig_12.4	5669883	5671439	1557	*	11.71	11.8	11.6	0.2	0.0119	0.0488
Supercontig_12.5	5008783	5010098	1316	*	11.5	11.6	11.4	0.2	0.0121	0.0491
Supercontig_12.5	4896152	4898415	2264	*	12.42	12.52	12.31	0.2	0.0124	0.0501
Supercontig_12.3	1004474	1006435	1962	*	12.07	12.17	11.96	0.2	0.0125	0.0503
Supercontig_12.1	9202580	9204200	1621	*	11.76	11.86	11.66	0.2	0.0126	0.0505
Supercontig_12.4	4533107	4535007	1901	*	12.01	12.11	11.91	0.2	0.0128	0.0511
Supercontig_12.3	642414	643719	1306	*	10.79	10.89	10.69	0.2	0.0131	0.0522
Supercontig_12.4	4019251	4020893	1643	*	11.7	11.8	11.6	0.2	0.0132	0.0526
Supercontig_12.7	3916191	3917793	1603	*	11.68	11.78	11.58	0.2	0.0132	0.0526
Supercontig_12.1	537445	538705	1261	*	11.43	11.53	11.33	0.2	0.0135	0.0535
Supercontig_12.6	2173400	2175642	2243	*	12.08	12.18	11.97	0.2	0.014	0.0552
Supercontig_12.1	54968	56864	1897	*	11.86	11.96	11.75	0.2	0.014	0.0553
Supercontig_12.2	640435	642251	1817	*	11.88	11.98	11.78	0.2	0.0143	0.0559
Supercontig_12.1	4984707	4986254	1548	*	11.57	11.66	11.47	0.2	0.0159	0.0605
Supercontig_12.1	4675483	4676320	838	*	10.29	10.39	10.19	0.2	0.0159	0.0605
Supercontig_12.5	3640755	3643014	2260	*	12.07	12.17	11.97	0.2	0.0161	0.061
Supercontig_12.4	2988335	2989060	726	*	9.82	9.92	9.72	0.2	0.018	0.0667
Supercontig_12.5	5846505	5850450	3946	*	12.93	13.03	12.83	0.2	0.0192	0.0702
Supercontig_12.1	6596668	6599579	2912	*	12.49	12.58	12.39	0.2	0.0195	0.0711
Supercontig_12.4	3457138	3458813	1676	*	11.8	11.89	11.69	0.2	0.0197	0.0717
Supercontig_12.7	3891337	3893912	2576	*	12.43	12.52	12.32	0.2	0.02	0.0726
Supercontig_12.1	6130576	6132094	1519	*	11.74	11.84	11.64	0.2	0.0203	0.0731
Supercontig_12.2	1004287	1005791	1505	*	11.52	11.61	11.42	0.2	0.0213	0.0757
Supercontig_12.4	5418459	5419812	1354	*	11.67	11.77	11.56	0.2	0.0245	0.0847
Supercontig_12.4	1316319	1317003	685	*	9.74	9.84	9.64	0.2	0.0259	0.0882
Supercontig_12.6	874761	875413	653	*	9.63	9.72	9.52	0.2	0.0263	0.0893
Supercontig_12.5	5519948	5520626	679	*	9.41	9.51	9.31	0.2	0.0424	0.125
Supercontig_12.1	1803510	1804068	559	*	9.22	9.32	9.12	0.2	0.0486	0.139
Supercontig_12.3	3766180	3767633	1454	*	11.32	11.41	11.22	0.19	0.00591	0.028
Supercontig_12.1	4621858	4623744	1887	*	11.73	11.82	11.63	0.19	0.00679	0.0313
Supercontig_12.2	905202	906479	1278	*	10.83	10.92	10.73	0.19	0.00713	0.0327
Supercontig_12.5	5290086	5291470	1385	*	10.76	10.85	10.66	0.19	0.0084	0.0371
Supercontig_12.2	1782757	1783980	1224	*	11.41	11.51	11.31	0.19	0.00871	0.0381
Supercontig_12.6	1971523	1973187	1665	*	11.58	11.67	11.48	0.19	0.00873	0.0382
Supercontig_12.1	1060189	1061630	1442	*	11.08	11.17	10.98	0.19	0.00876	0.0382
Supercontig_12.3	1495148	1496416	1269	*	11	11.09	10.91	0.19	0.00886	0.0385
Supercontig_12.3	3199526	3200293	768	*	10.59	10.68	10.49	0.19	0.00943	0.0405
Supercontig_12.5	5587149	5588385	1237	*	10.61	10.7	10.51	0.19	0.00986	0.042
Supercontig_12.7	2612745	2613610	866	*	10.55	10.64	10.45	0.19	0.00999	0.0424
Supercontig_12.4	4587519	4588997	1479	*	11.35	11.44	11.25	0.19	0.0109	0.0456
Supercontig_12.1	1809502	1810530	1029	*	10.98	11.07	10.88	0.19	0.0111	0.0462
Supercontig_12.1	3091886	3094273	2388	*	11.92	12.01	11.82	0.19	0.0111	0.0462
Supercontig_12.6	2040910	2042552	1643	*	11.19	11.28	11.09	0.19	0.0112	0.0463
Supercontig_12.4	2061200	2063554	2355	*	12.15	12.24	12.05	0.19	0.0112	0.0464
Supercontig_12.5	4677580	4678692	1113	*	11.07	11.16	10.97	0.19	0.0114	0.0471
Supercontig_12.5	405335	407186	1852	*	11.73	11.82	11.63	0.19	0.0116	0.0477
Supercontig_12.6	1991082	1992555	1474	*	11.33	11.42	11.23	0.19	0.0116	0.0478
Supercontig_12.3	1526134	1527658	1525	*	11.71	11.8	11.61	0.19	0.0118	0.0485
Supercontig_12.1	3574489	3576081	1593	*	11.6	11.69	11.5	0.19	0.012	0.049
Supercontig_12.5	2288595	2290443	1849	*	11.81	11.9	11.71	0.19	0.0122	0.0497
Supercontig_12.4	5675615	5676576	962	*	11	11.09	10.9	0.19	0.0127	0.051
Supercontig_12.1	4134926	4136418	1493	*	11.6	11.69	11.5	0.19	0.013	0.0521
Supercontig_12.1	5161806	5162647	842	*	10.38	10.47	10.28	0.19	0.0132	0.0526
Supercontig_12.1	8427553	8428783	1231	*	11.05	11.14	10.96	0.19	0.0133	0.0527
Supercontig_12.1	6812536	6814007	1472	*	11.76	11.86	11.66	0.19	0.0136	0.0539
Supercontig_12.2	2799466	2800562	1097	*	10.28	10.37	10.18	0.19	0.014	0.0552
Supercontig_12.2	716527	717719	1193	*	11.44	11.53	11.35	0.19	0.0142	0.0557
Supercontig_12.5	489632	490901	1270	*	10.4	10.49	10.3	0.19	0.0142	0.0559
Supercontig_12.6	889097	890611	1515	*	11.68	11.77	11.58	0.19	0.0144	0.0565
Supercontig_12.1	1665609	1666977	1369	*	11.6	11.69	11.5	0.19	0.0147	0.0573
Supercontig_12.1	625102	625952	851	*	10.69	10.78	10.59	0.19	0.0148	0.0578
Supercontig_12.1	2734484	2735603	1120	*	11.42	11.51	11.33	0.19	0.0155	0.0596
Supercontig_12.5	1742381	1743453	1073	*	10.79	10.88	10.69	0.19	0.0155	0.0597
Supercontig_12.3	19986	21099	1114	*	11.05	11.14	10.95	0.19	0.0156	0.06
Supercontig_12.4	433152	435654	2503	*	12.35	12.44	12.25	0.19	0.0157	0.0601
Supercontig_12.3	2459631	2461074	1444	*	11.63	11.73	11.54	0.19	0.0161	0.0612
Supercontig_12.3	5216634	5218031	1398	*	11.61	11.71	11.51	0.19	0.0162	0.0614
Supercontig_12.5	4174435	4175826	1392	*	11.63	11.73	11.54	0.19	0.0163	0.0615
Supercontig_12.1	8638186	8639097	912	*	10.23	10.32	10.14	0.19	0.0165	0.0624
Supercontig_12.1	8606335	8607696	1362	*	11.12	11.21	11.02	0.19	0.0172	0.0645
Supercontig_12.5	2472301	2474095	1795	*	12.1	12.2	12.01	0.19	0.0174	0.065
Supercontig_12.6	335051	336269	1219	*	11.42	11.51	11.32	0.19	0.0184	0.0681
Supercontig_12.1	7742558	7743926	1369	*	11.49	11.58	11.39	0.19	0.0184	0.0681
Supercontig_12.4	4663322	4664507	1186	*	11.43	11.52	11.33	0.19	0.0193	0.0705
Supercontig_12.1	1875990	1877394	1405	*	11.76	11.86	11.66	0.19	0.02	0.0726
Supercontig_12.1	4118040	4120809	2770	*	12.61	12.7	12.51	0.19	0.0208	0.0744
Supercontig_12.1	6624465	6625308	844	*	9.82	9.92	9.72	0.19	0.0213	0.0757
Supercontig_12.5	1914247	1915571	1325	*	11.4	11.49	11.31	0.19	0.0219	0.0775
Supercontig_12.1	5030672	5032350	1679	*	11.61	11.7	11.52	0.19	0.0222	0.0783
Supercontig_12.5	4305629	4307418	1790	*	12.26	12.35	12.15	0.19	0.0235	0.0819
Supercontig_12.5	5134145	5137309	3165	*	12.89	12.98	12.79	0.19	0.0239	0.0829
Supercontig_12.1	3996658	3999010	2353	*	12.29	12.38	12.2	0.19	0.0239	0.083
Supercontig_12.6	4097860	4099513	1654	*	11.91	12	11.81	0.19	0.0242	0.0838
Supercontig_12.5	2381149	2383303	2155	*	12.04	12.13	11.94	0.19	0.0244	0.0843
Supercontig_12.5	4154904	4158062	3159	*	12.52	12.61	12.42	0.19	0.0254	0.0872
Supercontig_12.2	1784544	1786555	2012	*	12.24	12.34	12.15	0.19	0.0261	0.0885
Supercontig_12.5	2537956	2539429	1474	*	11.78	11.88	11.68	0.19	0.0272	0.0915
Supercontig_12.4	2483858	2484835	978	*	9.99	10.09	9.9	0.19	0.0283	0.0944
Supercontig_12.1	7640100	7640855	756	*	9.74	9.83	9.64	0.19	0.0292	0.0963
Supercontig_12.1	7746343	7747824	1482	*	11.91	12	11.81	0.19	0.0298	0.0978
Supercontig_12.3	4358077	4359562	1486	*	11.85	11.94	11.75	0.19	0.0306	0.0995
Supercontig_12.4	4749774	4751210	1437	*	11.57	11.66	11.47	0.19	0.0315	0.102
Supercontig_12.1	9035924	9039917	3994	*	12.93	13.02	12.83	0.19	0.0322	0.103
Supercontig_12.3	2018487	2020976	2490	*	12.44	12.53	12.34	0.19	0.0323	0.103
Supercontig_12.5	2567071	2568664	1594	*	11.32	11.41	11.23	0.18	0.00977	0.0417
Supercontig_12.7	126323	128238	1916	*	11.11	11.2	11.02	0.18	0.0102	0.043
Supercontig_12.5	2953224	2954362	1139	*	10.57	10.66	10.48	0.18	0.0119	0.0486
Supercontig_12.7	3142344	3143430	1087	*	11.16	11.25	11.07	0.18	0.012	0.0488
Supercontig_12.2	229174	230499	1326	*	11.1	11.18	11	0.18	0.012	0.0491
Supercontig_12.1	4521224	4522140	917	*	11.12	11.21	11.03	0.18	0.013	0.0521
Supercontig_12.7	1579348	1580618	1271	*	11.28	11.37	11.19	0.18	0.0135	0.0535
Supercontig_12.1	3001451	3002858	1408	*	11.24	11.32	11.15	0.18	0.0141	0.0554
Supercontig_12.4	3734621	3735638	1018	*	11.25	11.34	11.16	0.18	0.0152	0.059
Supercontig_12.1	8597148	8598904	1757	*	11.51	11.59	11.41	0.18	0.0154	0.0595
Supercontig_12.1	5880736	5882069	1334	*	11.58	11.67	11.49	0.18	0.0154	0.0595
Supercontig_12.5	165275	166483	1209	*	10.59	10.68	10.5	0.18	0.0155	0.0597
Supercontig_12.1	8951153	8952490	1338	*	11.25	11.33	11.15	0.18	0.0157	0.0602
Supercontig_12.1	2566069	2567445	1377	*	11.11	11.2	11.01	0.18	0.0159	0.0606
Supercontig_12.5	3899343	3900567	1225	*	11.19	11.27	11.1	0.18	0.0163	0.0615
Supercontig_12.3	3608484	3610031	1548	*	11.69	11.77	11.59	0.18	0.0163	0.0615
Supercontig_12.2	1045242	1046498	1257	*	10.88	10.96	10.78	0.18	0.0171	0.0641
Supercontig_12.4	5668174	5669177	1004	*	11.23	11.32	11.14	0.18	0.0174	0.065
Supercontig_12.3	1627173	1628478	1306	*	11.53	11.62	11.44	0.18	0.0175	0.0653
Supercontig_12.3	2750120	2751064	945	*	10.43	10.52	10.34	0.18	0.0177	0.0658
Supercontig_12.3	2692234	2693439	1206	*	10.58	10.67	10.49	0.18	0.0178	0.0659
Supercontig_12.2	2444861	2447143	2283	*	12	12.09	11.91	0.18	0.0184	0.0681
Supercontig_12.4	3205443	3206617	1175	*	10.91	11	10.82	0.18	0.0187	0.0689
Supercontig_12.7	1427665	1428939	1275	*	11.29	11.37	11.2	0.18	0.0188	0.0691
Supercontig_12.6	2026133	2028042	1910	*	11.6	11.69	11.5	0.18	0.0189	0.0694
Supercontig_12.4	4999894	5001349	1456	*	11.47	11.56	11.38	0.18	0.0193	0.0705
Supercontig_12.2	692725	693983	1259	*	11.26	11.35	11.17	0.18	0.0195	0.0711
Supercontig_12.2	3218057	3219402	1346	*	11.52	11.6	11.42	0.18	0.0199	0.0722
Supercontig_12.4	1935657	1937106	1450	*	11.62	11.7	11.52	0.18	0.0201	0.0728
Supercontig_12.5	3572999	3574179	1181	*	11.22	11.31	11.13	0.18	0.0203	0.0732
Supercontig_12.1	3345977	3347096	1120	*	10.58	10.67	10.49	0.18	0.0205	0.0737
Supercontig_12.7	1627480	1628908	1429	*	11.56	11.65	11.47	0.18	0.0206	0.0739
Supercontig_12.7	1845924	1847517	1594	*	11.56	11.64	11.47	0.18	0.0207	0.0742
Supercontig_12.5	5458058	5459505	1448	*	11.4	11.49	11.3	0.18	0.0207	0.0742
Supercontig_12.5	4311366	4312341	976	*	10.64	10.73	10.55	0.18	0.0212	0.0756
Supercontig_12.1	6554117	6556430	2314	*	12.29	12.37	12.19	0.18	0.0218	0.0772
Supercontig_12.4	1796902	1797821	920	*	10.23	10.31	10.14	0.18	0.0218	0.0773
Supercontig_12.3	1524240	1525584	1345	*	11.23	11.31	11.14	0.18	0.0219	0.0774
Supercontig_12.4	5453639	5455047	1409	*	11.61	11.7	11.52	0.18	0.0224	0.0789
Supercontig_12.6	3692238	3693886	1649	*	12.02	12.11	11.93	0.18	0.0224	0.0789
Supercontig_12.3	2319762	2321909	2148	*	11.96	12.05	11.87	0.18	0.0225	0.0792
Supercontig_12.4	4075736	4077958	2223	*	11.99	12.07	11.89	0.18	0.0227	0.0797
Supercontig_12.4	4484363	4486883	2521	*	12.64	12.72	12.54	0.18	0.023	0.0806
Supercontig_12.1	9338775	9340675	1901	*	12.04	12.12	11.94	0.18	0.0231	0.0809
Supercontig_12.1	2751821	2754135	2315	*	12.12	12.21	12.03	0.18	0.0232	0.0813
Supercontig_12.2	2761214	2762627	1414	*	11.61	11.7	11.52	0.18	0.0235	0.0819
Supercontig_12.2	2565635	2566923	1289	*	11.21	11.3	11.12	0.18	0.0237	0.0826
Supercontig_12.5	4377359	4379518	2160	*	12.15	12.24	12.06	0.18	0.0238	0.0826
Supercontig_12.3	991893	993310	1418	*	11.54	11.63	11.45	0.18	0.0242	0.0838
Supercontig_12.2	858178	859848	1671	*	11.73	11.82	11.63	0.18	0.0254	0.0872
Supercontig_12.1	8736955	8739926	2972	*	12.39	12.47	12.3	0.18	0.0255	0.0874
Supercontig_12.1	1491894	1493250	1357	*	11.74	11.83	11.65	0.18	0.0264	0.0895
Supercontig_12.3	3780959	3783044	2086	*	12.08	12.16	11.98	0.18	0.0265	0.0899
Supercontig_12.1	3329973	3332704	2732	*	12.44	12.53	12.35	0.18	0.0268	0.0906
Supercontig_12.4	2502754	2504654	1901	*	11.92	12.01	11.83	0.18	0.0268	0.0906
Supercontig_12.1	6009615	6012209	2595	*	12.38	12.46	12.28	0.18	0.0269	0.0906
Supercontig_12.4	5437030	5438330	1301	*	11.13	11.22	11.04	0.18	0.0275	0.0922
Supercontig_12.5	5824820	5826462	1643	*	11.81	11.9	11.72	0.18	0.0277	0.0929
Supercontig_12.1	9616070	9618377	2308	*	11.88	11.97	11.79	0.18	0.0281	0.094
Supercontig_12.1	8194488	8195894	1407	*	11.66	11.74	11.56	0.18	0.0286	0.0948
Supercontig_12.3	2413912	2415763	1852	*	11.78	11.87	11.69	0.18	0.029	0.0958
Supercontig_12.2	1607933	1610925	2993	*	12.4	12.49	12.31	0.18	0.0291	0.0962
Supercontig_12.3	1918200	1919933	1734	*	12.02	12.11	11.93	0.18	0.03	0.0981
Supercontig_12.5	4974519	4976489	1971	*	12.06	12.14	11.96	0.18	0.0301	0.0985
Supercontig_12.6	2656110	2657776	1667	*	11.9	11.99	11.81	0.18	0.0314	0.102
Supercontig_12.2	1778517	1779275	759	*	10.01	10.1	9.92	0.18	0.0323	0.103
Supercontig_12.7	3514025	3516112	2088	*	12.01	12.1	11.92	0.18	0.0325	0.104
Supercontig_12.5	5083241	5083865	625	*	9.85	9.94	9.76	0.18	0.0332	0.105
Supercontig_12.4	4103124	4104521	1398	*	11.67	11.76	11.58	0.18	0.0333	0.105
Supercontig_12.1	4145547	4147576	2030	*	12.33	12.42	12.24	0.18	0.0337	0.106
Supercontig_12.1	5562700	5564112	1413	*	11.65	11.73	11.55	0.18	0.0343	0.108
Supercontig_12.6	4100172	4102183	2012	*	11.86	11.94	11.76	0.18	0.0348	0.109
Supercontig_12.6	757136	761808	4673	*	13.05	13.14	12.96	0.18	0.0356	0.11
Supercontig_12.6	1910058	1914106	4049	*	12.96	13.04	12.86	0.18	0.0386	0.117
Supercontig_12.3	1151841	1152968	1128	*	11.51	11.6	11.42	0.18	0.0389	0.118
Supercontig_12.1	1717650	1721448	3799	*	12.86	12.95	12.77	0.18	0.0399	0.12
Supercontig_12.1	742443	746380	3938	*	13.06	13.15	12.97	0.18	0.0412	0.123
Supercontig_12.5	4619902	4622974	3073	*	12.61	12.7	12.52	0.18	0.0414	0.123
Supercontig_12.1	4886449	4888252	1804	*	12.04	12.13	11.95	0.18	0.0418	0.124
Supercontig_12.5	6299179	6300808	1630	*	11.87	11.96	11.78	0.18	0.0423	0.125
Supercontig_12.1	5706119	5708964	2846	*	12.41	12.5	12.32	0.18	0.0425	0.126
Supercontig_12.1	9061334	9063804	2471	*	12.58	12.66	12.48	0.18	0.0446	0.13
Supercontig_12.5	3711637	3714888	3252	*	12.75	12.83	12.65	0.18	0.0456	0.133
Supercontig_12.1	3266157	3269585	3429	*	13.09	13.18	13	0.18	0.0483	0.138
Supercontig_12.5	4697011	4698774	1764	*	11.27	11.35	11.18	0.17	0.0145	0.0568
Supercontig_12.1	3514532	3515758	1227	*	11.27	11.36	11.19	0.17	0.0151	0.0585
Supercontig_12.1	8299077	8300087	1011	*	10.72	10.8	10.63	0.17	0.0152	0.0591
Supercontig_12.5	5120355	5121470	1116	*	11.23	11.32	11.14	0.17	0.0154	0.0595
Supercontig_12.7	2013643	2014802	1160	*	11.33	11.41	11.24	0.17	0.0154	0.0595
Supercontig_12.4	2401856	2402889	1034	*	10.55	10.63	10.46	0.17	0.0158	0.0605
Supercontig_12.2	2356105	2357494	1390	*	11.12	11.2	11.03	0.17	0.017	0.0638
Supercontig_12.1	7730751	7731865	1115	*	11.16	11.24	11.07	0.17	0.0172	0.0646
Supercontig_12.2	2072917	2074219	1303	*	11.69	11.77	11.6	0.17	0.0177	0.0659
Supercontig_12.5	4757415	4758444	1030	*	11.14	11.22	11.05	0.17	0.0183	0.0677
Supercontig_12.1	7239769	7241595	1827	*	11.59	11.67	11.5	0.17	0.0189	0.0695
Supercontig_12.1	7029812	7031697	1886	*	11.1	11.19	11.02	0.17	0.019	0.0699
Supercontig_12.7	1794309	1795561	1253	*	11.35	11.43	11.26	0.17	0.019	0.0699
Supercontig_12.6	2544353	2545731	1379	*	11.61	11.69	11.52	0.17	0.0193	0.0705
Supercontig_12.1	2429020	2430433	1414	*	11.68	11.76	11.59	0.17	0.02	0.0726
Supercontig_12.1	4411297	4412647	1351	*	11.23	11.31	11.14	0.17	0.0202	0.0728
Supercontig_12.1	3520819	3522287	1469	*	11.43	11.52	11.34	0.17	0.0207	0.0741
Supercontig_12.3	2032382	2033392	1011	*	11.08	11.16	10.99	0.17	0.0208	0.0743
Supercontig_12.4	3889265	3890783	1519	*	11.65	11.73	11.56	0.17	0.0212	0.0756
Supercontig_12.4	1838154	1839192	1039	*	10.81	10.89	10.72	0.17	0.023	0.0806
Supercontig_12.3	1878498	1880222	1725	*	11.71	11.79	11.62	0.17	0.0235	0.0819
Supercontig_12.6	2470402	2472083	1682	*	11.53	11.61	11.44	0.17	0.0244	0.0843
Supercontig_12.4	2487926	2489281	1356	*	11.27	11.36	11.18	0.17	0.0247	0.0849
Supercontig_12.1	1448087	1449527	1441	*	11.44	11.52	11.35	0.17	0.0252	0.0867
Supercontig_12.5	4475797	4476688	892	*	10.47	10.55	10.38	0.17	0.0255	0.0874
Supercontig_12.4	5371989	5373203	1215	*	11.39	11.47	11.3	0.17	0.0255	0.0874
Supercontig_12.7	3100810	3102527	1718	*	11.88	11.96	11.79	0.17	0.0268	0.0906
Supercontig_12.4	4376231	4377508	1278	*	11.21	11.29	11.12	0.17	0.0271	0.0912
Supercontig_12.1	5989269	5990875	1607	*	11.58	11.66	11.49	0.17	0.0276	0.0927
Supercontig_12.4	2757674	2758649	976	*	10.92	11.01	10.84	0.17	0.0277	0.0928
Supercontig_12.7	2728786	2730173	1388	*	11.22	11.3	11.13	0.17	0.0279	0.0933
Supercontig_12.5	4934894	4936682	1789	*	11.93	12.01	11.84	0.17	0.0284	0.0945
Supercontig_12.5	4633656	4635843	2188	*	11.96	12.05	11.88	0.17	0.0286	0.0948
Supercontig_12.1	7485614	7487400	1787	*	12.01	12.09	11.92	0.17	0.0287	0.0953
Supercontig_12.3	2640043	2641119	1077	*	10.97	11.06	10.89	0.17	0.0288	0.0954
Supercontig_12.1	2996759	2999377	2619	*	12.35	12.43	12.26	0.17	0.0298	0.0978
Supercontig_12.4	4425718	4428989	3272	*	12.7	12.78	12.61	0.17	0.0302	0.0989
Supercontig_12.5	3310313	3311035	723	*	10.32	10.4	10.23	0.17	0.0303	0.099
Supercontig_12.5	4387241	4389825	2585	*	12.28	12.36	12.19	0.17	0.0305	0.0994
Supercontig_12.5	5482143	5484278	2136	*	11.89	11.98	11.81	0.17	0.0309	0.1
Supercontig_12.6	1006894	1008305	1412	*	11.4	11.48	11.31	0.17	0.0312	0.101
Supercontig_12.1	6735645	6736844	1200	*	11.44	11.52	11.35	0.17	0.0315	0.102
Supercontig_12.1	6509619	6510907	1289	*	11.47	11.56	11.38	0.17	0.0316	0.102
Supercontig_12.2	2400526	2402384	1859	*	12	12.08	11.91	0.17	0.0316	0.102
Supercontig_12.1	3323369	3326112	2744	*	12.04	12.13	11.96	0.17	0.0317	0.102
Supercontig_12.2	2291735	2292993	1259	*	11.48	11.56	11.39	0.17	0.0318	0.102
Supercontig_12.1	7458175	7459832	1658	*	11.77	11.85	11.69	0.17	0.0323	0.103
Supercontig_12.1	3164328	3166626	2299	*	11.96	12.05	11.87	0.17	0.0329	0.105
Supercontig_12.5	2443347	2445107	1761	*	11.86	11.94	11.77	0.17	0.033	0.105
Supercontig_12.4	1510298	1511885	1588	*	11.56	11.64	11.47	0.17	0.033	0.105
Supercontig_12.3	3852190	3853324	1135	*	11.23	11.31	11.14	0.17	0.0332	0.105
Supercontig_12.3	1563318	1565699	2382	*	12.28	12.37	12.19	0.17	0.0333	0.105
Supercontig_12.6	877707	878510	804	*	9.95	10.04	9.87	0.17	0.0343	0.108
Supercontig_12.2	762124	764177	2054	*	12.06	12.14	11.97	0.17	0.0344	0.108
Supercontig_12.1	9199623	9201680	2058	*	12.14	12.23	12.06	0.17	0.0347	0.108
Supercontig_12.4	5410016	5411469	1454	*	11.53	11.62	11.44	0.17	0.035	0.109
Supercontig_12.1	7327927	7330685	2759	*	11.93	12.01	11.84	0.17	0.0357	0.111
Supercontig_12.1	2579722	2582842	3121	*	12.55	12.63	12.46	0.17	0.0361	0.112
Supercontig_12.1	4726307	4728102	1796	*	12.1	12.18	12.01	0.17	0.0363	0.112
Supercontig_12.1	4526798	4528336	1539	*	11.78	11.86	11.7	0.17	0.0365	0.113
Supercontig_12.6	3754878	3756823	1946	*	12.17	12.25	12.08	0.17	0.0366	0.113
Supercontig_12.1	7642663	7643566	904	*	11.14	11.22	11.05	0.17	0.0373	0.115
Supercontig_12.1	3399380	3401034	1655	*	11.86	11.94	11.77	0.17	0.0377	0.116
Supercontig_12.5	443843	445187	1345	*	11.52	11.6	11.43	0.17	0.038	0.116
Supercontig_12.2	1611798	1614321	2524	*	12.55	12.64	12.46	0.17	0.0382	0.117
Supercontig_12.7	998869	999823	955	*	10.72	10.8	10.63	0.17	0.0388	0.118
Supercontig_12.7	3334013	3336249	2237	*	12.32	12.4	12.23	0.17	0.0397	0.12
Supercontig_12.1	5694175	5696257	2083	*	12.28	12.36	12.2	0.17	0.0399	0.12
Supercontig_12.1	1127303	1128989	1687	*	11.79	11.87	11.7	0.17	0.0401	0.12
Supercontig_12.2	174767	177980	3214	*	12.6	12.69	12.51	0.17	0.0404	0.121
Supercontig_12.5	1888228	1889612	1385	*	11.61	11.7	11.53	0.17	0.0406	0.122
Supercontig_12.7	3237051	3238760	1710	*	11.6	11.68	11.51	0.17	0.0408	0.122
Supercontig_12.2	3207557	3208506	950	*	10.5	10.58	10.41	0.17	0.0428	0.126
Supercontig_12.2	2067506	2069000	1495	*	11.69	11.77	11.6	0.17	0.0436	0.128
Supercontig_12.1	5269720	5271124	1405	*	11.83	11.91	11.74	0.17	0.0461	0.133
Supercontig_12.4	3455515	3456884	1370	*	11.47	11.55	11.39	0.17	0.0487	0.139
Supercontig_12.5	1641931	1643323	1393	*	11.32	11.4	11.24	0.16	0.0191	0.0699
Supercontig_12.4	1318188	1320126	1939	*	11.53	11.61	11.44	0.16	0.0201	0.0728
Supercontig_12.6	227112	229122	2011	*	11.35	11.43	11.27	0.16	0.0205	0.0737
Supercontig_12.5	3769309	3770395	1087	*	11.18	11.26	11.1	0.16	0.0212	0.0756
Supercontig_12.5	4206794	4208164	1371	*	10.99	11.07	10.91	0.16	0.0217	0.077
Supercontig_12.2	2059853	2060852	1000	*	11.03	11.11	10.95	0.16	0.0222	0.0783
Supercontig_12.4	2384251	2385681	1431	*	11.08	11.16	11	0.16	0.0245	0.0847
Supercontig_12.5	3201753	3203072	1320	*	10.7	10.77	10.62	0.16	0.0252	0.0867
Supercontig_12.4	5590726	5592199	1474	*	11.18	11.26	11.1	0.16	0.027	0.0909
Supercontig_12.5	2173217	2174616	1400	*	11.5	11.58	11.42	0.16	0.0271	0.0912
Supercontig_12.5	4185189	4186748	1560	*	10.63	10.71	10.55	0.16	0.0272	0.0915
Supercontig_12.1	2903157	2905178	2022	*	11.9	11.98	11.81	0.16	0.0273	0.0917
Supercontig_12.7	1861073	1862282	1210	*	11.36	11.44	11.28	0.16	0.0278	0.093
Supercontig_12.1	1167808	1169048	1241	*	11.09	11.17	11.01	0.16	0.0282	0.0942
Supercontig_12.4	2541185	2543182	1998	*	11.6	11.68	11.52	0.16	0.0284	0.0945
Supercontig_12.2	1605204	1606551	1348	*	11.3	11.37	11.21	0.16	0.0284	0.0945
Supercontig_12.5	2921438	2922772	1335	*	11.23	11.3	11.14	0.16	0.0286	0.095
Supercontig_12.3	4207616	4208988	1373	*	11.35	11.42	11.27	0.16	0.0293	0.0966
Supercontig_12.1	2556109	2557350	1242	*	11.21	11.29	11.12	0.16	0.0294	0.0966
Supercontig_12.7	1893975	1896278	2304	*	11.94	12.02	11.85	0.16	0.0299	0.098
Supercontig_12.5	1980991	1982340	1350	*	11.23	11.31	11.15	0.16	0.0301	0.0985
Supercontig_12.4	2300680	2302550	1871	*	11.58	11.66	11.5	0.16	0.0303	0.0989
Supercontig_12.5	1620992	1622179	1188	*	11.17	11.25	11.09	0.16	0.0303	0.099
Supercontig_12.3	2849097	2850456	1360	*	11.09	11.17	11.01	0.16	0.0307	0.0999
Supercontig_12.4	2888185	2889389	1205	*	11.17	11.25	11.09	0.16	0.0308	0.1
Supercontig_12.3	2140174	2141415	1242	*	11.03	11.1	10.94	0.16	0.0309	0.1
Supercontig_12.7	2695399	2697310	1912	*	11.77	11.84	11.69	0.16	0.0332	0.105
Supercontig_12.7	4190261	4191509	1249	*	11.26	11.34	11.18	0.16	0.0333	0.105
Supercontig_12.4	1228844	1229974	1131	*	10.84	10.92	10.76	0.16	0.0334	0.105
Supercontig_12.4	1213329	1214415	1087	*	10.87	10.95	10.78	0.16	0.0336	0.106
Supercontig_12.1	4964738	4965998	1261	*	11.27	11.35	11.19	0.16	0.0336	0.106
Supercontig_12.7	4177395	4178896	1502	*	11.51	11.59	11.43	0.16	0.0337	0.106
Supercontig_12.4	5667475	5668109	635	*	10.42	10.5	10.34	0.16	0.0338	0.106
Supercontig_12.4	49036	50780	1745	*	11.64	11.72	11.56	0.16	0.0341	0.107
Supercontig_12.1	2762405	2764025	1621	*	11.56	11.64	11.48	0.16	0.0342	0.107
Supercontig_12.5	3105510	3107485	1976	*	11.82	11.9	11.74	0.16	0.0342	0.107
Supercontig_12.5	2660660	2662269	1610	*	11.75	11.82	11.66	0.16	0.0343	0.108
Supercontig_12.1	4553496	4555416	1921	*	11.83	11.91	11.75	0.16	0.0344	0.108
Supercontig_12.4	2989346	2990521	1176	*	11.23	11.3	11.15	0.16	0.0345	0.108
Supercontig_12.2	2069118	2070281	1164	*	11.19	11.27	11.11	0.16	0.0347	0.108
Supercontig_12.6	700767	702434	1668	*	11.82	11.9	11.74	0.16	0.0355	0.11
Supercontig_12.3	1635439	1636582	1144	*	11.47	11.55	11.39	0.16	0.0355	0.11
Supercontig_12.5	220508	222631	2124	*	11.88	11.96	11.79	0.16	0.0356	0.111
Supercontig_12.3	3741271	3742438	1168	*	10.9	10.98	10.82	0.16	0.0356	0.111
Supercontig_12.2	1947290	1949500	2211	*	12.05	12.13	11.97	0.16	0.0358	0.111
Supercontig_12.4	2080743	2082858	2116	*	11.86	11.93	11.77	0.16	0.0362	0.112
Supercontig_12.1	2456226	2458122	1897	*	12	12.08	11.92	0.16	0.0365	0.113
Supercontig_12.4	3415104	3417669	2566	*	12.09	12.17	12.01	0.16	0.0377	0.116
Supercontig_12.1	5991515	5993759	2245	*	12.29	12.37	12.21	0.16	0.0378	0.116
Supercontig_12.6	868785	870406	1622	*	11.59	11.67	11.51	0.16	0.0381	0.117
Supercontig_12.4	2505370	2506770	1401	*	11.41	11.49	11.33	0.16	0.0383	0.117
Supercontig_12.1	6540882	6542375	1494	*	11.92	11.99	11.84	0.16	0.0383	0.117
Supercontig_12.2	968885	970190	1306	*	11.38	11.46	11.3	0.16	0.0388	0.118
Supercontig_12.1	4953062	4954384	1323	*	11.49	11.57	11.41	0.16	0.0391	0.118
Supercontig_12.4	2494277	2495277	1001	*	10.2	10.28	10.12	0.16	0.0392	0.119
Supercontig_12.2	2958203	2960178	1976	*	11.77	11.85	11.69	0.16	0.0392	0.119
Supercontig_12.2	4369410	4370716	1307	*	11.61	11.69	11.53	0.16	0.0398	0.12
Supercontig_12.1	3299943	3300946	1004	*	10.77	10.85	10.69	0.16	0.04	0.12
Supercontig_12.5	1900143	1900966	824	*	10.4	10.47	10.32	0.16	0.0402	0.121
Supercontig_12.4	2190675	2192591	1917	*	11.77	11.85	11.69	0.16	0.0403	0.121
Supercontig_12.2	87353	88365	1013	*	10.86	10.94	10.78	0.16	0.041	0.123
Supercontig_12.6	2226675	2227964	1290	*	11.63	11.71	11.55	0.16	0.0414	0.123
Supercontig_12.7	86407	87514	1108	*	10.96	11.04	10.88	0.16	0.0418	0.124
Supercontig_12.3	2663093	2664478	1386	*	11.48	11.55	11.4	0.16	0.0421	0.125
Supercontig_12.4	4896027	4898010	1984	*	11.69	11.77	11.61	0.16	0.0425	0.126
Supercontig_12.1	4794409	4795474	1066	*	10.83	10.9	10.74	0.16	0.0426	0.126
Supercontig_12.1	2768567	2769982	1416	*	11.54	11.62	11.46	0.16	0.0429	0.126
Supercontig_12.5	4688165	4689663	1499	*	11.41	11.49	11.33	0.16	0.0437	0.128
Supercontig_12.7	3178442	3180241	1800	*	11.75	11.83	11.66	0.16	0.0437	0.128
Supercontig_12.1	2036021	2037541	1521	*	11.74	11.82	11.65	0.16	0.044	0.129
Supercontig_12.2	3360979	3361885	907	*	10.5	10.58	10.42	0.16	0.0454	0.132
Supercontig_12.1	7580730	7582249	1520	*	10.9	10.98	10.82	0.16	0.0455	0.132
Supercontig_12.5	736068	737725	1658	*	11.78	11.86	11.7	0.16	0.046	0.133
Supercontig_12.1	1042422	1043844	1423	*	11.42	11.5	11.34	0.16	0.0462	0.134
Supercontig_12.4	5706282	5707561	1280	*	11.58	11.66	11.5	0.16	0.0466	0.135
Supercontig_12.1	597750	599379	1630	*	11.88	11.96	11.79	0.16	0.0467	0.135
Supercontig_12.1	9047795	9050053	2259	*	12.28	12.36	12.2	0.16	0.047	0.135
Supercontig_12.1	8453006	8454686	1681	*	11.86	11.94	11.78	0.16	0.0471	0.135
Supercontig_12.2	525233	526404	1172	*	11.36	11.44	11.28	0.16	0.0478	0.137
Supercontig_12.4	5521337	5524742	3406	*	12.54	12.62	12.46	0.16	0.0482	0.138
Supercontig_12.3	1077873	1079954	2082	*	11.91	11.99	11.83	0.16	0.0487	0.139
Supercontig_12.4	3185437	3186358	922	*	9.86	9.94	9.78	0.16	0.0491	0.14
Supercontig_12.1	7813440	7814772	1333	*	11.65	11.73	11.57	0.16	0.0495	0.141
Supercontig_12.5	3710539	3711469	931	*	10.97	11.05	10.89	0.16	0.0497	0.141
Supercontig_12.1	5552614	5554035	1422	*	11.72	11.8	11.64	0.16	0.05	0.142
Supercontig_12.4	4382964	4384743	1780	*	11.11	11.19	11.04	0.15	0.0256	0.0876
Supercontig_12.1	9279010	9280123	1114	*	10.78	10.85	10.7	0.15	0.0307	0.0999
Supercontig_12.7	2731907	2733032	1126	*	11.02	11.09	10.95	0.15	0.0324	0.104
Supercontig_12.7	1447143	1448425	1283	*	10.87	10.94	10.79	0.15	0.0333	0.105
Supercontig_12.3	3364476	3365541	1066	*	11.03	11.1	10.95	0.15	0.0346	0.108
Supercontig_12.2	3299533	3301112	1580	*	11.34	11.42	11.27	0.15	0.0361	0.112
Supercontig_12.4	420821	421958	1138	*	10.96	11.04	10.88	0.15	0.038	0.116
Supercontig_12.5	5015252	5016567	1316	*	11.17	11.24	11.1	0.15	0.0381	0.117
Supercontig_12.3	2926542	2927652	1111	*	11.12	11.19	11.04	0.15	0.0384	0.117
Supercontig_12.2	2680068	2681548	1481	*	11.27	11.34	11.19	0.15	0.0394	0.119
Supercontig_12.5	3497524	3498778	1255	*	11.24	11.31	11.16	0.15	0.0395	0.119
Supercontig_12.1	7899621	7900838	1218	*	11.19	11.26	11.11	0.15	0.0398	0.12
Supercontig_12.1	3301223	3302306	1084	*	11.14	11.21	11.06	0.15	0.04	0.12
Supercontig_12.1	3101113	3102477	1365	*	11.57	11.64	11.49	0.15	0.0404	0.121
Supercontig_12.7	3113887	3114984	1098	*	11.19	11.26	11.11	0.15	0.0406	0.122
Supercontig_12.1	7879022	7880348	1327	*	10.87	10.94	10.79	0.15	0.0412	0.123
Supercontig_12.4	2808411	2809624	1214	*	11.13	11.21	11.06	0.15	0.0413	0.123
Supercontig_12.4	3143585	3144806	1222	*	11.27	11.34	11.19	0.15	0.0417	0.124
Supercontig_12.4	4577643	4579911	2269	*	11.66	11.73	11.58	0.15	0.042	0.125
Supercontig_12.1	7209429	7210881	1453	*	11.33	11.4	11.25	0.15	0.0428	0.126
Supercontig_12.3	2878023	2880021	1999	*	11.95	12.02	11.87	0.15	0.0428	0.126
Supercontig_12.1	7817536	7819368	1833	*	11.89	11.96	11.82	0.15	0.0441	0.129
Supercontig_12.4	2958712	2959651	940	*	10.91	10.98	10.83	0.15	0.0448	0.131
Supercontig_12.4	2288660	2289990	1331	*	11.57	11.64	11.49	0.15	0.0449	0.131
Supercontig_12.7	272470	273768	1299	*	11.35	11.42	11.28	0.15	0.045	0.131
Supercontig_12.6	749285	751598	2314	*	12.17	12.24	12.09	0.15	0.0451	0.131
Supercontig_12.2	1790052	1791839	1788	*	11.7	11.77	11.62	0.15	0.0461	0.133
Supercontig_12.1	2434846	2435879	1034	*	10.41	10.48	10.33	0.15	0.0466	0.135
Supercontig_12.5	1346400	1347986	1587	*	11.61	11.68	11.53	0.15	0.0479	0.137
Supercontig_12.4	1872136	1873484	1349	*	11.67	11.75	11.6	0.15	0.0494	0.141
Supercontig_12.6	2119953	2121652	1700	*	11.65	11.72	11.57	0.15	0.0499	0.142
Supercontig_12.1	5413739	5415042	1304	*	10.96	11.03	10.89	0.14	0.0456	0.132
Supercontig_12.3	2347603	2348777	1175	*	11	11.07	10.93	0.14	0.0461	0.133
Supercontig_12.1	2864374	2865871	1498	*	11.63	11.7	11.56	0.14	0.0469	0.135
Supercontig_12.1	2636908	2637906	999	*	10.89	10.96	10.82	0.14	0.0469	0.135
Supercontig_12.4	3280776	3281999	1224	*	10.98	11.05	10.91	0.14	0.0471	0.135
Supercontig_12.7	1963616	1965580	1965	*	11.75	11.83	11.68	0.14	0.0473	0.136
Supercontig_12.4	5702530	5704461	1932	*	11.68	11.75	11.61	0.14	0.0473	0.136
Supercontig_12.4	2756423	2757327	905	*	10.84	10.91	10.77	0.14	0.0486	0.139
Supercontig_12.1	6732197	6733216	1020	*	10.83	10.9	10.76	0.14	0.0494	0.141

## Sheet: K4LP_dim5>WT
seqnames	start	end	width	strand	Conc	Conc_WT	Conc_dim5	Fold	p.value	FDR
Supercontig_12.6	1954445	1956946	2502	*	11.83	10.89	12.4	-1.51	7.29e-235	7.99e-232
Supercontig_12.3	4873177	4875289	2113	*	11.4	10.57	11.92	-1.35	8.9e-154	5.57e-151
Supercontig_12.5	6233361	6234585	1225	*	10.77	9.91	11.3	-1.39	8.48e-118	2.3e-115
Supercontig_12.4	636770	638445	1676	*	11.32	10.6	11.8	-1.2	8.89e-116	2.16e-113
Supercontig_12.1	17580	19884	2305	*	11.63	11.01	12.07	-1.06	2.47e-104	5.69e-102
Supercontig_12.1	1134758	1136416	1659	*	10.65	9.77	11.19	-1.41	1.97e-103	4.32e-101
Supercontig_12.4	3590702	3595143	4442	*	12.47	12.1	12.76	-0.66	4.96e-68	8.05e-66
Supercontig_12.6	771290	773396	2107	*	11.46	10.96	11.83	-0.87	1.36e-67	2.13e-65
Supercontig_12.7	3621512	3622673	1162	*	10.56	9.91	11.01	-1.1	1.71e-66	2.59e-64
Supercontig_12.2	1701299	1702768	1470	*	10.89	10.32	11.3	-0.98	3.01e-65	4.4e-63
Supercontig_12.5	6088173	6089020	848	*	10.21	9.47	10.69	-1.22	4.71e-65	6.66e-63
Supercontig_12.6	482479	483841	1363	*	10.66	10.08	11.07	-0.99	2.88e-59	3.71e-57
Supercontig_12.6	3977101	3978428	1328	*	10.73	10.18	11.12	-0.94	3.7e-56	4.26e-54
Supercontig_12.2	4042911	4044171	1261	*	10.55	9.97	10.97	-0.99	8.74e-56	9.58e-54
Supercontig_12.6	250537	251579	1043	*	10.23	9.56	10.69	-1.13	2.56e-55	2.73e-53
Supercontig_12.5	2845388	2846660	1273	*	10.72	10.16	11.12	-0.95	6.79e-54	7.08e-52
Supercontig_12.7	4141426	4143475	2050	*	11.93	11.55	12.23	-0.67	2.18e-53	2.22e-51
Supercontig_12.2	3069354	3071340	1987	*	11.5	11.09	11.82	-0.73	5.58e-52	5.56e-50
Supercontig_12.1	5308957	5310039	1083	*	10.5	9.97	10.89	-0.92	4.04e-46	3.94e-44
Supercontig_12.3	202920	204566	1647	*	11.13	10.71	11.46	-0.75	5.37e-45	5.11e-43
Supercontig_12.7	3934519	3936053	1535	*	10.97	10.52	11.31	-0.79	1.07e-44	9.97e-43
Supercontig_12.1	9392957	9396285	3329	*	12.43	12.14	12.68	-0.53	2.59e-44	2.36e-42
Supercontig_12.2	2644670	2646213	1544	*	10.9	10.46	11.23	-0.77	3.41e-42	2.99e-40
Supercontig_12.3	258148	260276	2129	*	11.49	11.13	11.79	-0.66	3.11e-41	2.62e-39
Supercontig_12.3	170651	173702	3052	*	12.74	12.5	12.95	-0.44	4.34e-39	3.59e-37
Supercontig_12.7	1696253	1697415	1163	*	10.46	9.98	10.82	-0.85	5.84e-39	4.74e-37
Supercontig_12.4	107360	108630	1271	*	10.71	10.27	11.06	-0.79	6.29e-39	5.01e-37
Supercontig_12.1	1038707	1040617	1911	*	11.8	11.47	12.07	-0.6	5.75e-37	4.34e-35
Supercontig_12.6	591199	593444	2246	*	11.8	11.49	12.05	-0.56	6.09e-36	4.52e-34
Supercontig_12.4	303869	305184	1316	*	10.33	9.82	10.7	-0.88	1e-35	7.3e-34
Supercontig_12.7	391000	391852	853	*	9.83	9.25	10.25	-1.01	1.23e-35	8.81e-34
Supercontig_12.1	6899351	6900772	1422	*	10.82	10.38	11.15	-0.77	3.57e-35	2.53e-33
Supercontig_12.3	3620207	3622628	2422	*	11.26	10.91	11.53	-0.62	4.27e-33	2.88e-31
Supercontig_12.4	3719689	3721232	1544	*	10.66	10.26	10.97	-0.71	1.22e-32	8.12e-31
Supercontig_12.6	3596038	3597410	1373	*	10.84	10.44	11.16	-0.72	3.37e-32	2.2e-30
Supercontig_12.6	3736312	3737815	1504	*	11.42	11.07	11.7	-0.63	1.12e-31	7.07e-30
Supercontig_12.3	4706762	4708042	1281	*	10.41	9.98	10.74	-0.76	1.13e-31	7.07e-30
Supercontig_12.3	5053672	5054800	1129	*	10.2	9.73	10.56	-0.82	1.18e-31	7.27e-30
Supercontig_12.5	2120063	2122959	2897	*	11.79	11.49	12.04	-0.54	1.21e-31	7.39e-30
Supercontig_12.1	7756084	7757440	1357	*	10.58	10.17	10.9	-0.73	1.95e-31	1.17e-29
Supercontig_12.3	3279644	3281255	1612	*	11.21	10.86	11.49	-0.62	5.88e-31	3.44e-29
Supercontig_12.2	2793102	2795361	2260	*	11.83	11.55	12.06	-0.51	1.35e-30	7.77e-29
Supercontig_12.3	4437785	4438980	1196	*	9.99	9.49	10.36	-0.88	1.5e-30	8.55e-29
Supercontig_12.1	819701	820880	1180	*	10.77	10.39	11.08	-0.68	3.1e-30	1.74e-28
Supercontig_12.6	3473996	3474783	788	*	10.28	9.83	10.62	-0.79	4.34e-30	2.41e-28
Supercontig_12.6	3873151	3874534	1384	*	10.6	10.2	10.92	-0.72	4.51e-30	2.47e-28
Supercontig_12.4	3111885	3113053	1169	*	10.62	10.23	10.93	-0.7	7.3e-30	3.95e-28
Supercontig_12.3	5268568	5270814	2247	*	11.76	11.48	11.99	-0.51	8.7e-30	4.65e-28
Supercontig_12.1	517573	518656	1084	*	10.18	9.73	10.52	-0.79	2.45e-29	1.28e-27
Supercontig_12.1	4774689	4776725	2037	*	11.6	11.3	11.84	-0.54	5.75e-29	2.97e-27
Supercontig_12.3	2154869	2156933	2065	*	11.49	11.2	11.73	-0.54	6.62e-29	3.34e-27
Supercontig_12.4	312546	313300	755	*	10	9.51	10.36	-0.85	8.95e-29	4.45e-27
Supercontig_12.2	3768904	3772354	3451	*	12.03	11.78	12.25	-0.48	1.55e-28	7.55e-27
Supercontig_12.5	5815620	5817381	1762	*	11.1	10.78	11.36	-0.59	1.93e-28	9.31e-27
Supercontig_12.5	2369215	2371445	2231	*	11.31	11	11.56	-0.55	2.11e-28	1.01e-26
Supercontig_12.1	9041321	9043757	2437	*	11.87	11.61	12.09	-0.48	4.06e-28	1.91e-26
Supercontig_12.7	3392978	3394924	1947	*	11.51	11.22	11.75	-0.53	9.4e-28	4.33e-26
Supercontig_12.1	6150991	6152325	1335	*	10.83	10.49	11.1	-0.62	2.88e-27	1.3e-25
Supercontig_12.1	8931264	8933401	2138	*	11.85	11.59	12.06	-0.47	4.51e-27	2e-25
Supercontig_12.2	3727630	3729497	1868	*	11.43	11.14	11.67	-0.53	6.19e-27	2.71e-25
Supercontig_12.5	3553491	3555278	1788	*	11.38	11.09	11.62	-0.53	6.77e-27	2.94e-25
Supercontig_12.4	633878	634758	881	*	10.06	9.59	10.41	-0.82	1.16e-26	4.96e-25
Supercontig_12.1	2352322	2354222	1901	*	11.08	10.77	11.34	-0.57	1.76e-26	7.47e-25
Supercontig_12.1	2704511	2706186	1676	*	11.16	10.85	11.42	-0.57	2.21e-26	9.29e-25
Supercontig_12.4	4415843	4416645	803	*	9.94	9.48	10.29	-0.8	6.71e-26	2.8e-24
Supercontig_12.3	3915099	3916391	1293	*	11.03	10.72	11.28	-0.57	1.38e-25	5.71e-24
Supercontig_12.3	5187039	5188616	1578	*	10.83	10.5	11.1	-0.59	1.86e-25	7.49e-24
Supercontig_12.4	485456	487476	2021	*	11.54	11.26	11.78	-0.52	7.37e-25	2.83e-23
Supercontig_12.7	3467210	3469608	2399	*	11.69	11.4	11.93	-0.53	9.51e-25	3.62e-23
Supercontig_12.2	4022203	4022864	662	*	9.56	9.04	9.93	-0.89	1.99e-23	7.45e-22
Supercontig_12.5	3634722	3636725	2004	*	11.09	10.8	11.33	-0.53	2.04e-23	7.56e-22
Supercontig_12.1	36127	37098	972	*	10.2	9.78	10.53	-0.75	2.62e-23	9.64e-22
Supercontig_12.4	2784998	2786415	1418	*	11.13	10.83	11.38	-0.55	2.93e-23	1.07e-21
Supercontig_12.4	4745929	4747360	1432	*	11.18	10.89	11.42	-0.53	2.97e-23	1.08e-21
Supercontig_12.1	5347655	5349957	2303	*	11.69	11.43	11.9	-0.47	6.88e-23	2.45e-21
Supercontig_12.6	1967690	1969242	1553	*	10.97	10.66	11.22	-0.56	1.87e-22	6.57e-21
Supercontig_12.1	4272633	4274476	1844	*	11.09	10.82	11.32	-0.51	1.11e-21	3.82e-20
Supercontig_12.5	743125	744964	1840	*	11.15	10.88	11.38	-0.5	1.95e-21	6.63e-20
Supercontig_12.4	537300	539103	1804	*	11.52	11.27	11.73	-0.46	3.07e-21	1.04e-19
Supercontig_12.4	3714991	3716510	1520	*	11.08	10.81	11.31	-0.5	3.19e-21	1.07e-19
Supercontig_12.6	2159444	2161797	2354	*	11.65	11.42	11.86	-0.43	4.56e-21	1.51e-19
Supercontig_12.6	327661	328838	1178	*	10.78	10.48	11.02	-0.55	5.15e-21	1.7e-19
Supercontig_12.5	3747681	3749070	1390	*	10.47	10.15	10.74	-0.59	7.23e-21	2.35e-19
Supercontig_12.4	713083	714113	1031	*	10.07	9.68	10.38	-0.71	1.32e-20	4.22e-19
Supercontig_12.4	3181473	3182926	1454	*	10.65	10.34	10.9	-0.56	3.18e-20	1.01e-18
Supercontig_12.1	5315459	5317188	1730	*	11.14	10.88	11.37	-0.49	3.97e-20	1.24e-18
Supercontig_12.1	429319	430979	1661	*	11.48	11.23	11.69	-0.45	6.03e-20	1.86e-18
Supercontig_12.5	6282314	6284304	1991	*	11.41	11.17	11.62	-0.45	8.5e-20	2.6e-18
Supercontig_12.4	5272270	5273654	1385	*	10.84	10.56	11.08	-0.52	8.61e-20	2.62e-18
Supercontig_12.4	3341583	3342824	1242	*	10.47	10.15	10.74	-0.59	9.46e-20	2.86e-18
Supercontig_12.1	2144712	2146162	1451	*	10.91	10.63	11.15	-0.52	1.02e-19	3.06e-18
Supercontig_12.3	3842688	3845318	2631	*	11.53	11.29	11.74	-0.45	1.27e-19	3.77e-18
Supercontig_12.2	46869	49313	2445	*	12.28	12.09	12.45	-0.35	3.01e-19	8.86e-18
Supercontig_12.4	308812	309461	650	*	9.5	9.04	9.84	-0.8	5.3e-19	1.55e-17
Supercontig_12.3	3627583	3628837	1255	*	10.57	10.28	10.82	-0.55	7.82e-19	2.25e-17
Supercontig_12.5	4611117	4612678	1562	*	10.77	10.49	11	-0.51	8.84e-19	2.51e-17
Supercontig_12.1	8594565	8596156	1592	*	11.04	10.78	11.27	-0.48	1.03e-18	2.92e-17
Supercontig_12.5	241323	242225	903	*	9.84	9.45	10.15	-0.7	1.14e-18	3.2e-17
Supercontig_12.5	447457	449966	2510	*	11.74	11.53	11.93	-0.4	1.15e-18	3.2e-17
Supercontig_12.1	8940220	8942479	2260	*	11.96	11.76	12.14	-0.37	1.74e-18	4.84e-17
Supercontig_12.4	1726260	1727522	1263	*	11.39	11.16	11.59	-0.44	2.06e-18	5.64e-17
Supercontig_12.1	4672430	4674176	1747	*	11.07	10.82	11.28	-0.46	2.31e-18	6.28e-17
Supercontig_12.5	4293846	4295493	1648	*	11.42	11.19	11.63	-0.44	2.47e-18	6.68e-17
Supercontig_12.4	460317	461995	1679	*	11.24	11	11.45	-0.45	2.78e-18	7.48e-17
Supercontig_12.1	1690952	1693999	3048	*	12.17	11.99	12.34	-0.35	2.92e-18	7.8e-17
Supercontig_12.7	786775	787648	874	*	9.95	9.59	10.24	-0.66	4.19e-18	1.1e-16
Supercontig_12.5	6397080	6398565	1486	*	10.97	10.69	11.2	-0.51	4.88e-18	1.27e-16
Supercontig_12.4	2200476	2202283	1808	*	11.62	11.4	11.81	-0.41	7.29e-18	1.88e-16
Supercontig_12.4	3552626	3554455	1830	*	11.67	11.45	11.86	-0.41	9.96e-18	2.54e-16
Supercontig_12.3	276860	278564	1705	*	11.63	11.42	11.82	-0.39	1.82e-17	4.59e-16
Supercontig_12.2	355129	356051	923	*	10.39	10.08	10.65	-0.56	2.69e-17	6.68e-16
Supercontig_12.5	2820125	2821701	1577	*	11.08	10.84	11.28	-0.45	2.79e-17	6.89e-16
Supercontig_12.6	2549233	2550279	1047	*	10.09	9.76	10.37	-0.61	3.47e-17	8.5e-16
Supercontig_12.2	3939587	3941189	1603	*	11.37	11.15	11.57	-0.42	3.51e-17	8.54e-16
Supercontig_12.3	5191234	5192380	1147	*	10.75	10.49	10.98	-0.49	8.67e-17	2.1e-15
Supercontig_12.7	1765070	1766588	1519	*	10.23	9.88	10.52	-0.63	9.48e-17	2.28e-15
Supercontig_12.3	5235128	5236442	1315	*	10.93	10.67	11.15	-0.48	9.61e-17	2.29e-15
Supercontig_12.4	4789705	4791037	1333	*	10.52	10.23	10.76	-0.52	9.67e-17	2.29e-15
Supercontig_12.1	6123894	6125565	1672	*	11.37	11.14	11.56	-0.43	9.68e-17	2.29e-15
Supercontig_12.1	3145668	3148764	3097	*	12.25	12.06	12.41	-0.35	1.09e-16	2.57e-15
Supercontig_12.1	2223722	2225737	2016	*	11.82	11.62	11.99	-0.37	1.89e-16	4.4e-15
Supercontig_12.3	1031705	1033168	1464	*	11.06	10.83	11.26	-0.44	1.93e-16	4.48e-15
Supercontig_12.6	220574	221694	1121	*	10.23	9.92	10.49	-0.57	2.14e-16	4.94e-15
Supercontig_12.2	1442861	1443523	663	*	8.51	7.89	8.94	-1.06	2.33e-16	5.34e-15
Supercontig_12.4	5369692	5370974	1283	*	10.99	10.75	11.2	-0.45	2.37e-16	5.41e-15
Supercontig_12.1	3127563	3128871	1309	*	10.35	10.05	10.6	-0.55	3.25e-16	7.35e-15
Supercontig_12.3	1858146	1861297	3152	*	12.32	12.15	12.48	-0.32	3.25e-16	7.35e-15
Supercontig_12.1	3117639	3118941	1303	*	10.85	10.59	11.07	-0.48	3.34e-16	7.49e-15
Supercontig_12.2	199798	202169	2372	*	11.44	11.22	11.64	-0.41	4.67e-16	1.04e-14
Supercontig_12.6	3499110	3500352	1243	*	10.46	10.17	10.7	-0.53	5.82e-16	1.29e-14
Supercontig_12.3	2330079	2331681	1603	*	10.51	10.24	10.75	-0.51	6.27e-16	1.39e-14
Supercontig_12.5	2116450	2117526	1077	*	10.06	9.73	10.32	-0.59	9.37e-16	2.05e-14
Supercontig_12.4	221301	222741	1441	*	11.07	10.84	11.27	-0.43	1.68e-15	3.66e-14
Supercontig_12.6	120616	121057	442	*	8.25	7.58	8.7	-1.13	1.74e-15	3.78e-14
Supercontig_12.3	3874881	3876957	2077	*	11.61	11.39	11.8	-0.42	2.21e-15	4.75e-14
Supercontig_12.2	3295184	3296728	1545	*	11.04	10.82	11.24	-0.42	2.39e-15	5.11e-14
Supercontig_12.1	775358	778085	2728	*	12.48	12.32	12.61	-0.29	2.69e-15	5.73e-14
Supercontig_12.2	2775463	2778979	3517	*	12.78	12.63	12.91	-0.28	2.79e-15	5.9e-14
Supercontig_12.4	2557249	2558341	1093	*	10.19	9.88	10.44	-0.57	2.87e-15	6.04e-14
Supercontig_12.4	4509480	4510897	1418	*	10.85	10.6	11.06	-0.46	3.24e-15	6.75e-14
Supercontig_12.4	626387	628474	2088	*	11.74	11.54	11.91	-0.37	3.6e-15	7.44e-14
Supercontig_12.3	5043276	5044000	725	*	9.36	8.94	9.68	-0.74	4.08e-15	8.39e-14
Supercontig_12.5	2873913	2874409	497	*	9.24	8.81	9.57	-0.76	7.19e-15	1.47e-13
Supercontig_12.3	3241993	3244271	2279	*	11.67	11.48	11.84	-0.36	7.53e-15	1.53e-13
Supercontig_12.2	4003143	4004868	1726	*	11.22	11.01	11.41	-0.4	8e-15	1.61e-13
Supercontig_12.2	2586231	2587153	923	*	10.02	9.7	10.28	-0.58	8.11e-15	1.63e-13
Supercontig_12.6	3542905	3544021	1117	*	10.66	10.41	10.87	-0.46	9.1e-15	1.81e-13
Supercontig_12.5	2072058	2074500	2443	*	11.87	11.68	12.03	-0.35	9.2e-15	1.82e-13
Supercontig_12.1	1296856	1297604	749	*	9.58	9.2	9.88	-0.68	1.1e-14	2.17e-13
Supercontig_12.2	2047959	2049236	1278	*	10.42	10.15	10.65	-0.5	1.11e-14	2.17e-13
Supercontig_12.7	3946985	3947664	680	*	9.23	8.8	9.57	-0.77	1.37e-14	2.66e-13
Supercontig_12.2	512125	513786	1662	*	11.05	10.83	11.24	-0.41	1.79e-14	3.44e-13
Supercontig_12.5	28047	29181	1135	*	10.77	10.53	10.97	-0.44	1.83e-14	3.49e-13
Supercontig_12.4	64766	66617	1852	*	11.17	10.96	11.36	-0.4	1.89e-14	3.59e-13
Supercontig_12.2	4022898	4023435	538	*	9.36	8.94	9.68	-0.74	1.97e-14	3.73e-13
Supercontig_12.4	3854483	3855959	1477	*	10.92	10.7	11.12	-0.42	2.03e-14	3.84e-13
Supercontig_12.7	3766915	3767637	723	*	9.68	9.33	9.97	-0.64	2.31e-14	4.35e-13
Supercontig_12.3	545350	547869	2520	*	12.07	11.91	12.22	-0.31	2.57e-14	4.81e-13
Supercontig_12.5	2720198	2722009	1812	*	11.38	11.18	11.55	-0.38	2.63e-14	4.9e-13
Supercontig_12.1	3133465	3135762	2298	*	12.12	11.95	12.27	-0.32	2.75e-14	5.1e-13
Supercontig_12.6	3243465	3245497	2033	*	11.61	11.41	11.78	-0.38	2.88e-14	5.3e-13
Supercontig_12.1	2842382	2844006	1625	*	11.62	11.42	11.79	-0.37	4.15e-14	7.6e-13
Supercontig_12.4	1217460	1218794	1335	*	10.56	10.3	10.79	-0.49	5.31e-14	9.69e-13
Supercontig_12.2	1536472	1537968	1497	*	10.4	10.13	10.62	-0.49	5.96e-14	1.08e-12
Supercontig_12.3	3675602	3678340	2739	*	12.48	12.33	12.62	-0.29	7e-14	1.26e-12
Supercontig_12.5	2729662	2733184	3523	*	12.63	12.48	12.76	-0.28	7.64e-14	1.37e-12
Supercontig_12.4	1294440	1295936	1497	*	11.33	11.13	11.51	-0.38	9.46e-14	1.68e-12
Supercontig_12.4	71004	71478	475	*	9.6	9.24	9.88	-0.64	9.51e-14	1.69e-12
Supercontig_12.3	4893167	4894171	1005	*	9.99	9.67	10.25	-0.57	1.41e-13	2.5e-12
Supercontig_12.3	48809	51249	2441	*	11.94	11.77	12.1	-0.33	1.85e-13	3.24e-12
Supercontig_12.4	2422998	2424972	1975	*	11.34	11.14	11.51	-0.37	2.1e-13	3.67e-12
Supercontig_12.3	1578788	1581339	2552	*	12.18	12.02	12.31	-0.29	2.58e-13	4.48e-12
Supercontig_12.5	46948	49516	2569	*	12.14	11.99	12.28	-0.29	3.81e-13	6.61e-12
Supercontig_12.6	1032971	1034597	1627	*	11.74	11.57	11.89	-0.32	4.44e-13	7.63e-12
Supercontig_12.6	2021624	2022989	1366	*	10.65	10.42	10.86	-0.44	4.66e-13	7.97e-12
Supercontig_12.1	9393	11285	1893	*	11.74	11.55	11.9	-0.35	4.95e-13	8.44e-12
Supercontig_12.4	5365894	5367195	1302	*	10.6	10.35	10.81	-0.46	5.48e-13	9.31e-12
Supercontig_12.1	8362409	8364151	1743	*	11.26	11.06	11.43	-0.37	5.76e-13	9.74e-12
Supercontig_12.1	984253	986165	1913	*	11.4	11.2	11.57	-0.37	5.91e-13	9.96e-12
Supercontig_12.4	1771158	1772763	1606	*	11.51	11.3	11.7	-0.4	6.04e-13	1.01e-11
Supercontig_12.1	7082048	7083345	1298	*	10.88	10.66	11.07	-0.42	6.06e-13	1.01e-11
Supercontig_12.1	8608542	8610140	1599	*	11.62	11.43	11.78	-0.35	6.66e-13	1.11e-11
Supercontig_12.4	740185	741009	825	*	10.48	10.24	10.69	-0.46	7.23e-13	1.2e-11
Supercontig_12.1	6589167	6590341	1175	*	10.63	10.4	10.83	-0.43	7.52e-13	1.24e-11
Supercontig_12.1	4602471	4604381	1911	*	11.84	11.65	12.01	-0.36	9.54e-13	1.57e-11
Supercontig_12.3	3564885	3566592	1708	*	11.37	11.19	11.54	-0.35	1.01e-12	1.65e-11
Supercontig_12.5	5184994	5186386	1393	*	10.71	10.49	10.91	-0.42	1.08e-12	1.77e-11
Supercontig_12.4	5646689	5649566	2878	*	12.1	11.95	12.24	-0.29	1.19e-12	1.92e-11
Supercontig_12.1	117798	119225	1428	*	11.02	10.82	11.2	-0.38	1.23e-12	1.98e-11
Supercontig_12.1	8212812	8214073	1262	*	8.97	8.54	9.31	-0.76	1.46e-12	2.34e-11
Supercontig_12.4	796164	798175	2012	*	11.72	11.56	11.87	-0.32	1.86e-12	2.96e-11
Supercontig_12.3	5120978	5122634	1657	*	11.42	11.23	11.58	-0.35	2.13e-12	3.38e-11
Supercontig_12.4	89037	92426	3390	*	12.87	12.75	12.98	-0.23	2.37e-12	3.76e-11
Supercontig_12.2	2310805	2312112	1308	*	10.61	10.38	10.81	-0.43	2.39e-12	3.77e-11
Supercontig_12.4	3106696	3107431	736	*	9.37	9.01	9.66	-0.65	2.45e-12	3.84e-11
Supercontig_12.5	354880	356160	1281	*	9.49	9.15	9.77	-0.62	2.62e-12	4.1e-11
Supercontig_12.3	1318877	1320077	1201	*	10.29	10.04	10.51	-0.47	2.66e-12	4.14e-11
Supercontig_12.4	779090	779744	655	*	9.56	9.22	9.83	-0.61	3.07e-12	4.76e-11
Supercontig_12.4	2766022	2767534	1513	*	10.83	10.61	11.03	-0.42	3.16e-12	4.87e-11
Supercontig_12.4	1647365	1649428	2064	*	11.66	11.49	11.81	-0.32	3.41e-12	5.24e-11
Supercontig_12.5	1809227	1811019	1793	*	11.66	11.48	11.83	-0.35	3.49e-12	5.34e-11
Supercontig_12.5	3259330	3260826	1497	*	11.52	11.32	11.69	-0.37	5.15e-12	7.78e-11
Supercontig_12.3	193290	194975	1686	*	11.26	11.07	11.42	-0.35	5.22e-12	7.85e-11
Supercontig_12.1	6671870	6674289	2420	*	12.58	12.43	12.72	-0.29	5.57e-12	8.36e-11
Supercontig_12.2	2939197	2940480	1284	*	11.42	11.24	11.58	-0.34	5.86e-12	8.76e-11
Supercontig_12.1	2251457	2253223	1767	*	11.49	11.31	11.64	-0.33	6.18e-12	9.22e-11
Supercontig_12.6	3393932	3395480	1549	*	11.66	11.49	11.81	-0.32	6.25e-12	9.28e-11
Supercontig_12.6	3480247	3482509	2263	*	12.16	12.01	12.29	-0.28	6.89e-12	1.02e-10
Supercontig_12.3	2306188	2309310	3123	*	12.65	12.53	12.77	-0.24	7.16e-12	1.05e-10
Supercontig_12.3	506592	507611	1020	*	10.43	10.18	10.64	-0.46	8.33e-12	1.21e-10
Supercontig_12.1	9156844	9160902	4059	*	13.18	13.07	13.28	-0.21	8.53e-12	1.24e-10
Supercontig_12.5	5034169	5035797	1629	*	11.03	10.83	11.2	-0.37	1.32e-11	1.9e-10
Supercontig_12.5	4813029	4814950	1922	*	11.4	11.22	11.56	-0.34	1.43e-11	2.05e-10
Supercontig_12.4	5626795	5627924	1130	*	11.09	10.9	11.26	-0.36	1.45e-11	2.07e-10
Supercontig_12.1	1465327	1466958	1632	*	11.78	11.62	11.93	-0.31	1.48e-11	2.1e-10
Supercontig_12.5	2228467	2230454	1988	*	11.7	11.53	11.85	-0.32	1.81e-11	2.56e-10
Supercontig_12.4	20017	20495	479	*	9.28	8.92	9.57	-0.65	1.89e-11	2.67e-10
Supercontig_12.7	2824993	2825934	942	*	10.61	10.38	10.8	-0.42	2.05e-11	2.88e-10
Supercontig_12.3	1394860	1396751	1892	*	11.79	11.62	11.94	-0.32	2.26e-11	3.16e-10
Supercontig_12.1	3474269	3476546	2278	*	12.23	12.09	12.36	-0.27	2.38e-11	3.31e-10
Supercontig_12.6	3851937	3853425	1489	*	10.72	10.5	10.91	-0.42	3.04e-11	4.18e-10
Supercontig_12.1	644239	645706	1468	*	10.49	10.26	10.68	-0.43	3.05e-11	4.18e-10
Supercontig_12.4	571932	572848	917	*	9.95	9.67	10.19	-0.51	3.58e-11	4.9e-10
Supercontig_12.4	2143433	2145428	1996	*	11.39	11.21	11.54	-0.33	4.29e-11	5.82e-10
Supercontig_12.1	5075131	5076387	1257	*	10.43	10.21	10.63	-0.42	4.32e-11	5.83e-10
Supercontig_12.1	6159294	6162631	3338	*	12.7	12.57	12.81	-0.23	4.32e-11	5.83e-10
Supercontig_12.1	5076510	5077159	650	*	9.61	9.31	9.87	-0.56	5.05e-11	6.79e-10
Supercontig_12.6	635252	636972	1721	*	11.22	11.04	11.39	-0.35	5.35e-11	7.17e-10
Supercontig_12.2	2394031	2396347	2317	*	12.34	12.21	12.46	-0.25	5.38e-11	7.19e-10
Supercontig_12.7	3385448	3386421	974	*	10.15	9.9	10.36	-0.46	5.64e-11	7.52e-10
Supercontig_12.7	1545473	1548150	2678	*	12.2	12.06	12.32	-0.26	5.78e-11	7.65e-10
Supercontig_12.3	4024273	4026344	2072	*	11.69	11.53	11.83	-0.31	6.06e-11	8e-10
Supercontig_12.4	4619171	4620913	1743	*	11.57	11.4	11.72	-0.31	6.26e-11	8.24e-10
Supercontig_12.7	233836	236410	2575	*	12.49	12.36	12.61	-0.25	7.11e-11	9.32e-10
Supercontig_12.7	961348	962628	1281	*	10.7	10.49	10.88	-0.39	7.99e-11	1.04e-09
Supercontig_12.4	5582621	5584001	1381	*	10.67	10.46	10.85	-0.39	8.26e-11	1.07e-09
Supercontig_12.4	398743	400731	1989	*	11.38	11.21	11.53	-0.32	8.9e-11	1.15e-09
Supercontig_12.1	1957310	1958324	1015	*	10.64	10.43	10.82	-0.39	9.31e-11	1.2e-09
Supercontig_12.2	3235292	3236171	880	*	10.13	9.88	10.35	-0.46	1.02e-10	1.31e-09
Supercontig_12.7	1501437	1502382	946	*	10.11	9.85	10.33	-0.47	1.13e-10	1.45e-09
Supercontig_12.3	3980494	3981607	1114	*	10.09	9.83	10.31	-0.48	1.21e-10	1.55e-09
Supercontig_12.6	3607297	3609361	2065	*	10.83	10.63	11.01	-0.37	1.34e-10	1.7e-09
Supercontig_12.5	672274	674731	2458	*	12.41	12.28	12.53	-0.25	1.55e-10	1.95e-09
Supercontig_12.5	5017443	5018609	1167	*	10.48	10.26	10.67	-0.4	1.56e-10	1.96e-09
Supercontig_12.7	2940419	2942651	2233	*	11.95	11.81	12.08	-0.27	1.6e-10	2e-09
Supercontig_12.6	802622	804885	2264	*	12.12	11.98	12.26	-0.28	1.64e-10	2.05e-09
Supercontig_12.5	5352251	5353761	1511	*	10.99	10.8	11.15	-0.35	2.1e-10	2.6e-09
Supercontig_12.4	5912116	5912901	786	*	10.29	10.06	10.5	-0.43	2.11e-10	2.61e-09
Supercontig_12.7	870640	871230	591	*	9.28	8.94	9.56	-0.62	2.16e-10	2.65e-09
Supercontig_12.7	3831141	3832016	876	*	10.29	10.05	10.49	-0.44	2.16e-10	2.65e-09
Supercontig_12.1	8267855	8270287	2433	*	11.85	11.7	11.99	-0.29	2.19e-10	2.67e-09
Supercontig_12.3	38134	39218	1085	*	10.43	10.21	10.62	-0.42	2.33e-10	2.84e-09
Supercontig_12.7	2236232	2236605	374	*	8.22	7.71	8.6	-0.9	2.4e-10	2.92e-09
Supercontig_12.4	5299694	5301867	2174	*	11.32	11.15	11.47	-0.32	2.5e-10	3.03e-09
Supercontig_12.7	4180495	4183627	3133	*	12.64	12.51	12.75	-0.24	2.57e-10	3.11e-09
Supercontig_12.2	959252	961202	1951	*	11.52	11.36	11.66	-0.3	2.77e-10	3.35e-09
Supercontig_12.4	3376633	3378888	2256	*	11.76	11.61	11.9	-0.28	3.35e-10	4e-09
Supercontig_12.1	5459130	5459869	740	*	9.92	9.66	10.14	-0.48	3.73e-10	4.44e-09
Supercontig_12.4	4906164	4908818	2655	*	12.54	12.42	12.66	-0.23	3.85e-10	4.57e-09
Supercontig_12.5	3648024	3649168	1145	*	10.21	9.98	10.41	-0.43	3.88e-10	4.6e-09
Supercontig_12.6	137245	138322	1078	*	10.89	10.71	11.05	-0.35	4.36e-10	5.14e-09
Supercontig_12.1	3422503	3425669	3167	*	12.69	12.58	12.79	-0.21	5.02e-10	5.88e-09
Supercontig_12.4	3558960	3561294	2335	*	12.13	11.99	12.25	-0.26	5.08e-10	5.94e-09
Supercontig_12.1	8497947	8498836	890	*	9.62	9.33	9.86	-0.53	5.81e-10	6.75e-09
Supercontig_12.7	3796022	3797761	1740	*	11.92	11.76	12.06	-0.3	5.83e-10	6.75e-09
Supercontig_12.3	106049	106860	812	*	9.96	9.7	10.17	-0.48	6.6e-10	7.62e-09
Supercontig_12.3	3544696	3546991	2296	*	12.33	12.2	12.44	-0.23	6.68e-10	7.7e-09
Supercontig_12.1	3637920	3638292	373	*	8.08	7.54	8.47	-0.93	6.81e-10	7.83e-09
Supercontig_12.1	3351220	3352945	1726	*	11.06	10.89	11.22	-0.33	7.26e-10	8.33e-09
Supercontig_12.3	5041102	5042427	1326	*	10.61	10.42	10.79	-0.37	7.49e-10	8.57e-09
Supercontig_12.3	3303798	3305011	1214	*	10.79	10.6	10.96	-0.35	7.66e-10	8.74e-09
Supercontig_12.3	3334573	3335227	655	*	9.67	9.39	9.91	-0.51	8.01e-10	9.11e-09
Supercontig_12.1	1033318	1033909	592	*	9.44	9.14	9.69	-0.55	9.32e-10	1.06e-08
Supercontig_12.3	3721878	3723092	1215	*	10.53	10.33	10.7	-0.38	1.1e-09	1.24e-08
Supercontig_12.4	4527574	4530879	3306	*	12.94	12.83	13.03	-0.2	1.22e-09	1.37e-08
Supercontig_12.3	1945047	1945911	865	*	10.24	10.02	10.43	-0.41	1.27e-09	1.42e-08
Supercontig_12.5	2047300	2048291	992	*	10.82	10.64	10.99	-0.35	1.31e-09	1.45e-08
Supercontig_12.3	2566775	2567950	1176	*	11.48	11.32	11.63	-0.31	1.37e-09	1.51e-08
Supercontig_12.1	6663386	6665276	1891	*	11.8	11.65	11.93	-0.27	1.44e-09	1.58e-08
Supercontig_12.6	147869	150216	2348	*	12.21	12.08	12.32	-0.25	1.6e-09	1.76e-08
Supercontig_12.3	4055363	4057270	1908	*	11.89	11.74	12.03	-0.28	1.85e-09	2.02e-08
Supercontig_12.3	2065284	2068640	3357	*	12.43	12.31	12.54	-0.23	2.15e-09	2.35e-08
Supercontig_12.3	4187334	4189129	1796	*	11.4	11.24	11.54	-0.3	2.16e-09	2.35e-08
Supercontig_12.5	3227927	3229234	1308	*	11.07	10.88	11.23	-0.35	2.68e-09	2.88e-08
Supercontig_12.6	1609397	1611180	1784	*	11.97	11.84	12.09	-0.26	3.42e-09	3.63e-08
Supercontig_12.3	2336485	2338037	1553	*	11.37	11.2	11.52	-0.32	3.63e-09	3.83e-08
Supercontig_12.2	3712631	3713573	943	*	9.23	8.9	9.5	-0.59	3.79e-09	3.98e-08
Supercontig_12.2	2025276	2026974	1699	*	11.61	11.47	11.75	-0.28	3.79e-09	3.98e-08
Supercontig_12.1	1881951	1886090	4140	*	12.73	12.61	12.83	-0.22	4.05e-09	4.24e-08
Supercontig_12.3	1067291	1069027	1737	*	11.35	11.2	11.49	-0.3	4.13e-09	4.3e-08
Supercontig_12.1	7850646	7852571	1926	*	11.93	11.8	12.05	-0.25	4.15e-09	4.32e-08
Supercontig_12.2	1595752	1598608	2857	*	12.53	12.41	12.64	-0.23	4.28e-09	4.44e-08
Supercontig_12.5	4030776	4031609	834	*	10.12	9.9	10.32	-0.42	4.32e-09	4.47e-08
Supercontig_12.5	2940453	2940882	430	*	8.8	8.42	9.09	-0.67	4.41e-09	4.56e-08
Supercontig_12.2	645329	648351	3023	*	12.62	12.51	12.72	-0.21	4.67e-09	4.81e-08
Supercontig_12.1	1726521	1727724	1204	*	10.29	10.07	10.48	-0.4	5.05e-09	5.19e-08
Supercontig_12.6	2668398	2670578	2181	*	11.42	11.27	11.56	-0.29	5.11e-09	5.25e-08
Supercontig_12.3	2799094	2801467	2374	*	12.33	12.2	12.44	-0.24	5.73e-09	5.84e-08
Supercontig_12.1	1506544	1507450	907	*	9.98	9.74	10.18	-0.44	5.93e-09	6.01e-08
Supercontig_12.7	2239760	2240419	660	*	8.58	8.17	8.89	-0.72	6.62e-09	6.68e-08
Supercontig_12.4	5046568	5048827	2260	*	12.22	12.1	12.33	-0.23	6.83e-09	6.88e-08
Supercontig_12.2	4129340	4130539	1200	*	10.18	9.96	10.36	-0.4	7.12e-09	7.16e-08
Supercontig_12.7	4155547	4156978	1432	*	11.22	11.06	11.37	-0.31	7.24e-09	7.26e-08
Supercontig_12.1	5025764	5026327	564	*	9.02	8.68	9.3	-0.61	9.33e-09	9.31e-08
Supercontig_12.7	2716435	2718286	1852	*	12.19	12.08	12.3	-0.23	9.69e-09	9.65e-08
Supercontig_12.1	1294636	1296450	1815	*	11.48	11.33	11.61	-0.28	1.09e-08	1.09e-07
Supercontig_12.5	6407944	6409509	1566	*	11.82	11.67	11.95	-0.29	1.21e-08	1.2e-07
Supercontig_12.7	4133652	4135853	2202	*	12.28	12.16	12.38	-0.23	1.23e-08	1.21e-07
Supercontig_12.5	287620	290780	3161	*	12.69	12.58	12.8	-0.21	1.31e-08	1.28e-07
Supercontig_12.4	3407486	3408494	1009	*	9.88	9.64	10.08	-0.44	1.31e-08	1.29e-07
Supercontig_12.2	735341	735982	642	*	9.1	8.78	9.36	-0.58	1.41e-08	1.38e-07
Supercontig_12.3	3730348	3731548	1201	*	10.5	10.3	10.67	-0.37	1.42e-08	1.38e-07
Supercontig_12.3	4664997	4667131	2135	*	11.99	11.86	12.11	-0.26	1.48e-08	1.44e-07
Supercontig_12.3	4510004	4511370	1367	*	10.47	10.28	10.65	-0.37	1.53e-08	1.48e-07
Supercontig_12.1	3401954	3403899	1946	*	11.33	11.18	11.47	-0.29	1.57e-08	1.52e-07
Supercontig_12.1	1703051	1704210	1160	*	10.9	10.73	11.05	-0.31	1.58e-08	1.52e-07
Supercontig_12.5	1843858	1846167	2310	*	12.19	12.06	12.3	-0.24	1.69e-08	1.63e-07
Supercontig_12.3	3848548	3850341	1794	*	11.66	11.52	11.78	-0.26	1.77e-08	1.7e-07
Supercontig_12.1	6914089	6915620	1532	*	11.19	11.03	11.33	-0.3	1.92e-08	1.83e-07
Supercontig_12.4	2225606	2227937	2332	*	11.94	11.81	12.05	-0.24	2.24e-08	2.12e-07
Supercontig_12.3	5147626	5152263	4638	*	13.08	12.99	13.17	-0.18	2.24e-08	2.12e-07
Supercontig_12.5	4415875	4417550	1676	*	11.31	11.16	11.44	-0.28	2.81e-08	2.64e-07
Supercontig_12.6	2142401	2145007	2607	*	12.23	12.12	12.34	-0.22	2.81e-08	2.64e-07
Supercontig_12.5	5390520	5392748	2229	*	12.13	12	12.25	-0.25	2.82e-08	2.64e-07
Supercontig_12.5	5403772	5405835	2064	*	12.06	11.94	12.17	-0.23	2.82e-08	2.64e-07
Supercontig_12.1	4225439	4227860	2422	*	12.33	12.21	12.43	-0.22	2.84e-08	2.65e-07
Supercontig_12.5	4823559	4826359	2801	*	12.56	12.46	12.66	-0.2	2.94e-08	2.74e-07
Supercontig_12.4	3319563	3320690	1128	*	10.47	10.28	10.64	-0.37	2.98e-08	2.77e-07
Supercontig_12.4	5398665	5400806	2142	*	12.13	12.01	12.24	-0.23	2.99e-08	2.78e-07
Supercontig_12.1	4515840	4517637	1798	*	11.37	11.22	11.5	-0.28	3.08e-08	2.85e-07
Supercontig_12.4	3317516	3318458	943	*	10.41	10.21	10.58	-0.37	3.2e-08	2.96e-07
Supercontig_12.1	421996	423452	1457	*	11.84	11.71	11.96	-0.26	3.26e-08	3.01e-07
Supercontig_12.2	747522	748614	1093	*	9.88	9.64	10.08	-0.44	3.38e-08	3.11e-07
Supercontig_12.3	4417710	4418619	910	*	9.51	9.24	9.75	-0.51	3.5e-08	3.22e-07
Supercontig_12.6	139259	139870	612	*	9.22	8.92	9.46	-0.54	3.78e-08	3.45e-07
Supercontig_12.4	164445	166245	1801	*	12.04	11.91	12.16	-0.25	3.97e-08	3.61e-07
Supercontig_12.3	1786753	1788550	1798	*	11.39	11.25	11.52	-0.27	4.13e-08	3.74e-07
Supercontig_12.6	2035430	2036704	1275	*	10.44	10.25	10.6	-0.35	4.54e-08	4.11e-07
Supercontig_12.6	3810981	3812013	1033	*	10.28	10.08	10.47	-0.39	4.97e-08	4.48e-07
Supercontig_12.1	2518381	2520394	2014	*	11.55	11.42	11.68	-0.26	4.97e-08	4.48e-07
Supercontig_12.5	4906729	4907776	1048	*	10.04	9.83	10.23	-0.4	5e-08	4.5e-07
Supercontig_12.1	7679699	7681249	1551	*	11.17	11.03	11.31	-0.28	5.02e-08	4.51e-07
Supercontig_12.3	1883351	1886141	2791	*	12.65	12.55	12.74	-0.19	5.29e-08	4.74e-07
Supercontig_12.7	3570887	3571855	969	*	10	9.78	10.19	-0.41	5.87e-08	5.24e-07
Supercontig_12.5	3797938	3800151	2214	*	12	11.87	12.11	-0.25	5.96e-08	5.31e-07
Supercontig_12.5	4800539	4801392	854	*	9.46	9.18	9.69	-0.51	6.07e-08	5.4e-07
Supercontig_12.4	569831	570429	599	*	9.55	9.3	9.76	-0.47	6.35e-08	5.63e-07
Supercontig_12.6	1432704	1434662	1959	*	12.08	11.96	12.18	-0.22	6.59e-08	5.82e-07
Supercontig_12.6	3029294	3030208	915	*	8.88	8.55	9.15	-0.6	6.59e-08	5.82e-07
Supercontig_12.1	9576888	9580075	3188	*	12.74	12.64	12.84	-0.2	6.62e-08	5.83e-07
Supercontig_12.5	3290220	3292204	1985	*	12.2	12.09	12.3	-0.21	6.98e-08	6.14e-07
Supercontig_12.1	1823571	1824774	1204	*	11.22	11.07	11.35	-0.28	7.07e-08	6.19e-07
Supercontig_12.3	2127749	2131594	3846	*	13.13	13.05	13.21	-0.16	7.59e-08	6.63e-07
Supercontig_12.4	4830235	4832269	2035	*	11.93	11.8	12.04	-0.23	8.09e-08	7.06e-07
Supercontig_12.5	71120	72879	1760	*	11.11	10.96	11.25	-0.28	8.35e-08	7.28e-07
Supercontig_12.2	2925415	2926262	848	*	9.91	9.69	10.1	-0.41	9.1e-08	7.88e-07
Supercontig_12.3	3400145	3404087	3943	*	12.91	12.82	13	-0.18	9.12e-08	7.88e-07
Supercontig_12.5	4649609	4652894	3286	*	12.88	12.79	12.97	-0.18	9.31e-08	8.02e-07
Supercontig_12.6	3288726	3289165	440	*	9.16	8.86	9.4	-0.53	9.53e-08	8.19e-07
Supercontig_12.5	1806465	1807712	1248	*	10.39	10.21	10.55	-0.34	9.69e-08	8.31e-07
Supercontig_12.3	3017158	3018796	1639	*	11.21	11.07	11.35	-0.28	9.95e-08	8.52e-07
Supercontig_12.3	4518418	4521241	2824	*	12.46	12.36	12.56	-0.21	1.01e-07	8.63e-07
Supercontig_12.1	767701	770313	2613	*	12.49	12.39	12.59	-0.2	1.11e-07	9.47e-07
Supercontig_12.7	873502	874303	802	*	9.43	9.17	9.65	-0.48	1.15e-07	9.7e-07
Supercontig_12.1	5623134	5624020	887	*	10.22	10.02	10.39	-0.37	1.2e-07	1.01e-06
Supercontig_12.7	1503912	1504629	718	*	9.37	9.11	9.6	-0.48	1.24e-07	1.05e-06
Supercontig_12.5	3230484	3236327	5844	*	12.98	12.89	13.06	-0.16	1.27e-07	1.07e-06
Supercontig_12.3	3871520	3871961	442	*	9.29	9.01	9.53	-0.51	1.29e-07	1.08e-06
Supercontig_12.3	3538867	3539990	1124	*	10.64	10.47	10.79	-0.32	1.31e-07	1.1e-06
Supercontig_12.6	898756	900292	1537	*	11.2	11.06	11.34	-0.28	1.39e-07	1.16e-06
Supercontig_12.5	5842011	5844042	2032	*	12.36	12.25	12.46	-0.21	1.39e-07	1.16e-06
Supercontig_12.6	1678947	1681058	2112	*	12.06	11.94	12.16	-0.22	1.44e-07	1.2e-06
Supercontig_12.1	9272729	9274932	2204	*	11.73	11.61	11.84	-0.24	1.5e-07	1.25e-06
Supercontig_12.6	4000057	4002061	2005	*	12.18	12.06	12.28	-0.22	1.51e-07	1.25e-06
Supercontig_12.3	100202	101601	1400	*	11.13	10.99	11.27	-0.28	1.61e-07	1.33e-06
Supercontig_12.3	2679380	2681152	1773	*	11.71	11.58	11.82	-0.24	1.66e-07	1.36e-06
Supercontig_12.2	536748	538251	1504	*	11.61	11.48	11.73	-0.25	1.79e-07	1.46e-06
Supercontig_12.3	2483202	2487639	4438	*	13.3	13.22	13.37	-0.15	1.82e-07	1.48e-06
Supercontig_12.5	6270460	6271055	596	*	9.23	8.95	9.46	-0.51	1.85e-07	1.5e-06
Supercontig_12.1	5198158	5199631	1474	*	11.09	10.94	11.23	-0.28	1.89e-07	1.54e-06
Supercontig_12.5	174264	175401	1138	*	10.42	10.22	10.59	-0.37	2e-07	1.62e-06
Supercontig_12.1	9535246	9536660	1415	*	10.87	10.72	11.01	-0.29	2.25e-07	1.81e-06
Supercontig_12.3	417375	418993	1619	*	11.06	10.92	11.19	-0.28	2.44e-07	1.95e-06
Supercontig_12.3	4432134	4434437	2304	*	12.36	12.25	12.46	-0.21	2.46e-07	1.96e-06
Supercontig_12.6	2052534	2054067	1534	*	11.73	11.61	11.85	-0.24	2.46e-07	1.96e-06
Supercontig_12.4	32237	32695	459	*	9.21	8.93	9.44	-0.5	2.61e-07	2.08e-06
Supercontig_12.6	3620596	3622277	1682	*	10.71	10.54	10.86	-0.32	2.67e-07	2.11e-06
Supercontig_12.7	1756225	1757011	787	*	10.11	9.9	10.28	-0.38	2.78e-07	2.2e-06
Supercontig_12.3	3059289	3062237	2949	*	12.62	12.52	12.71	-0.18	2.79e-07	2.2e-06
Supercontig_12.3	1761669	1764483	2815	*	12.09	11.97	12.2	-0.23	2.82e-07	2.22e-06
Supercontig_12.7	2250329	2250769	441	*	8.19	7.75	8.52	-0.77	2.88e-07	2.27e-06
Supercontig_12.3	4912694	4915874	3181	*	12.8	12.71	12.89	-0.18	3.07e-07	2.4e-06
Supercontig_12.3	1168206	1172491	4286	*	13.18	13.1	13.26	-0.15	3.42e-07	2.65e-06
Supercontig_12.6	1753050	1754381	1332	*	11.64	11.51	11.76	-0.24	3.85e-07	2.97e-06
Supercontig_12.4	1235459	1236405	947	*	10.12	9.93	10.29	-0.37	3.89e-07	3e-06
Supercontig_12.2	3265203	3268652	3450	*	12.83	12.74	12.91	-0.17	4.04e-07	3.1e-06
Supercontig_12.3	2339153	2339980	828	*	9.84	9.62	10.04	-0.42	4.06e-07	3.11e-06
Supercontig_12.1	2592717	2594546	1830	*	11.83	11.71	11.94	-0.22	4.1e-07	3.14e-06
Supercontig_12.7	3544836	3546019	1184	*	10.5	10.32	10.65	-0.33	4.14e-07	3.15e-06
Supercontig_12.4	5782651	5785606	2956	*	12.54	12.44	12.63	-0.19	4.34e-07	3.29e-06
Supercontig_12.2	1976422	1978707	2286	*	12.32	12.22	12.42	-0.2	4.36e-07	3.3e-06
Supercontig_12.3	2166428	2167191	764	*	10.19	9.99	10.36	-0.37	4.48e-07	3.39e-06
Supercontig_12.1	4701083	4701747	665	*	9.33	9.07	9.54	-0.47	4.75e-07	3.59e-06
Supercontig_12.1	140833	143630	2798	*	12.55	12.45	12.64	-0.19	4.89e-07	3.68e-06
Supercontig_12.7	2002813	2003765	953	*	10.12	9.93	10.29	-0.36	4.89e-07	3.68e-06
Supercontig_12.5	6288134	6290315	2182	*	11.74	11.63	11.85	-0.23	4.92e-07	3.69e-06
Supercontig_12.1	474542	476399	1858	*	11.72	11.59	11.83	-0.24	5.14e-07	3.85e-06
Supercontig_12.5	5453785	5456548	2764	*	12.45	12.35	12.54	-0.19	5.19e-07	3.88e-06
Supercontig_12.1	2834057	2836509	2453	*	11.96	11.85	12.07	-0.22	5.22e-07	3.9e-06
Supercontig_12.2	2988139	2989683	1545	*	11.73	11.61	11.84	-0.23	5.53e-07	4.12e-06
Supercontig_12.7	131424	134267	2844	*	12.54	12.44	12.63	-0.19	5.96e-07	4.43e-06
Supercontig_12.3	4134616	4135722	1107	*	10.69	10.52	10.84	-0.32	6.74e-07	4.99e-06
Supercontig_12.2	4277138	4277976	839	*	9.59	9.36	9.79	-0.42	6.76e-07	5e-06
Supercontig_12.5	61812	63843	2032	*	11.85	11.73	11.95	-0.22	6.98e-07	5.14e-06
Supercontig_12.3	4884395	4887432	3038	*	12.72	12.62	12.81	-0.19	7.08e-07	5.2e-06
Supercontig_12.2	2553948	2556405	2458	*	12.59	12.49	12.68	-0.18	7.4e-07	5.43e-06
Supercontig_12.2	3243855	3245511	1657	*	11.95	11.84	12.06	-0.22	7.48e-07	5.48e-06
Supercontig_12.4	2714124	2715687	1564	*	11.72	11.6	11.83	-0.23	7.81e-07	5.71e-06
Supercontig_12.3	2838031	2839376	1346	*	11.58	11.45	11.69	-0.24	7.89e-07	5.76e-06
Supercontig_12.3	4337629	4339156	1528	*	11.04	10.9	11.17	-0.27	8.08e-07	5.89e-06
Supercontig_12.2	4222164	4223579	1416	*	11.58	11.45	11.7	-0.25	8.09e-07	5.89e-06
Supercontig_12.6	2703039	2704337	1299	*	10.65	10.49	10.79	-0.3	8.26e-07	6e-06
Supercontig_12.1	7151046	7153718	2673	*	12.27	12.16	12.37	-0.21	8.51e-07	6.16e-06
Supercontig_12.2	316610	319171	2562	*	12.25	12.15	12.35	-0.21	8.88e-07	6.41e-06
Supercontig_12.2	1667311	1668965	1655	*	12.03	11.92	12.13	-0.21	9.02e-07	6.5e-06
Supercontig_12.4	3221673	3223043	1371	*	11.42	11.3	11.54	-0.24	9.04e-07	6.5e-06
Supercontig_12.1	8403498	8405653	2156	*	12.04	11.94	12.14	-0.21	9.22e-07	6.6e-06
Supercontig_12.7	634802	636579	1778	*	11.63	11.51	11.74	-0.23	1.02e-06	7.27e-06
Supercontig_12.5	5464404	5465263	860	*	9.99	9.79	10.16	-0.37	1.05e-06	7.47e-06
Supercontig_12.5	5384627	5385885	1259	*	11.16	11.02	11.29	-0.27	1.14e-06	8.06e-06
Supercontig_12.1	778710	779673	964	*	9.64	9.42	9.83	-0.41	1.15e-06	8.16e-06
Supercontig_12.4	3836253	3837428	1176	*	11.38	11.25	11.5	-0.25	1.26e-06	8.9e-06
Supercontig_12.5	1836660	1839323	2664	*	12.43	12.33	12.52	-0.18	1.26e-06	8.92e-06
Supercontig_12.1	5286868	5288153	1286	*	11.37	11.24	11.49	-0.25	1.27e-06	8.96e-06
Supercontig_12.3	2605311	2606761	1451	*	10.68	10.53	10.82	-0.29	1.33e-06	9.29e-06
Supercontig_12.4	5651965	5655939	3975	*	13.04	12.95	13.11	-0.16	1.42e-06	9.9e-06
Supercontig_12.1	5896875	5897807	933	*	10.67	10.52	10.81	-0.29	1.49e-06	1.04e-05
Supercontig_12.6	2116137	2117454	1318	*	11.7	11.59	11.81	-0.23	1.51e-06	1.04e-05
Supercontig_12.3	4717993	4718954	962	*	10.19	10.01	10.35	-0.34	1.56e-06	1.08e-05
Supercontig_12.3	1417209	1418552	1344	*	10.71	10.56	10.85	-0.29	1.62e-06	1.11e-05
Supercontig_12.6	770668	771004	337	*	8.25	7.88	8.55	-0.67	1.67e-06	1.14e-05
Supercontig_12.3	4174453	4175185	733	*	9.99	9.79	10.16	-0.37	1.7e-06	1.16e-05
Supercontig_12.1	7648550	7649193	644	*	9.28	9.04	9.5	-0.46	1.71e-06	1.16e-05
Supercontig_12.6	3864810	3867837	3028	*	12.83	12.74	12.92	-0.18	1.75e-06	1.19e-05
Supercontig_12.3	3994915	3996873	1959	*	11.5	11.37	11.61	-0.23	1.88e-06	1.28e-05
Supercontig_12.3	2525505	2526583	1079	*	10.32	10.15	10.47	-0.32	1.9e-06	1.29e-05
Supercontig_12.5	311856	314341	2486	*	12.61	12.52	12.7	-0.19	1.92e-06	1.3e-05
Supercontig_12.4	4931904	4934140	2237	*	12.39	12.3	12.48	-0.19	2.02e-06	1.36e-05
Supercontig_12.7	3963867	3964692	826	*	9.83	9.63	10.01	-0.37	2.06e-06	1.38e-05
Supercontig_12.3	2788679	2789371	693	*	9.48	9.25	9.68	-0.43	2.06e-06	1.38e-05
Supercontig_12.3	1606902	1607950	1049	*	10.8	10.65	10.93	-0.28	2.06e-06	1.38e-05
Supercontig_12.6	2286992	2289113	2122	*	12.41	12.31	12.5	-0.19	2.14e-06	1.43e-05
Supercontig_12.1	2859291	2859747	457	*	9.38	9.15	9.59	-0.44	2.14e-06	1.43e-05
Supercontig_12.3	1333829	1335630	1802	*	11.9	11.78	12	-0.22	2.26e-06	1.51e-05
Supercontig_12.1	7414908	7415814	907	*	10.48	10.32	10.63	-0.3	2.35e-06	1.56e-05
Supercontig_12.7	604205	604634	430	*	9.05	8.78	9.28	-0.5	2.36e-06	1.57e-05
Supercontig_12.4	5844200	5845550	1351	*	11.27	11.14	11.39	-0.24	2.37e-06	1.57e-05
Supercontig_12.1	952352	954354	2003	*	11.71	11.6	11.81	-0.21	2.37e-06	1.57e-05
Supercontig_12.3	3067963	3070142	2180	*	11.25	11.13	11.37	-0.25	2.39e-06	1.58e-05
Supercontig_12.3	4428949	4431085	2137	*	12.42	12.32	12.5	-0.18	2.42e-06	1.6e-05
Supercontig_12.7	1301970	1303233	1264	*	10.6	10.45	10.74	-0.29	2.48e-06	1.63e-05
Supercontig_12.3	2975350	2976838	1489	*	10.95	10.81	11.07	-0.26	2.49e-06	1.63e-05
Supercontig_12.5	3585339	3587657	2319	*	12.38	12.28	12.47	-0.18	2.52e-06	1.65e-05
Supercontig_12.1	9527653	9530384	2732	*	12.01	11.91	12.1	-0.2	2.53e-06	1.65e-05
Supercontig_12.3	1458016	1459846	1831	*	12.03	11.93	12.13	-0.21	2.53e-06	1.65e-05
Supercontig_12.1	4259440	4261430	1991	*	12.13	12.02	12.23	-0.21	2.54e-06	1.65e-05
Supercontig_12.1	1711749	1713326	1578	*	10.54	10.38	10.67	-0.29	2.55e-06	1.66e-05
Supercontig_12.1	7228034	7230219	2186	*	12.27	12.17	12.37	-0.2	2.6e-06	1.69e-05
Supercontig_12.7	3992879	3994843	1965	*	11.86	11.75	11.96	-0.21	2.62e-06	1.7e-05
Supercontig_12.5	5509680	5510275	596	*	9.33	9.1	9.54	-0.44	2.83e-06	1.83e-05
Supercontig_12.5	1420602	1421345	744	*	9.4	9.16	9.6	-0.44	2.93e-06	1.89e-05
Supercontig_12.1	1270887	1273188	2302	*	12.17	12.07	12.26	-0.19	3.15e-06	2.03e-05
Supercontig_12.7	3957260	3958536	1277	*	10.26	10.09	10.41	-0.32	3.21e-06	2.06e-05
Supercontig_12.2	4178655	4179274	620	*	9.32	9.07	9.53	-0.46	3.3e-06	2.11e-05
Supercontig_12.1	227854	228963	1110	*	10.39	10.23	10.54	-0.31	3.31e-06	2.12e-05
Supercontig_12.5	232667	234204	1538	*	11.18	11.06	11.3	-0.24	3.4e-06	2.17e-05
Supercontig_12.1	6469456	6469904	449	*	8.47	8.14	8.73	-0.59	3.61e-06	2.3e-05
Supercontig_12.3	4571011	4571529	519	*	9.44	9.22	9.64	-0.42	4.1e-06	2.6e-05
Supercontig_12.1	7628599	7631607	3009	*	12.77	12.68	12.86	-0.17	4.14e-06	2.62e-05
Supercontig_12.1	5388041	5389674	1634	*	11.5	11.38	11.61	-0.22	4.18e-06	2.65e-05
Supercontig_12.2	4209446	4211633	2188	*	12.06	11.96	12.15	-0.19	4.21e-06	2.66e-05
Supercontig_12.3	4669890	4671809	1920	*	12.06	11.95	12.16	-0.2	4.23e-06	2.67e-05
Supercontig_12.5	2750603	2751048	446	*	8.87	8.6	9.1	-0.51	4.31e-06	2.71e-05
Supercontig_12.1	491873	493681	1809	*	11.98	11.88	12.07	-0.19	4.44e-06	2.79e-05
Supercontig_12.4	3683306	3687421	4116	*	13.13	13.06	13.2	-0.14	4.47e-06	2.8e-05
Supercontig_12.4	4356816	4357972	1157	*	10.99	10.85	11.11	-0.25	4.49e-06	2.81e-05
Supercontig_12.4	3605644	3607907	2264	*	12.29	12.2	12.38	-0.18	4.75e-06	2.96e-05
Supercontig_12.1	6497776	6500252	2477	*	12.41	12.32	12.49	-0.17	4.77e-06	2.96e-05
Supercontig_12.4	5838948	5841621	2674	*	12.46	12.37	12.56	-0.19	4.85e-06	3.01e-05
Supercontig_12.5	478146	480320	2175	*	12.29	12.2	12.37	-0.18	5.16e-06	3.19e-05
Supercontig_12.1	7607545	7609328	1784	*	11.98	11.88	12.07	-0.2	5.19e-06	3.21e-05
Supercontig_12.4	4785015	4787420	2406	*	11.81	11.71	11.91	-0.2	5.82e-06	3.57e-05
Supercontig_12.4	4320849	4321211	363	*	8.92	8.65	9.14	-0.49	6.16e-06	3.77e-05
Supercontig_12.2	3024756	3025570	815	*	9.86	9.67	10.02	-0.35	6.47e-06	3.94e-05
Supercontig_12.3	1872424	1875175	2752	*	12.57	12.48	12.65	-0.16	7.02e-06	4.26e-05
Supercontig_12.1	2115354	2117847	2494	*	12.3	12.21	12.39	-0.18	7.07e-06	4.28e-05
Supercontig_12.5	3736300	3737334	1035	*	9.97	9.79	10.13	-0.34	7.38e-06	4.46e-05
Supercontig_12.4	5107907	5109695	1789	*	11.69	11.58	11.79	-0.21	7.73e-06	4.65e-05
Supercontig_12.6	3035169	3035755	587	*	8.48	8.17	8.74	-0.57	7.75e-06	4.66e-05
Supercontig_12.3	4317746	4319664	1919	*	11.74	11.63	11.84	-0.21	7.79e-06	4.68e-05
Supercontig_12.3	4490571	4492075	1505	*	11.3	11.19	11.41	-0.22	7.83e-06	4.69e-05
Supercontig_12.4	4798181	4799826	1646	*	11.71	11.6	11.81	-0.21	8.23e-06	4.92e-05
Supercontig_12.5	4269764	4271876	2113	*	12	11.9	12.1	-0.2	8.34e-06	4.97e-05
Supercontig_12.1	3640702	3641068	367	*	8.1	7.72	8.4	-0.68	8.69e-06	5.17e-05
Supercontig_12.4	3973395	3975143	1749	*	11.66	11.55	11.76	-0.21	8.79e-06	5.22e-05
Supercontig_12.1	2498926	2500251	1326	*	11.32	11.19	11.44	-0.25	8.8e-06	5.22e-05
Supercontig_12.4	213797	216267	2471	*	11.91	11.81	12.01	-0.2	8.91e-06	5.27e-05
Supercontig_12.3	2470590	2471825	1236	*	11.02	10.9	11.14	-0.24	8.92e-06	5.27e-05
Supercontig_12.5	2177166	2179391	2226	*	12.23	12.13	12.32	-0.19	9.53e-06	5.62e-05
Supercontig_12.5	1936339	1938442	2104	*	12.05	11.95	12.13	-0.18	9.56e-06	5.63e-05
Supercontig_12.4	3289645	3290548	904	*	9.92	9.75	10.08	-0.34	9.63e-06	5.66e-05
Supercontig_12.5	5924701	5926266	1566	*	11.38	11.27	11.49	-0.22	9.65e-06	5.66e-05
Supercontig_12.1	4483975	4486216	2242	*	11.89	11.78	11.99	-0.2	1.03e-05	6.03e-05
Supercontig_12.2	848351	850475	2125	*	12.26	12.17	12.35	-0.18	1.07e-05	6.21e-05
Supercontig_12.3	1795325	1798092	2768	*	12.13	12.04	12.22	-0.18	1.07e-05	6.21e-05
Supercontig_12.1	7036214	7037625	1412	*	11.12	11	11.23	-0.23	1.07e-05	6.23e-05
Supercontig_12.3	1217986	1219973	1988	*	12.07	11.98	12.16	-0.19	1.08e-05	6.24e-05
Supercontig_12.4	781696	782167	472	*	8.74	8.46	8.97	-0.51	1.08e-05	6.29e-05
Supercontig_12.4	4603668	4605514	1847	*	11.52	11.41	11.63	-0.21	1.15e-05	6.63e-05
Supercontig_12.1	3338241	3340345	2105	*	12.12	12.02	12.22	-0.2	1.17e-05	6.72e-05
Supercontig_12.5	4990463	4992110	1648	*	11.39	11.28	11.49	-0.22	1.17e-05	6.73e-05
Supercontig_12.5	5526080	5527549	1470	*	11.39	11.28	11.5	-0.21	1.19e-05	6.83e-05
Supercontig_12.7	3022171	3025595	3425	*	12.85	12.78	12.92	-0.15	1.2e-05	6.88e-05
Supercontig_12.4	1368190	1369835	1646	*	11.15	11.03	11.27	-0.23	1.23e-05	7.07e-05
Supercontig_12.5	4203199	4204956	1758	*	11.16	11.04	11.27	-0.23	1.28e-05	7.32e-05
Supercontig_12.5	3211973	3214678	2706	*	12.75	12.67	12.83	-0.15	1.29e-05	7.35e-05
Supercontig_12.1	1167751	1169040	1290	*	11.23	11.12	11.34	-0.23	1.31e-05	7.47e-05
Supercontig_12.1	1634699	1636717	2019	*	11.99	11.89	12.08	-0.19	1.36e-05	7.73e-05
Supercontig_12.4	2434443	2436983	2541	*	12.13	12.04	12.22	-0.18	1.37e-05	7.77e-05
Supercontig_12.3	2507276	2508936	1661	*	11.82	11.72	11.91	-0.19	1.38e-05	7.84e-05
Supercontig_12.2	4442153	4443344	1192	*	11.07	10.95	11.18	-0.23	1.41e-05	8.01e-05
Supercontig_12.6	3667252	3668168	917	*	10.21	10.05	10.35	-0.3	1.44e-05	8.15e-05
Supercontig_12.2	3157250	3159087	1838	*	11.96	11.86	12.05	-0.19	1.48e-05	8.35e-05
Supercontig_12.4	5515717	5517757	2041	*	12.2	12.11	12.29	-0.17	1.48e-05	8.35e-05
Supercontig_12.4	5766153	5767298	1146	*	10.51	10.37	10.64	-0.27	1.5e-05	8.41e-05
Supercontig_12.1	6825231	6827283	2053	*	12.14	12.04	12.24	-0.19	1.5e-05	8.45e-05
Supercontig_12.3	2492984	2494929	1946	*	11.9	11.8	11.99	-0.19	1.52e-05	8.5e-05
Supercontig_12.4	2330313	2331802	1490	*	11.56	11.44	11.67	-0.23	1.53e-05	8.54e-05
Supercontig_12.4	4924499	4925779	1281	*	10.37	10.22	10.51	-0.29	1.53e-05	8.54e-05
Supercontig_12.4	2969066	2970462	1397	*	11.7	11.59	11.8	-0.21	1.56e-05	8.71e-05
Supercontig_12.4	3654705	3657458	2754	*	12.69	12.61	12.76	-0.15	1.61e-05	8.96e-05
Supercontig_12.1	8043148	8045600	2453	*	12.13	12.04	12.22	-0.18	1.61e-05	8.98e-05
Supercontig_12.6	143341	143996	656	*	9.27	9.05	9.46	-0.42	1.62e-05	9.02e-05
Supercontig_12.1	6747131	6747888	758	*	9.67	9.47	9.84	-0.37	1.62e-05	9.03e-05
Supercontig_12.3	5222066	5223901	1836	*	12.34	12.25	12.43	-0.18	1.74e-05	9.67e-05
Supercontig_12.4	5776472	5778656	2185	*	11.97	11.87	12.06	-0.19	1.79e-05	9.92e-05
Supercontig_12.4	2533195	2534707	1513	*	10.64	10.51	10.77	-0.26	1.81e-05	0.0001
Supercontig_12.1	7913835	7916200	2366	*	12.11	12.02	12.2	-0.18	1.87e-05	0.000103
Supercontig_12.3	3748179	3750788	2610	*	12.45	12.36	12.53	-0.16	1.88e-05	0.000104
Supercontig_12.5	3019051	3019701	651	*	9.51	9.31	9.69	-0.38	1.89e-05	0.000104
Supercontig_12.2	438690	439312	623	*	9.58	9.38	9.75	-0.37	1.92e-05	0.000106
Supercontig_12.7	1291823	1295399	3577	*	12.94	12.86	13.01	-0.14	1.94e-05	0.000106
Supercontig_12.1	8719187	8719700	514	*	9.09	8.85	9.29	-0.44	2.01e-05	0.00011
Supercontig_12.1	8925975	8926969	995	*	10.26	10.11	10.4	-0.29	2.02e-05	0.000111
Supercontig_12.1	1257847	1259636	1790	*	11.63	11.52	11.74	-0.22	2.03e-05	0.000111
Supercontig_12.6	863654	866531	2878	*	12.59	12.5	12.67	-0.17	2.05e-05	0.000112
Supercontig_12.1	9109831	9112882	3052	*	12.79	12.72	12.86	-0.14	2.1e-05	0.000114
Supercontig_12.1	8155965	8158762	2798	*	12.05	11.96	12.13	-0.17	2.14e-05	0.000116
Supercontig_12.1	6048182	6050015	1834	*	11.57	11.47	11.67	-0.2	2.14e-05	0.000116
Supercontig_12.1	6205652	6207943	2292	*	12.03	11.93	12.12	-0.19	2.14e-05	0.000116
Supercontig_12.2	1843792	1844834	1043	*	10.01	9.84	10.16	-0.32	2.2e-05	0.000119
Supercontig_12.5	5361133	5364140	3008	*	12.47	12.38	12.55	-0.17	2.2e-05	0.000119
Supercontig_12.4	750572	751585	1014	*	9.78	9.6	9.94	-0.34	2.2e-05	0.000119
Supercontig_12.5	5523321	5525265	1945	*	11.65	11.55	11.74	-0.2	2.27e-05	0.000123
Supercontig_12.3	465245	467978	2734	*	12.74	12.67	12.82	-0.15	2.35e-05	0.000127
Supercontig_12.1	7594795	7596074	1280	*	11.43	11.32	11.54	-0.22	2.37e-05	0.000128
Supercontig_12.5	3082890	3083224	335	*	8.56	8.28	8.8	-0.52	2.5e-05	0.000134
Supercontig_12.2	285632	289199	3568	*	12.74	12.66	12.82	-0.16	2.52e-05	0.000135
Supercontig_12.3	3333575	3334243	669	*	9.38	9.17	9.56	-0.39	2.55e-05	0.000136
Supercontig_12.3	213482	215676	2195	*	12.15	12.06	12.23	-0.17	2.56e-05	0.000136
Supercontig_12.5	2000291	2001373	1083	*	11.02	10.9	11.13	-0.23	2.76e-05	0.000147
Supercontig_12.3	654064	657285	3222	*	12.39	12.31	12.47	-0.16	2.83e-05	0.00015
Supercontig_12.7	3576480	3578529	2050	*	11.69	11.58	11.78	-0.2	2.91e-05	0.000154
Supercontig_12.1	3232275	3234081	1807	*	11.95	11.86	12.04	-0.18	2.92e-05	0.000154
Supercontig_12.2	1842701	1843719	1019	*	10.02	9.86	10.17	-0.31	3.06e-05	0.000162
Supercontig_12.1	1606021	1607638	1618	*	11.5	11.4	11.6	-0.21	3.28e-05	0.000173
Supercontig_12.3	1567553	1570977	3425	*	12.64	12.56	12.71	-0.15	3.33e-05	0.000175
Supercontig_12.1	1454987	1456981	1995	*	12.01	11.92	12.09	-0.18	3.43e-05	0.00018
Supercontig_12.1	6120686	6121343	658	*	9.4	9.19	9.57	-0.38	3.49e-05	0.000182
Supercontig_12.2	4413665	4415634	1970	*	12.11	12.02	12.19	-0.17	3.49e-05	0.000182
Supercontig_12.1	646693	647291	599	*	8.84	8.56	9.07	-0.5	3.55e-05	0.000185
Supercontig_12.1	1972734	1975400	2667	*	12.58	12.5	12.66	-0.16	3.69e-05	0.000192
Supercontig_12.1	7635545	7637372	1828	*	10.85	10.72	10.96	-0.24	3.72e-05	0.000193
Supercontig_12.4	4127968	4129877	1910	*	12.15	12.06	12.23	-0.17	3.83e-05	0.000198
Supercontig_12.2	59702	61886	2185	*	12.37	12.28	12.44	-0.16	3.86e-05	0.0002
Supercontig_12.2	1968269	1969473	1205	*	10.63	10.5	10.75	-0.25	3.96e-05	0.000204
Supercontig_12.1	4549092	4550667	1576	*	12.01	11.91	12.11	-0.19	4.15e-05	0.000213
Supercontig_12.6	1656204	1658077	1874	*	11.53	11.42	11.63	-0.2	4.22e-05	0.000217
Supercontig_12.1	3392270	3393583	1314	*	11.48	11.37	11.57	-0.2	4.23e-05	0.000217
Supercontig_12.5	1659910	1662826	2917	*	12.53	12.46	12.61	-0.15	4.23e-05	0.000217
Supercontig_12.4	2831568	2834481	2914	*	12.61	12.53	12.68	-0.15	4.34e-05	0.000223
Supercontig_12.3	3487975	3489137	1163	*	11.43	11.32	11.53	-0.21	4.36e-05	0.000223
Supercontig_12.4	5769292	5770408	1117	*	10.79	10.67	10.91	-0.25	4.41e-05	0.000226
Supercontig_12.1	8588119	8590791	2673	*	12.47	12.39	12.55	-0.16	4.43e-05	0.000226
Supercontig_12.7	1942568	1943213	646	*	9.52	9.32	9.69	-0.36	4.49e-05	0.000229
Supercontig_12.1	9448438	9449895	1458	*	11.34	11.23	11.45	-0.21	4.52e-05	0.00023
Supercontig_12.1	1187124	1190322	3199	*	12.91	12.84	12.98	-0.14	4.64e-05	0.000236
Supercontig_12.1	7789735	7791056	1322	*	11.25	11.13	11.35	-0.22	4.66e-05	0.000236
Supercontig_12.4	698257	699098	842	*	10.96	10.83	11.08	-0.25	4.76e-05	0.000241
Supercontig_12.1	4475173	4475875	703	*	9.76	9.59	9.91	-0.33	4.82e-05	0.000243
Supercontig_12.2	3857077	3859216	2140	*	12.26	12.17	12.34	-0.17	4.82e-05	0.000243
Supercontig_12.4	5555814	5558347	2534	*	12.57	12.49	12.65	-0.16	4.9e-05	0.000247
Supercontig_12.7	3816544	3819059	2516	*	12.25	12.17	12.33	-0.16	4.94e-05	0.000248
Supercontig_12.1	7901064	7902556	1493	*	11.72	11.63	11.81	-0.19	5.18e-05	0.000259
Supercontig_12.4	5729575	5731827	2253	*	12.45	12.36	12.53	-0.16	5.33e-05	0.000266
Supercontig_12.7	877647	879113	1467	*	11.69	11.6	11.78	-0.19	5.42e-05	0.00027
Supercontig_12.1	7527649	7528284	636	*	9.66	9.48	9.81	-0.34	5.47e-05	0.000272
Supercontig_12.5	6134066	6138523	4458	*	13.31	13.25	13.37	-0.12	5.47e-05	0.000272
Supercontig_12.1	6942835	6944912	2078	*	11.73	11.63	11.82	-0.19	5.53e-05	0.000275
Supercontig_12.1	3458688	3461283	2596	*	12.25	12.17	12.32	-0.16	5.94e-05	0.000294
Supercontig_12.6	1408423	1410948	2526	*	12.36	12.27	12.44	-0.17	6.03e-05	0.000298
Supercontig_12.1	8393372	8394796	1425	*	11.63	11.54	11.72	-0.19	6.11e-05	0.000302
Supercontig_12.6	303764	305589	1826	*	11.12	11.01	11.23	-0.21	6.21e-05	0.000306
Supercontig_12.1	5892674	5894266	1593	*	11.86	11.77	11.95	-0.18	6.22e-05	0.000306
Supercontig_12.7	161214	162914	1701	*	11.89	11.8	11.97	-0.17	6.44e-05	0.000316
Supercontig_12.6	2565187	2567096	1910	*	11.75	11.65	11.83	-0.19	6.55e-05	0.000321
Supercontig_12.4	1759501	1761423	1923	*	11.4	11.3	11.5	-0.2	6.56e-05	0.000321
Supercontig_12.5	1885501	1887363	1863	*	12.12	12.03	12.2	-0.17	6.56e-05	0.000321
Supercontig_12.2	3137874	3140508	2635	*	12.51	12.43	12.58	-0.15	6.57e-05	0.000321
Supercontig_12.3	1835569	1837492	1924	*	12.16	12.07	12.25	-0.17	6.61e-05	0.000322
Supercontig_12.6	2988920	2989251	332	*	7.63	7.23	7.94	-0.71	6.79e-05	0.00033
Supercontig_12.1	3452189	3454180	1992	*	11.89	11.8	11.98	-0.18	6.79e-05	0.00033
Supercontig_12.1	1991112	1993520	2409	*	12.2	12.12	12.28	-0.16	6.8e-05	0.00033
Supercontig_12.4	1246144	1247630	1487	*	11.3	11.2	11.4	-0.2	6.83e-05	0.000331
Supercontig_12.6	578114	579163	1050	*	10.59	10.46	10.71	-0.24	6.84e-05	0.000331
Supercontig_12.5	4833692	4835195	1504	*	10.48	10.34	10.6	-0.26	6.84e-05	0.000331
Supercontig_12.4	4418427	4419298	872	*	10.42	10.28	10.54	-0.25	7e-05	0.000337
Supercontig_12.5	1506331	1508063	1733	*	11.94	11.85	12.02	-0.17	7.04e-05	0.000338
Supercontig_12.4	5386836	5387786	951	*	9.86	9.7	10.01	-0.31	7.04e-05	0.000338
Supercontig_12.7	3318879	3321478	2600	*	12.42	12.34	12.5	-0.17	7.05e-05	0.000338
Supercontig_12.7	4036934	4037899	966	*	10.11	9.96	10.26	-0.3	7.08e-05	0.000339
Supercontig_12.1	1139749	1142565	2817	*	12.57	12.49	12.65	-0.15	7.22e-05	0.000346
Supercontig_12.7	15187	18159	2973	*	12.68	12.6	12.74	-0.14	7.32e-05	0.00035
Supercontig_12.1	3087997	3088880	884	*	9.9	9.74	10.04	-0.31	7.35e-05	0.000351
Supercontig_12.5	5737828	5739159	1332	*	11.56	11.47	11.65	-0.19	7.64e-05	0.000363
Supercontig_12.3	3795903	3797804	1902	*	11.91	11.82	11.99	-0.17	7.82e-05	0.000371
Supercontig_12.2	2098993	2101557	2565	*	11.82	11.72	11.91	-0.19	7.91e-05	0.000375
Supercontig_12.4	5691747	5693267	1521	*	11.51	11.41	11.61	-0.19	8.22e-05	0.000389
Supercontig_12.7	1427666	1428943	1278	*	11.4	11.3	11.49	-0.2	8.56e-05	0.000405
Supercontig_12.3	5237495	5238971	1477	*	11.61	11.51	11.7	-0.19	8.6e-05	0.000406
Supercontig_12.1	6111985	6113805	1821	*	11.12	11.01	11.22	-0.21	8.67e-05	0.000408
Supercontig_12.3	3896238	3898918	2681	*	12.33	12.25	12.41	-0.16	8.98e-05	0.000422
Supercontig_12.3	1144236	1146170	1935	*	12.05	11.96	12.13	-0.17	9.27e-05	0.000435
Supercontig_12.2	1954020	1956221	2202	*	12.21	12.11	12.3	-0.18	9.33e-05	0.000437
Supercontig_12.1	2503867	2505669	1803	*	12.18	12.1	12.26	-0.16	9.39e-05	0.00044
Supercontig_12.5	388338	389988	1651	*	11.98	11.89	12.06	-0.16	9.42e-05	0.00044
Supercontig_12.5	4323190	4324456	1267	*	10.95	10.84	11.06	-0.22	9.5e-05	0.000444
Supercontig_12.3	2687520	2689331	1812	*	11.37	11.27	11.46	-0.19	9.52e-05	0.000444
Supercontig_12.5	3687020	3689008	1989	*	11.75	11.66	11.83	-0.18	9.69e-05	0.000452
Supercontig_12.5	1348761	1350246	1486	*	11.54	11.45	11.63	-0.19	9.84e-05	0.000458
Supercontig_12.5	5831183	5834007	2825	*	12.67	12.6	12.73	-0.14	9.92e-05	0.000461
Supercontig_12.7	690438	691679	1242	*	11.2	11.1	11.3	-0.2	0.000103	0.000478
Supercontig_12.2	2067509	2069056	1548	*	11.83	11.73	11.91	-0.18	0.000105	0.000485
Supercontig_12.5	2142356	2145656	3301	*	12.89	12.82	12.96	-0.15	0.000107	0.000492
Supercontig_12.4	3482622	3483443	822	*	9.72	9.55	9.88	-0.32	0.000108	0.000498
Supercontig_12.2	2383169	2385542	2374	*	12.55	12.47	12.62	-0.14	0.000109	0.000502
Supercontig_12.2	3584301	3586990	2690	*	12.34	12.26	12.41	-0.16	0.000111	0.000508
Supercontig_12.2	4013729	4015436	1708	*	11.43	11.34	11.52	-0.19	0.000114	0.000525
Supercontig_12.5	6316057	6317009	953	*	10.39	10.26	10.51	-0.25	0.000115	0.000526
Supercontig_12.5	2061561	2063653	2093	*	11.78	11.68	11.86	-0.18	0.000117	0.000534
Supercontig_12.3	3641765	3643331	1567	*	11.56	11.46	11.65	-0.19	0.000117	0.000536
Supercontig_12.4	3032281	3034806	2526	*	12.39	12.32	12.47	-0.15	0.00012	0.000549
Supercontig_12.2	609816	613017	3202	*	12.53	12.45	12.6	-0.15	0.000122	0.000555
Supercontig_12.4	4816804	4817974	1171	*	11.47	11.36	11.57	-0.2	0.000126	0.000572
Supercontig_12.1	2733307	2733878	572	*	9.37	9.18	9.54	-0.36	0.000126	0.000572
Supercontig_12.7	727111	729991	2881	*	12.66	12.59	12.73	-0.14	0.000127	0.000577
Supercontig_12.1	5377442	5377973	532	*	8.7	8.44	8.91	-0.47	0.000129	0.000584
Supercontig_12.1	4197651	4200842	3192	*	12.79	12.72	12.86	-0.14	0.000129	0.000584
Supercontig_12.2	3180292	3182399	2108	*	11.63	11.52	11.72	-0.21	0.000131	0.000592
Supercontig_12.3	720828	721238	411	*	8.15	7.84	8.4	-0.55	0.000133	0.000595
Supercontig_12.3	4958559	4960248	1690	*	11.95	11.87	12.03	-0.16	0.000135	0.000608
Supercontig_12.1	601012	602141	1130	*	10.37	10.24	10.5	-0.25	0.000137	0.000613
Supercontig_12.3	4300957	4303223	2267	*	12.29	12.2	12.37	-0.17	0.000138	0.00062
Supercontig_12.3	1935650	1937195	1546	*	11.7	11.61	11.78	-0.17	0.000145	0.000648
Supercontig_12.3	1823778	1824146	369	*	8.8	8.57	9	-0.43	0.000148	0.000657
Supercontig_12.1	5899839	5901948	2110	*	12.1	12.02	12.18	-0.16	0.00015	0.000668
Supercontig_12.5	4606401	4608418	2018	*	12.24	12.15	12.32	-0.16	0.000156	0.00069
Supercontig_12.5	66657	69165	2509	*	11.88	11.8	11.96	-0.16	0.000157	0.000695
Supercontig_12.5	2005859	2006996	1138	*	10.93	10.82	11.03	-0.21	0.000161	0.00071
Supercontig_12.5	4100764	4103265	2502	*	12.42	12.34	12.49	-0.15	0.000162	0.000716
Supercontig_12.2	3109792	3111595	1804	*	11.98	11.89	12.06	-0.16	0.000164	0.000723
Supercontig_12.1	3305745	3307344	1600	*	11.53	11.35	11.69	-0.34	0.000166	0.000728
Supercontig_12.5	35479	37909	2431	*	12.37	12.3	12.44	-0.14	0.000168	0.000735
Supercontig_12.7	1662397	1663956	1560	*	11.92	11.83	12.01	-0.18	0.000173	0.000758
Supercontig_12.2	1779600	1780809	1210	*	10.77	10.65	10.87	-0.22	0.000174	0.000761
Supercontig_12.2	2870737	2872317	1581	*	11.86	11.77	11.95	-0.18	0.000174	0.000761
Supercontig_12.3	3507972	3511800	3829	*	13.09	13.03	13.15	-0.12	0.000177	0.000769
Supercontig_12.2	448823	452403	3581	*	13.07	13.01	13.13	-0.12	0.000181	0.000787
Supercontig_12.4	2152147	2153182	1036	*	10.15	10.01	10.27	-0.26	0.000181	0.000787
Supercontig_12.2	3118095	3120418	2324	*	12.27	12.19	12.34	-0.15	0.000182	0.000789
Supercontig_12.1	6820568	6821124	557	*	9.37	9.19	9.53	-0.34	0.000182	0.000789
Supercontig_12.5	1336923	1338385	1463	*	11.46	11.36	11.55	-0.19	0.000186	0.000805
Supercontig_12.5	2362901	2365333	2433	*	12.39	12.31	12.46	-0.15	0.000189	0.000818
Supercontig_12.2	3548771	3550757	1987	*	11.99	11.91	12.06	-0.16	0.000191	0.000822
Supercontig_12.5	5932426	5935023	2598	*	12.51	12.44	12.58	-0.14	0.000191	0.000824
Supercontig_12.3	1904765	1907506	2742	*	12.64	12.57	12.71	-0.14	0.000204	0.000876
Supercontig_12.1	7218451	7219569	1119	*	10.32	10.19	10.44	-0.25	0.000206	0.000886
Supercontig_12.1	1124367	1126491	2125	*	12.15	12.07	12.23	-0.16	0.00021	0.000901
Supercontig_12.1	1760408	1762085	1678	*	11.74	11.65	11.83	-0.17	0.00021	0.000901
Supercontig_12.1	7527037	7527359	323	*	8.58	8.34	8.79	-0.45	0.000211	0.000903
Supercontig_12.2	3224550	3225977	1428	*	11.32	11.22	11.41	-0.18	0.000215	0.000916
Supercontig_12.7	1429557	1431964	2408	*	12.33	12.25	12.41	-0.16	0.000221	0.00094
Supercontig_12.5	2356497	2357633	1137	*	10.82	10.72	10.93	-0.21	0.000223	0.000948
Supercontig_12.5	6252440	6253456	1017	*	10.77	10.65	10.88	-0.23	0.000223	0.00095
Supercontig_12.6	949859	951528	1670	*	11.06	10.95	11.16	-0.2	0.000224	0.000951
Supercontig_12.1	6885117	6887126	2010	*	11.92	11.83	12	-0.16	0.000229	0.000972
Supercontig_12.6	1608855	1609267	413	*	8.9	8.68	9.08	-0.41	0.000231	0.000977
Supercontig_12.7	90416	91729	1314	*	10.95	10.85	11.05	-0.2	0.000232	0.000983
Supercontig_12.5	622925	625213	2289	*	12.22	12.14	12.29	-0.15	0.000233	0.000983
Supercontig_12.1	6225609	6226359	751	*	9.71	9.55	9.86	-0.3	0.000236	0.000994
Supercontig_12.5	1777273	1780143	2871	*	12.41	12.34	12.48	-0.15	0.000236	0.000994
Supercontig_12.4	1959932	1962049	2118	*	12.11	12.03	12.18	-0.15	0.000239	0.00101
Supercontig_12.1	1118673	1119159	487	*	9.1	8.9	9.27	-0.37	0.00024	0.00101
Supercontig_12.2	482870	485078	2209	*	12.52	12.45	12.6	-0.15	0.000241	0.00101
Supercontig_12.2	4419329	4422302	2974	*	12.57	12.5	12.64	-0.14	0.000244	0.00102
Supercontig_12.4	5742096	5743072	977	*	10.65	10.54	10.76	-0.22	0.000245	0.00102
Supercontig_12.4	3939811	3942407	2597	*	12.26	12.18	12.33	-0.15	0.000247	0.00103
Supercontig_12.4	767326	769543	2218	*	12.45	12.37	12.52	-0.14	0.000249	0.00104
Supercontig_12.2	2859431	2861805	2375	*	11.79	11.71	11.87	-0.16	0.000249	0.00104
Supercontig_12.7	3147311	3149150	1840	*	12.31	12.23	12.38	-0.15	0.000252	0.00105
Supercontig_12.1	7312468	7314043	1576	*	10.87	10.76	10.98	-0.21	0.000257	0.00107
Supercontig_12.2	1573934	1576761	2828	*	12.57	12.44	12.7	-0.26	0.000277	0.00114
Supercontig_12.1	753710	755397	1688	*	11.12	11.02	11.21	-0.19	0.00028	0.00115
Supercontig_12.6	2306717	2308731	2015	*	11.24	11.15	11.33	-0.18	0.00028	0.00115
Supercontig_12.4	2489618	2491376	1759	*	12	11.92	12.08	-0.16	0.000282	0.00116
Supercontig_12.4	2744633	2746620	1988	*	11.42	11.32	11.51	-0.19	0.000291	0.00119
Supercontig_12.2	736165	736579	415	*	8.48	8.23	8.69	-0.46	0.000291	0.00119
Supercontig_12.7	496594	498682	2089	*	12.12	12.04	12.2	-0.16	0.000294	0.0012
Supercontig_12.4	2789410	2791127	1718	*	11.6	11.51	11.68	-0.17	0.000295	0.0012
Supercontig_12.1	8557713	8558377	665	*	9.72	9.56	9.87	-0.31	0.000296	0.00121
Supercontig_12.1	8309736	8311016	1281	*	10.53	10.42	10.64	-0.22	0.000298	0.00121
Supercontig_12.2	2874067	2875428	1362	*	10.96	10.86	11.06	-0.2	0.000308	0.00125
Supercontig_12.2	3329302	3331565	2264	*	12	11.93	12.08	-0.15	0.000311	0.00126
Supercontig_12.3	1114325	1116497	2173	*	12.25	12.17	12.32	-0.14	0.000313	0.00127
Supercontig_12.6	1415951	1417547	1597	*	11.69	11.6	11.78	-0.18	0.000317	0.00128
Supercontig_12.4	1252530	1254631	2102	*	11.52	11.43	11.6	-0.17	0.000326	0.00132
Supercontig_12.1	5116819	5118678	1860	*	11.79	11.71	11.87	-0.16	0.000329	0.00133
Supercontig_12.5	4394786	4397059	2274	*	11.72	11.63	11.8	-0.18	0.000329	0.00133
Supercontig_12.6	3028768	3029205	438	*	7.96	7.65	8.21	-0.56	0.000333	0.00134
Supercontig_12.1	7772785	7775009	2225	*	12.28	12.2	12.35	-0.15	0.000334	0.00135
Supercontig_12.2	1422902	1424633	1732	*	12.09	12.01	12.17	-0.16	0.000336	0.00135
Supercontig_12.4	1214637	1215981	1345	*	11.56	11.47	11.65	-0.18	0.000336	0.00135
Supercontig_12.1	1107181	1107941	761	*	9.55	9.38	9.7	-0.32	0.000336	0.00135
Supercontig_12.2	3986338	3988626	2289	*	12.27	12.1	12.41	-0.31	0.000339	0.00136
Supercontig_12.7	3790991	3792208	1218	*	10.25	10.12	10.36	-0.24	0.000346	0.00139
Supercontig_12.3	5160982	5162527	1546	*	10.25	10.12	10.37	-0.24	0.000351	0.0014
Supercontig_12.2	2375798	2377658	1861	*	12.07	11.99	12.15	-0.16	0.000358	0.00143
Supercontig_12.6	3685812	3687944	2133	*	12.26	12.18	12.34	-0.15	0.000359	0.00143
Supercontig_12.1	3204389	3205617	1229	*	11.01	10.92	11.11	-0.19	0.000359	0.00143
Supercontig_12.4	2105457	2106751	1295	*	10.66	10.55	10.77	-0.21	0.000361	0.00144
Supercontig_12.4	4663386	4664519	1134	*	11.48	11.39	11.57	-0.18	0.000363	0.00144
Supercontig_12.7	681907	683669	1763	*	11.8	11.71	11.88	-0.17	0.000369	0.00147
Supercontig_12.1	5160555	5161496	942	*	10.66	10.54	10.77	-0.23	0.000374	0.00149
Supercontig_12.5	2170458	2172112	1655	*	11.66	11.58	11.74	-0.16	0.000379	0.0015
Supercontig_12.6	1998555	2001663	3109	*	12.38	12.31	12.44	-0.14	0.000389	0.00154
Supercontig_12.1	3382515	3384635	2121	*	11.76	11.68	11.84	-0.17	0.000405	0.0016
Supercontig_12.1	5123074	5123999	926	*	10.61	10.49	10.72	-0.23	0.000412	0.00162
Supercontig_12.4	4475653	4476690	1038	*	11.25	11.15	11.34	-0.19	0.000413	0.00162
Supercontig_12.1	4767531	4769407	1877	*	11.57	11.49	11.65	-0.17	0.000413	0.00162
Supercontig_12.7	844312	844975	664	*	9.77	9.62	9.9	-0.28	0.000418	0.00164
Supercontig_12.4	3200873	3201446	574	*	8.9	8.7	9.08	-0.39	0.000421	0.00165
Supercontig_12.2	4457740	4460565	2826	*	12.57	12.51	12.64	-0.13	0.000426	0.00166
Supercontig_12.5	2223214	2224456	1243	*	11.39	11.29	11.48	-0.19	0.000433	0.00169
Supercontig_12.1	5016041	5017965	1925	*	11.78	11.7	11.86	-0.17	0.000453	0.00176
Supercontig_12.4	1490943	1492709	1767	*	11.77	11.69	11.85	-0.16	0.000456	0.00177
Supercontig_12.6	3694801	3696326	1526	*	11.59	11.51	11.67	-0.17	0.000458	0.00178
Supercontig_12.1	6839793	6842296	2504	*	12.42	12.35	12.49	-0.14	0.000459	0.00178
Supercontig_12.4	2087941	2090099	2159	*	12.28	12.21	12.35	-0.14	0.000476	0.00183
Supercontig_12.3	1916078	1917846	1769	*	11.52	11.44	11.61	-0.17	0.000483	0.00186
Supercontig_12.2	1447644	1450226	2583	*	12.36	12.3	12.43	-0.13	0.000497	0.00191
Supercontig_12.2	1744808	1746145	1338	*	11.62	11.54	11.71	-0.17	0.000499	0.00192
Supercontig_12.2	3121675	3123209	1535	*	11.7	11.62	11.78	-0.16	0.000504	0.00193
Supercontig_12.3	1750855	1752835	1981	*	12.15	12.08	12.23	-0.15	0.000505	0.00193
Supercontig_12.4	5488500	5491170	2671	*	12.37	12.3	12.43	-0.13	0.000505	0.00193
Supercontig_12.3	4553789	4555944	2156	*	12.12	12.05	12.2	-0.15	0.000507	0.00194
Supercontig_12.6	3164383	3165776	1394	*	11.37	11.28	11.45	-0.17	0.000507	0.00194
Supercontig_12.5	5271913	5273163	1251	*	11.03	10.93	11.12	-0.19	0.000514	0.00196
Supercontig_12.7	3349900	3352615	2716	*	12.59	12.53	12.66	-0.13	0.000518	0.00197
Supercontig_12.2	497969	499943	1975	*	12.04	11.96	12.12	-0.16	0.000521	0.00198
Supercontig_12.1	2692224	2693880	1657	*	12.07	11.99	12.14	-0.14	0.000525	0.00199
Supercontig_12.1	5948540	5949906	1367	*	11.63	11.55	11.71	-0.16	0.000535	0.00203
Supercontig_12.5	2699706	2701780	2075	*	12.34	12.27	12.41	-0.14	0.000541	0.00205
Supercontig_12.3	2256953	2258420	1468	*	11.25	11.15	11.33	-0.18	0.00055	0.00208
Supercontig_12.2	3505498	3506970	1473	*	11.64	11.56	11.72	-0.16	0.000552	0.00208
Supercontig_12.5	3974817	3976652	1836	*	12.06	11.98	12.13	-0.15	0.000559	0.0021
Supercontig_12.5	841314	843315	2002	*	11.93	11.85	12	-0.15	0.000565	0.00212
Supercontig_12.5	4713777	4715483	1707	*	11.79	11.7	11.86	-0.16	0.000573	0.00215
Supercontig_12.1	5205738	5206813	1076	*	11.27	11.18	11.35	-0.17	0.000576	0.00216
Supercontig_12.4	2862258	2864504	2247	*	12.25	12.18	12.32	-0.14	0.000583	0.00218
Supercontig_12.6	2199010	2200664	1655	*	11.45	11.36	11.54	-0.18	0.000585	0.00219
Supercontig_12.3	1390449	1393095	2647	*	12.67	12.61	12.73	-0.12	0.000586	0.00219
Supercontig_12.1	340042	342336	2295	*	11.9	11.82	11.98	-0.16	0.000595	0.00222
Supercontig_12.1	8521186	8523469	2284	*	12.17	12.1	12.25	-0.15	0.000602	0.00224
Supercontig_12.4	4598315	4600877	2563	*	12.33	12.26	12.4	-0.14	0.000608	0.00226
Supercontig_12.3	4668054	4669231	1178	*	11	10.91	11.09	-0.19	0.000609	0.00226
Supercontig_12.1	615714	617472	1759	*	11.98	11.91	12.06	-0.15	0.00061	0.00226
Supercontig_12.5	4908985	4910779	1795	*	12.11	12.04	12.19	-0.15	0.000618	0.00229
Supercontig_12.1	1358068	1360268	2201	*	11.87	11.8	11.95	-0.15	0.000627	0.00232
Supercontig_12.5	1284706	1286939	2234	*	11.84	11.76	11.92	-0.15	0.000631	0.00233
Supercontig_12.1	378617	380677	2061	*	12.12	12.05	12.18	-0.14	0.000638	0.00236
Supercontig_12.6	2621191	2622407	1217	*	11.11	11.01	11.2	-0.19	0.00064	0.00236
Supercontig_12.7	2828902	2831666	2765	*	12.41	12.34	12.48	-0.13	0.000642	0.00236
Supercontig_12.1	8542413	8543058	646	*	9.63	9.48	9.76	-0.29	0.000649	0.00239
Supercontig_12.5	2359401	2361473	2073	*	12.21	12.14	12.28	-0.14	0.000659	0.00242
Supercontig_12.3	1183853	1185238	1386	*	11.48	11.4	11.56	-0.17	0.000668	0.00245
Supercontig_12.1	5600273	5601287	1015	*	10.62	10.52	10.72	-0.2	0.000672	0.00246
Supercontig_12.1	6867192	6867497	306	*	8.85	8.65	9.03	-0.38	0.000677	0.00248
Supercontig_12.4	3863186	3865052	1867	*	11.55	11.47	11.64	-0.17	0.000695	0.00254
Supercontig_12.1	8667556	8668201	646	*	9.42	9.26	9.57	-0.31	0.000708	0.00258
Supercontig_12.2	623427	625764	2338	*	12.29	12.21	12.36	-0.15	0.000711	0.00259
Supercontig_12.4	3569168	3570857	1690	*	11.77	11.69	11.84	-0.15	0.000718	0.00261
Supercontig_12.7	4152278	4154630	2353	*	12.43	12.36	12.5	-0.13	0.000721	0.00262
Supercontig_12.2	2997233	2998964	1732	*	12.2	12.13	12.27	-0.14	0.000734	0.00266
Supercontig_12.1	8164030	8165443	1414	*	11.38	11.29	11.47	-0.17	0.000745	0.00269
Supercontig_12.4	3610558	3612063	1506	*	10.96	10.86	11.05	-0.19	0.000747	0.0027
Supercontig_12.2	1806207	1808100	1894	*	12.22	12.16	12.29	-0.13	0.000749	0.0027
Supercontig_12.4	3676127	3678829	2703	*	12.53	12.46	12.6	-0.13	0.000752	0.00271
Supercontig_12.1	3495825	3497678	1854	*	11.78	11.71	11.86	-0.15	0.00076	0.00273
Supercontig_12.5	5144147	5146288	2142	*	12.21	12.15	12.28	-0.13	0.000769	0.00276
Supercontig_12.2	2536031	2538050	2020	*	12.08	12.01	12.15	-0.14	0.000775	0.00278
Supercontig_12.3	53494	55023	1530	*	11.32	11.23	11.4	-0.17	0.000785	0.00281
Supercontig_12.5	5020987	5022701	1715	*	11.54	11.45	11.62	-0.17	0.000787	0.00282
Supercontig_12.1	7985368	7986994	1627	*	11.8	11.72	11.88	-0.15	0.000792	0.00283
Supercontig_12.4	4348076	4350135	2060	*	12.02	11.94	12.09	-0.15	0.000797	0.00285
Supercontig_12.6	228851	229408	558	*	9.28	9.1	9.43	-0.33	0.000807	0.00287
Supercontig_12.3	1817360	1817978	619	*	9.57	9.42	9.71	-0.29	0.000807	0.00287
Supercontig_12.4	5187583	5188633	1051	*	9.72	9.58	9.85	-0.28	0.000813	0.00289
Supercontig_12.1	4817740	4818744	1005	*	9.72	9.57	9.85	-0.28	0.000815	0.00289
Supercontig_12.7	3274368	3276999	2632	*	12.74	12.68	12.8	-0.12	0.000815	0.00289
Supercontig_12.7	11432	12195	764	*	10.26	10.14	10.37	-0.23	0.000821	0.00291
Supercontig_12.3	705769	706284	516	*	8.3	8.06	8.51	-0.45	0.000828	0.00293
Supercontig_12.3	1980580	1984546	3967	*	12.61	12.55	12.67	-0.12	0.000835	0.00295
Supercontig_12.5	2653903	2656177	2275	*	11.99	11.91	12.07	-0.16	0.000842	0.00298
Supercontig_12.5	6208560	6210389	1830	*	11.56	11.47	11.64	-0.16	0.000846	0.00299
Supercontig_12.1	4253447	4255129	1683	*	11.45	11.37	11.53	-0.16	0.000848	0.00299
Supercontig_12.4	3395118	3396404	1287	*	11.53	11.45	11.61	-0.16	0.00086	0.00303
Supercontig_12.1	4524963	4526170	1208	*	11.57	11.49	11.65	-0.16	0.00087	0.00306
Supercontig_12.5	322931	326100	3170	*	13	12.94	13.05	-0.11	0.000883	0.0031
Supercontig_12.1	104971	105830	860	*	9.89	9.76	10.01	-0.26	0.000915	0.00321
Supercontig_12.2	2468069	2469356	1288	*	11.25	11.16	11.33	-0.17	0.000916	0.00321
Supercontig_12.7	2783217	2785588	2372	*	12.15	12.08	12.22	-0.14	0.000947	0.00331
Supercontig_12.3	3284551	3285469	919	*	10.99	10.9	11.08	-0.18	0.00095	0.00332
Supercontig_12.5	5567128	5568523	1396	*	11.62	11.53	11.7	-0.16	0.000956	0.00334
Supercontig_12.5	3384072	3385509	1438	*	11.41	11.33	11.49	-0.16	0.00096	0.00335
Supercontig_12.5	1880386	1881683	1298	*	11.43	11.34	11.51	-0.17	0.000961	0.00335
Supercontig_12.2	2725977	2729307	3331	*	12.26	12.19	12.32	-0.13	0.000977	0.0034
Supercontig_12.7	641990	643709	1720	*	11.47	11.38	11.54	-0.16	0.000979	0.0034
Supercontig_12.3	1699235	1701752	2518	*	12.15	12.08	12.22	-0.14	0.000979	0.0034
Supercontig_12.5	2037142	2038825	1684	*	12.01	11.94	12.08	-0.14	0.000979	0.0034
Supercontig_12.2	2491294	2493098	1805	*	11.84	11.77	11.91	-0.14	0.00101	0.00349
Supercontig_12.3	4117382	4118175	794	*	10.47	10.36	10.57	-0.21	0.00101	0.00349
Supercontig_12.1	9643924	9644669	746	*	9.74	9.6	9.87	-0.27	0.00103	0.00357
Supercontig_12.6	892502	895001	2500	*	12.48	12.41	12.54	-0.12	0.00105	0.00363
Supercontig_12.4	2064982	2066692	1711	*	11.57	11.49	11.65	-0.16	0.00107	0.00369
Supercontig_12.4	5439558	5441032	1475	*	11.73	11.65	11.81	-0.16	0.0011	0.00378
Supercontig_12.1	7008148	7008574	427	*	9.05	8.87	9.21	-0.34	0.00113	0.00387
Supercontig_12.4	433150	435735	2586	*	12.47	12.41	12.53	-0.12	0.00119	0.00403
Supercontig_12.2	1650735	1653424	2690	*	12.62	12.56	12.68	-0.12	0.0012	0.00407
Supercontig_12.5	1350833	1352338	1506	*	11.44	11.35	11.51	-0.16	0.0012	0.00408
Supercontig_12.4	1343978	1346758	2781	*	12	11.93	12.07	-0.14	0.00122	0.00413
Supercontig_12.4	1742624	1744961	2338	*	11.88	11.8	11.95	-0.14	0.00125	0.00422
Supercontig_12.2	949037	951137	2101	*	12.2	12.13	12.26	-0.13	0.00125	0.00422
Supercontig_12.5	1512203	1514109	1907	*	11.96	11.89	12.03	-0.14	0.00125	0.00423
Supercontig_12.4	3252551	3254965	2415	*	11.88	11.81	11.95	-0.14	0.00126	0.00426
Supercontig_12.1	9363882	9366394	2513	*	11.97	11.9	12.04	-0.14	0.00128	0.0043
Supercontig_12.1	3025555	3026878	1324	*	11.25	11.17	11.34	-0.17	0.00129	0.00435
Supercontig_12.5	5177012	5178866	1855	*	12.05	11.98	12.12	-0.14	0.00131	0.0044
Supercontig_12.2	2744878	2745575	698	*	10.14	10.02	10.25	-0.23	0.00132	0.00442
Supercontig_12.5	1644657	1646427	1771	*	11.68	11.6	11.75	-0.15	0.00133	0.00445
Supercontig_12.3	1455957	1457469	1513	*	11.38	11.29	11.46	-0.17	0.00135	0.00451
Supercontig_12.4	5798347	5799783	1437	*	11.44	11.36	11.52	-0.16	0.00143	0.0048
Supercontig_12.1	1752909	1755428	2520	*	12.46	12.4	12.52	-0.12	0.00144	0.00481
Supercontig_12.3	1774412	1775140	729	*	9.55	9.41	9.68	-0.28	0.00144	0.00482
Supercontig_12.4	2523308	2524725	1418	*	11.46	11.38	11.54	-0.15	0.00146	0.00488
Supercontig_12.2	3107191	3108362	1172	*	11.26	11.18	11.34	-0.17	0.00148	0.00493
Supercontig_12.7	1211977	1213395	1419	*	10.81	10.71	10.9	-0.19	0.00148	0.00494
Supercontig_12.1	2584387	2585384	998	*	10.4	10.29	10.5	-0.21	0.00149	0.00494
Supercontig_12.1	7421805	7422670	866	*	9.77	9.63	9.89	-0.26	0.00149	0.00495
Supercontig_12.1	3313309	3315682	2374	*	12.26	12.19	12.33	-0.14	0.00153	0.00508
Supercontig_12.3	1644964	1648009	3046	*	12.61	12.55	12.67	-0.12	0.00154	0.00509
Supercontig_12.3	1302946	1304033	1088	*	10.75	10.65	10.84	-0.18	0.00154	0.0051
Supercontig_12.4	1384961	1386696	1736	*	11.72	11.65	11.79	-0.14	0.00155	0.00513
Supercontig_12.7	3550942	3552083	1142	*	10.74	10.64	10.83	-0.18	0.00156	0.00514
Supercontig_12.2	3749694	3750777	1084	*	10.8	10.71	10.89	-0.18	0.00157	0.00518
Supercontig_12.7	1814083	1816313	2231	*	11.71	11.63	11.77	-0.14	0.00157	0.00518
Supercontig_12.7	1692379	1693068	690	*	9.63	9.48	9.77	-0.29	0.00158	0.0052
Supercontig_12.5	3601745	3603423	1679	*	11.91	11.84	11.97	-0.14	0.00159	0.00523
Supercontig_12.4	4351023	4352161	1139	*	11.37	11.29	11.45	-0.16	0.00159	0.00523
Supercontig_12.1	8912057	8912425	369	*	8.29	8.05	8.5	-0.44	0.0016	0.00524
Supercontig_12.3	3236535	3238719	2185	*	11.99	11.93	12.06	-0.14	0.0016	0.00524
Supercontig_12.1	2241862	2244139	2278	*	12.17	12.11	12.24	-0.13	0.0016	0.00525
Supercontig_12.6	3161629	3162013	385	*	8.77	8.58	8.94	-0.36	0.00162	0.00531
Supercontig_12.3	3671981	3672937	957	*	9.95	9.83	10.07	-0.24	0.00167	0.00547
Supercontig_12.2	441117	441647	531	*	9.09	8.92	9.24	-0.32	0.00169	0.0055
Supercontig_12.4	3400090	3402398	2309	*	12.14	12.08	12.21	-0.13	0.00171	0.00559
Supercontig_12.6	2837246	2837543	298	*	8	7.74	8.22	-0.48	0.00175	0.00571
Supercontig_12.1	1911520	1912881	1362	*	10.53	10.42	10.63	-0.2	0.00176	0.00571
Supercontig_12.7	3134821	3135760	940	*	10.17	10.05	10.27	-0.22	0.00176	0.00571
Supercontig_12.1	2174129	2176012	1884	*	12.05	11.98	12.12	-0.14	0.00178	0.00577
Supercontig_12.3	4954717	4956335	1619	*	11.66	11.59	11.73	-0.14	0.00178	0.00577
Supercontig_12.3	3145034	3146441	1408	*	11.59	11.52	11.67	-0.15	0.00179	0.00579
Supercontig_12.2	80050	82542	2493	*	12.18	12.11	12.24	-0.13	0.00179	0.00579
Supercontig_12.3	3103184	3104849	1666	*	11.53	11.45	11.6	-0.15	0.0018	0.00581
Supercontig_12.5	470050	471925	1876	*	11.7	11.62	11.77	-0.15	0.00184	0.00593
Supercontig_12.1	417603	419143	1541	*	11.64	11.55	11.72	-0.16	0.00186	0.00599
Supercontig_12.2	531948	533398	1451	*	11.79	11.71	11.86	-0.15	0.00187	0.00603
Supercontig_12.3	4881109	4881407	299	*	8.33	8.11	8.53	-0.42	0.00188	0.00605
Supercontig_12.4	4759278	4762250	2973	*	11.89	11.82	11.96	-0.15	0.00189	0.00609
Supercontig_12.1	8113357	8115881	2525	*	12.15	12.09	12.21	-0.13	0.00191	0.00613
Supercontig_12.7	2776899	2778772	1874	*	11.46	11.38	11.53	-0.16	0.00191	0.00613
Supercontig_12.1	9093732	9095965	2234	*	12.36	12.29	12.42	-0.13	0.00191	0.00613
Supercontig_12.6	582181	585383	3203	*	12.7	12.65	12.76	-0.11	0.00195	0.00626
Supercontig_12.1	1640349	1641107	759	*	9.91	9.79	10.03	-0.24	0.00197	0.0063
Supercontig_12.4	5686666	5688077	1412	*	11.59	11.51	11.67	-0.16	0.00197	0.0063
Supercontig_12.1	2496525	2498441	1917	*	12.23	12.17	12.3	-0.13	0.00199	0.00636
Supercontig_12.5	6400007	6404911	4905	*	13.26	13.22	13.31	-0.09	0.00201	0.00641
Supercontig_12.6	74232	75934	1703	*	10.96	10.88	11.04	-0.17	0.00213	0.00679
Supercontig_12.2	1861053	1863616	2564	*	12.4	12.34	12.46	-0.12	0.00215	0.00684
Supercontig_12.6	3849625	3851199	1575	*	11.85	11.77	11.92	-0.15	0.00217	0.00688
Supercontig_12.7	1472706	1474144	1439	*	11.37	11.3	11.45	-0.15	0.0022	0.00697
Supercontig_12.3	3108355	3110780	2426	*	12.19	12.13	12.25	-0.13	0.00221	0.007
Supercontig_12.1	6383265	6383632	368	*	7.9	7.64	8.12	-0.48	0.00224	0.0071
Supercontig_12.1	4784779	4786701	1923	*	11.17	11.08	11.24	-0.16	0.00225	0.00711
Supercontig_12.2	275904	277865	1962	*	12.02	11.95	12.08	-0.13	0.00225	0.00711
Supercontig_12.6	692782	695640	2859	*	12.59	12.53	12.65	-0.12	0.00226	0.00714
Supercontig_12.5	4643277	4644918	1642	*	11.96	11.9	12.03	-0.13	0.00226	0.00714
Supercontig_12.4	1714297	1715077	781	*	9.81	9.69	9.93	-0.24	0.00227	0.00714
Supercontig_12.7	3072340	3075086	2747	*	12.6	12.54	12.65	-0.11	0.00228	0.00719
Supercontig_12.5	2429510	2431946	2437	*	12.63	12.57	12.68	-0.11	0.00229	0.00721
Supercontig_12.7	773439	774466	1028	*	11.18	11.1	11.26	-0.16	0.00231	0.00727
Supercontig_12.4	5548270	5550241	1972	*	11.87	11.8	11.94	-0.14	0.00231	0.00727
Supercontig_12.1	6567591	6570505	2915	*	12.64	12.59	12.7	-0.11	0.00232	0.00729
Supercontig_12.7	791353	793572	2220	*	12.36	12.3	12.42	-0.12	0.00235	0.00735
Supercontig_12.1	2791203	2794584	3382	*	12.83	12.78	12.88	-0.1	0.00235	0.00735
Supercontig_12.6	764273	765543	1271	*	11.08	10.99	11.15	-0.16	0.00236	0.00737
Supercontig_12.1	8427558	8428942	1385	*	11.24	11.16	11.32	-0.16	0.00241	0.00755
Supercontig_12.1	7672069	7672935	867	*	10.05	9.93	10.16	-0.23	0.00242	0.00755
Supercontig_12.2	2276106	2278148	2043	*	11.86	11.79	11.93	-0.14	0.00245	0.00764
Supercontig_12.3	253650	255289	1640	*	11.54	11.47	11.61	-0.14	0.00246	0.00766
Supercontig_12.5	4200145	4201306	1162	*	10.28	10.17	10.38	-0.21	0.00251	0.0078
Supercontig_12.4	57332	58605	1274	*	11.16	11.08	11.24	-0.16	0.00252	0.00784
Supercontig_12.2	1869104	1870237	1134	*	10.64	10.55	10.73	-0.18	0.00255	0.00792
Supercontig_12.4	4580144	4580793	650	*	10.31	10.2	10.4	-0.2	0.00256	0.00793
Supercontig_12.1	5718221	5720502	2282	*	12.49	12.42	12.55	-0.12	0.00256	0.00794
Supercontig_12.2	246084	248301	2218	*	12.27	12.21	12.33	-0.12	0.0026	0.00806
Supercontig_12.6	1249036	1250275	1240	*	11.57	11.5	11.64	-0.14	0.00261	0.00808
Supercontig_12.1	4381362	4384184	2823	*	12.75	12.7	12.81	-0.11	0.00261	0.00809
Supercontig_12.7	2996781	2997857	1077	*	10.46	10.36	10.55	-0.19	0.00262	0.0081
Supercontig_12.1	5370368	5372166	1799	*	12.06	11.99	12.12	-0.13	0.00266	0.0082
Supercontig_12.5	1529235	1530821	1587	*	11.85	11.78	11.92	-0.13	0.00273	0.0084
Supercontig_12.5	3792385	3793959	1575	*	11.56	11.48	11.63	-0.14	0.00273	0.0084
Supercontig_12.7	3616795	3617872	1078	*	10.4	10.3	10.5	-0.21	0.00276	0.00849
Supercontig_12.1	2042698	2044085	1388	*	11.39	11.32	11.47	-0.15	0.00277	0.0085
Supercontig_12.6	44724	46395	1672	*	11.96	11.89	12.03	-0.13	0.00278	0.00855
Supercontig_12.1	2721439	2722847	1409	*	11.47	11.39	11.54	-0.15	0.0028	0.00859
Supercontig_12.6	791432	792898	1467	*	11.49	11.42	11.56	-0.15	0.00284	0.0087
Supercontig_12.3	4354061	4356087	2027	*	12.12	12.05	12.18	-0.13	0.00289	0.00884
Supercontig_12.1	7078354	7079839	1486	*	11.17	11.08	11.24	-0.16	0.0029	0.00885
Supercontig_12.1	3011462	3014024	2563	*	12.3	12.24	12.36	-0.12	0.0029	0.00885
Supercontig_12.2	2019797	2021114	1318	*	10.79	10.71	10.88	-0.17	0.00301	0.00918
Supercontig_12.6	514079	517621	3543	*	12.91	12.86	12.96	-0.1	0.00304	0.00926
Supercontig_12.3	4124266	4125592	1327	*	10.83	10.75	10.92	-0.17	0.00306	0.00932
Supercontig_12.4	1484376	1485349	974	*	9.49	9.35	9.62	-0.27	0.00308	0.00939
Supercontig_12.3	4177091	4178230	1140	*	10.43	10.33	10.53	-0.2	0.00309	0.00939
Supercontig_12.2	718188	719537	1350	*	11.38	11.31	11.46	-0.15	0.0031	0.00942
Supercontig_12.3	5174201	5175412	1212	*	9.84	9.72	9.95	-0.23	0.00315	0.00955
Supercontig_12.4	1684957	1686442	1486	*	11.31	11.23	11.38	-0.15	0.00315	0.00956
Supercontig_12.1	3344616	3345742	1127	*	11.23	11.15	11.31	-0.16	0.00317	0.0096
Supercontig_12.1	8060202	8061532	1331	*	10.49	10.39	10.58	-0.19	0.00319	0.00966
Supercontig_12.1	7534937	7536033	1097	*	10.56	10.47	10.65	-0.18	0.00322	0.00974
Supercontig_12.7	1419524	1421840	2317	*	12.51	12.45	12.57	-0.12	0.00327	0.00988
Supercontig_12.1	8548888	8550527	1640	*	12.02	11.95	12.09	-0.13	0.00338	0.0102
Supercontig_12.1	7907902	7909829	1928	*	11.51	11.44	11.58	-0.14	0.00343	0.0103
Supercontig_12.1	2782055	2784459	2405	*	11.93	11.86	11.99	-0.13	0.00351	0.0105
Supercontig_12.4	3100417	3101172	756	*	9.34	9.2	9.47	-0.27	0.00356	0.0106
Supercontig_12.4	51872	53329	1458	*	11.52	11.44	11.59	-0.14	0.00356	0.0106
Supercontig_12.6	4151373	4152248	876	*	10.53	10.44	10.62	-0.18	0.00357	0.0107
Supercontig_12.2	3352827	3354214	1388	*	11.03	10.95	11.1	-0.16	0.00364	0.0108
Supercontig_12.7	4077324	4077974	651	*	9.77	9.64	9.88	-0.23	0.00366	0.0109
Supercontig_12.2	351130	351727	598	*	9.22	9.08	9.36	-0.28	0.00374	0.0111
Supercontig_12.7	1359429	1360684	1256	*	11.38	11.31	11.45	-0.14	0.00375	0.0111
Supercontig_12.3	2670754	2672297	1544	*	11.52	11.45	11.59	-0.14	0.00376	0.0111
Supercontig_12.6	743843	744567	725	*	9.35	9.21	9.48	-0.27	0.00382	0.0113
Supercontig_12.6	2623280	2625243	1964	*	12.07	12.01	12.13	-0.12	0.00383	0.0113
Supercontig_12.1	324990	326144	1155	*	11.1	11.02	11.18	-0.16	0.00384	0.0113
Supercontig_12.5	3240064	3240814	751	*	9.77	9.64	9.88	-0.25	0.00388	0.0114
Supercontig_12.2	2679908	2681532	1625	*	11.41	11.34	11.48	-0.14	0.00403	0.0118
Supercontig_12.4	3705649	3707217	1569	*	11.92	11.84	11.99	-0.15	0.00404	0.0119
Supercontig_12.4	1262766	1263256	491	*	8.96	8.79	9.11	-0.32	0.00407	0.0119
Supercontig_12.5	5853995	5855794	1800	*	11.85	11.78	11.91	-0.13	0.0041	0.012
Supercontig_12.6	1400009	1401163	1155	*	10.1	9.99	10.2	-0.21	0.00425	0.0124
Supercontig_12.5	3348986	3351705	2720	*	12.66	12.61	12.71	-0.1	0.00427	0.0125
Supercontig_12.1	2413770	2414849	1080	*	10.98	10.9	11.05	-0.15	0.00429	0.0125
Supercontig_12.3	3919828	3922279	2452	*	12.48	12.42	12.54	-0.11	0.0043	0.0125
Supercontig_12.1	2636774	2637915	1142	*	11.07	11	11.15	-0.15	0.00441	0.0128
Supercontig_12.1	8086908	8090118	3211	*	12.89	12.85	12.94	-0.09	0.00443	0.0129
Supercontig_12.3	331513	333517	2005	*	12.15	12.08	12.21	-0.13	0.00446	0.0129
Supercontig_12.1	5284506	5285966	1461	*	11.74	11.68	11.81	-0.13	0.00449	0.013
Supercontig_12.7	1495181	1496843	1663	*	11.12	11.04	11.19	-0.15	0.00457	0.0132
Supercontig_12.4	4513036	4514310	1275	*	10.75	10.67	10.83	-0.16	0.00461	0.0133
Supercontig_12.5	2256924	2258618	1695	*	11.93	11.87	11.99	-0.13	0.00462	0.0133
Supercontig_12.1	437905	441408	3504	*	13.01	12.97	13.06	-0.1	0.00462	0.0133
Supercontig_12.7	3506440	3508141	1702	*	11.72	11.65	11.79	-0.14	0.0047	0.0136
Supercontig_12.2	205380	207482	2103	*	12.17	12.11	12.22	-0.12	0.00471	0.0136
Supercontig_12.5	3543480	3544938	1459	*	10.65	10.56	10.73	-0.17	0.00472	0.0136
Supercontig_12.5	5345832	5347579	1748	*	12	11.94	12.06	-0.12	0.00484	0.0139
Supercontig_12.3	2251372	2253402	2031	*	11.49	11.41	11.55	-0.14	0.00498	0.0143
Supercontig_12.3	3293587	3294550	964	*	10.38	10.28	10.47	-0.19	0.00508	0.0145
Supercontig_12.1	5629916	5631672	1757	*	11.2	11.12	11.27	-0.14	0.00513	0.0147
Supercontig_12.3	2934850	2938962	4113	*	13.09	13.05	13.14	-0.08	0.00525	0.015
Supercontig_12.3	3535403	3537254	1852	*	11.94	11.87	12.01	-0.14	0.00526	0.015
Supercontig_12.4	2209807	2211870	2064	*	12.1	12.04	12.16	-0.12	0.00532	0.0151
Supercontig_12.5	4547055	4549319	2265	*	12.31	12.25	12.36	-0.11	0.00535	0.0152
Supercontig_12.1	2969181	2971581	2401	*	12.02	11.96	12.07	-0.12	0.00536	0.0152
Supercontig_12.1	2940215	2942051	1837	*	12	11.93	12.06	-0.13	0.00536	0.0152
Supercontig_12.5	5733581	5735403	1823	*	11.92	11.86	11.98	-0.12	0.00537	0.0152
Supercontig_12.5	2049674	2052111	2438	*	12.32	12.26	12.38	-0.12	0.00537	0.0152
Supercontig_12.1	1960203	1961878	1676	*	11.71	11.64	11.77	-0.13	0.00537	0.0152
Supercontig_12.5	5121662	5123046	1385	*	11.44	11.36	11.5	-0.14	0.00541	0.0153
Supercontig_12.4	1328663	1330830	2168	*	12.18	12.12	12.24	-0.12	0.00542	0.0153
Supercontig_12.5	5606132	5607539	1408	*	11.52	11.45	11.59	-0.14	0.00545	0.0154
Supercontig_12.1	2621261	2622265	1005	*	10.3	10.21	10.4	-0.19	0.00545	0.0154
Supercontig_12.7	3491815	3493217	1403	*	11.48	11.41	11.55	-0.14	0.00545	0.0154
Supercontig_12.6	2659695	2661612	1918	*	12.22	12.16	12.27	-0.12	0.00546	0.0154
Supercontig_12.2	2507934	2509756	1823	*	11.74	11.67	11.8	-0.13	0.00554	0.0156
Supercontig_12.6	2099685	2101336	1652	*	11.95	11.88	12.01	-0.13	0.00567	0.0159
Supercontig_12.2	301178	302922	1745	*	11.53	11.45	11.6	-0.15	0.00568	0.016
Supercontig_12.5	5593604	5595338	1735	*	11.88	11.81	11.94	-0.13	0.00571	0.016
Supercontig_12.1	5107642	5110631	2990	*	12.72	12.67	12.76	-0.1	0.0058	0.0163
Supercontig_12.2	296410	299259	2850	*	12.67	12.62	12.72	-0.1	0.00581	0.0163
Supercontig_12.2	2270579	2272271	1693	*	11.54	11.47	11.6	-0.13	0.00586	0.0164
Supercontig_12.1	8504222	8504670	449	*	8.91	8.75	9.05	-0.3	0.00588	0.0164
Supercontig_12.1	4935164	4936730	1567	*	11.62	11.56	11.69	-0.13	0.0059	0.0165
Supercontig_12.3	1472776	1474425	1650	*	11.78	11.72	11.84	-0.12	0.00591	0.0165
Supercontig_12.7	2249154	2249536	383	*	8.08	7.86	8.27	-0.4	0.00596	0.0166
Supercontig_12.7	776999	779065	2067	*	12.31	12.26	12.37	-0.11	0.00596	0.0166
Supercontig_12.1	2595788	2596629	842	*	9.91	9.8	10.01	-0.21	0.00602	0.0168
Supercontig_12.1	3180184	3182243	2060	*	12.24	12.18	12.3	-0.13	0.00603	0.0168
Supercontig_12.2	992733	994547	1815	*	12.06	12	12.12	-0.12	0.00606	0.0169
Supercontig_12.6	3651398	3653133	1736	*	11.9	11.83	11.95	-0.12	0.00607	0.0169
Supercontig_12.1	4488814	4490621	1808	*	12.12	12.06	12.17	-0.12	0.00612	0.017
Supercontig_12.5	5336634	5338873	2240	*	12.46	12.4	12.51	-0.1	0.00615	0.0171
Supercontig_12.4	2101572	2102615	1044	*	11.14	11.07	11.21	-0.14	0.00615	0.0171
Supercontig_12.3	4171386	4172846	1461	*	11.32	11.24	11.39	-0.14	0.00618	0.0171
Supercontig_12.6	668948	670178	1231	*	10.98	10.91	11.06	-0.15	0.0062	0.0172
Supercontig_12.1	9054215	9056351	2137	*	12.11	12.05	12.16	-0.11	0.00624	0.0173
Supercontig_12.3	2374149	2377673	3525	*	12.73	12.63	12.83	-0.2	0.00625	0.0173
Supercontig_12.3	4397607	4398174	568	*	9.89	9.78	9.99	-0.21	0.00636	0.0176
Supercontig_12.6	2525086	2525952	867	*	10.3	10.21	10.39	-0.18	0.00638	0.0176
Supercontig_12.7	57238	57890	653	*	9.28	9.15	9.41	-0.26	0.00642	0.0177
Supercontig_12.5	95722	97337	1616	*	11.72	11.65	11.78	-0.13	0.00648	0.0178
Supercontig_12.2	1743121	1744565	1445	*	11.54	11.46	11.61	-0.14	0.00657	0.018
Supercontig_12.7	598337	600080	1744	*	11.83	11.77	11.89	-0.12	0.00663	0.0182
Supercontig_12.6	3755096	3756823	1728	*	12.17	12.11	12.23	-0.12	0.00663	0.0182
Supercontig_12.5	1821758	1822542	785	*	10.22	10.12	10.31	-0.19	0.00669	0.0183
Supercontig_12.1	5712460	5714200	1741	*	11.67	11.6	11.73	-0.12	0.00671	0.0183
Supercontig_12.4	5794132	5795666	1535	*	11.71	11.65	11.77	-0.13	0.00687	0.0187
Supercontig_12.4	234305	236287	1983	*	11.18	11.11	11.25	-0.14	0.00689	0.0188
Supercontig_12.7	3864591	3866927	2337	*	12.21	12.15	12.26	-0.11	0.00696	0.0189
Supercontig_12.1	5820746	5822501	1756	*	11.98	11.92	12.04	-0.12	0.00701	0.019
Supercontig_12.1	8480388	8481603	1216	*	11.11	11.04	11.18	-0.14	0.00703	0.0191
Supercontig_12.1	8218076	8220166	2091	*	11.47	11.41	11.54	-0.13	0.0071	0.0192
Supercontig_12.1	8014764	8018184	3421	*	12.78	12.73	12.82	-0.09	0.00714	0.0193
Supercontig_12.4	2116288	2118178	1891	*	11.81	11.74	11.87	-0.13	0.00716	0.0194
Supercontig_12.5	5040624	5041246	623	*	9.21	9.06	9.34	-0.28	0.00722	0.0195
Supercontig_12.1	2562104	2565084	2981	*	12.63	12.58	12.67	-0.1	0.00724	0.0195
Supercontig_12.4	3134207	3135604	1398	*	11.55	11.48	11.61	-0.13	0.0073	0.0197
Supercontig_12.5	6093513	6095325	1813	*	12.02	11.96	12.08	-0.12	0.00736	0.0198
Supercontig_12.5	6279152	6280505	1354	*	11.23	11.16	11.3	-0.14	0.00744	0.02
Supercontig_12.7	2034126	2036706	2581	*	12.11	12.05	12.17	-0.11	0.00745	0.02
Supercontig_12.4	3345383	3348969	3587	*	12.6	12.55	12.65	-0.1	0.00757	0.0203
Supercontig_12.4	4583427	4584536	1110	*	10.4	10.31	10.49	-0.18	0.00757	0.0203
Supercontig_12.1	9221974	9223582	1609	*	11.86	11.79	11.91	-0.12	0.00757	0.0203
Supercontig_12.2	3129455	3132685	3231	*	12.83	12.78	12.88	-0.09	0.00758	0.0203
Supercontig_12.1	153100	155040	1941	*	12.1	12.04	12.15	-0.11	0.00764	0.0204
Supercontig_12.2	231366	233355	1990	*	12.29	12.23	12.34	-0.11	0.00766	0.0204
Supercontig_12.1	158075	160988	2914	*	12.51	12.46	12.55	-0.1	0.00766	0.0204
Supercontig_12.1	7815918	7817071	1154	*	11.03	10.96	11.1	-0.14	0.00767	0.0204
Supercontig_12.6	955812	957748	1937	*	12.01	11.95	12.07	-0.12	0.00777	0.0207
Supercontig_12.7	1156675	1157974	1300	*	10.51	10.43	10.6	-0.17	0.00787	0.0209
Supercontig_12.1	8968408	8970644	2237	*	12.21	12.15	12.26	-0.11	0.00795	0.0211
Supercontig_12.5	440458	442320	1863	*	11.86	11.8	11.92	-0.11	0.00799	0.0211
Supercontig_12.5	3483663	3484795	1133	*	11.05	10.98	11.12	-0.14	0.00807	0.0213
Supercontig_12.3	3432087	3433939	1853	*	11.44	11.37	11.5	-0.13	0.00809	0.0214
Supercontig_12.3	3989652	3990552	901	*	10.01	9.9	10.1	-0.2	0.00814	0.0215
Supercontig_12.4	1630620	1632715	2096	*	11.64	11.58	11.7	-0.12	0.00818	0.0216
Supercontig_12.4	4959911	4962273	2363	*	12.19	12.14	12.25	-0.11	0.00826	0.0218
Supercontig_12.5	5617659	5619023	1365	*	11.44	11.37	11.5	-0.13	0.00831	0.0219
Supercontig_12.1	8963506	8965467	1962	*	11.79	11.73	11.86	-0.13	0.00836	0.022
Supercontig_12.3	3592353	3594007	1655	*	11.78	11.72	11.84	-0.12	0.00836	0.022
Supercontig_12.3	3256576	3258288	1713	*	11.69	11.62	11.75	-0.12	0.00839	0.022
Supercontig_12.4	3265335	3267279	1945	*	11.88	11.82	11.93	-0.12	0.00842	0.0221
Supercontig_12.1	8603859	8606283	2425	*	12.4	12.35	12.45	-0.1	0.0085	0.0223
Supercontig_12.3	5123799	5125302	1504	*	11.67	11.6	11.73	-0.12	0.00858	0.0224
Supercontig_12.7	3916202	3917764	1563	*	11.81	11.74	11.87	-0.13	0.0086	0.0225
Supercontig_12.3	3009518	3010004	487	*	9.69	9.58	9.79	-0.22	0.00869	0.0227
Supercontig_12.1	579241	581404	2164	*	12.31	12.26	12.36	-0.1	0.00875	0.0228
Supercontig_12.3	3828051	3829593	1543	*	11.91	11.85	11.97	-0.12	0.00876	0.0228
Supercontig_12.7	1461997	1464471	2475	*	12.09	12.03	12.14	-0.11	0.0088	0.0229
Supercontig_12.4	2885234	2886798	1565	*	11.69	11.62	11.75	-0.13	0.00885	0.023
Supercontig_12.4	2053470	2055723	2254	*	12.22	12.17	12.28	-0.11	0.00886	0.023
Supercontig_12.1	4984489	4986235	1747	*	11.74	11.68	11.8	-0.12	0.00886	0.023
Supercontig_12.1	3397116	3398711	1596	*	11.77	11.7	11.83	-0.13	0.00891	0.0231
Supercontig_12.4	4913624	4914942	1319	*	11.62	11.55	11.68	-0.14	0.00909	0.0235
Supercontig_12.6	2285771	2286893	1123	*	11.33	11.26	11.4	-0.14	0.00913	0.0236
Supercontig_12.3	2174047	2175424	1378	*	11.38	11.32	11.45	-0.13	0.00923	0.0238
Supercontig_12.1	8947155	8949380	2226	*	12.44	12.38	12.49	-0.11	0.00924	0.0238
Supercontig_12.1	8790735	8791120	386	*	8.99	8.84	9.13	-0.28	0.00933	0.024
Supercontig_12.5	1534597	1535846	1250	*	11.28	11.21	11.35	-0.13	0.00937	0.0241
Supercontig_12.7	394504	397839	3336	*	12.82	12.77	12.86	-0.09	0.00963	0.0247
Supercontig_12.2	240054	241130	1077	*	10.42	10.33	10.5	-0.17	0.00966	0.0248
Supercontig_12.1	7355575	7357557	1983	*	11.84	11.78	11.9	-0.11	0.00971	0.0249
Supercontig_12.1	3191083	3193287	2205	*	12.39	12.34	12.44	-0.11	0.00972	0.0249
Supercontig_12.6	3145849	3147142	1294	*	11.17	11.1	11.24	-0.14	0.00981	0.025
Supercontig_12.1	8572014	8573941	1928	*	11.92	11.86	11.97	-0.11	0.00998	0.0254
Supercontig_12.1	2034124	2035743	1620	*	11.75	11.69	11.81	-0.12	0.0101	0.0257
Supercontig_12.1	2804935	2806458	1524	*	11.23	11.16	11.3	-0.13	0.0101	0.0257
Supercontig_12.7	3643960	3645392	1433	*	11.74	11.68	11.81	-0.12	0.0103	0.0261
Supercontig_12.5	1489087	1491416	2330	*	11.74	11.68	11.8	-0.12	0.0103	0.0261
Supercontig_12.1	1932973	1935579	2607	*	12.57	12.52	12.62	-0.1	0.0103	0.0261
Supercontig_12.4	2560852	2562341	1490	*	11.78	11.72	11.84	-0.11	0.0104	0.0263
Supercontig_12.1	4304632	4306281	1650	*	12.06	12	12.11	-0.12	0.0105	0.0265
Supercontig_12.1	2625966	2627699	1734	*	11.36	11.29	11.42	-0.13	0.0105	0.0265
Supercontig_12.7	2866585	2869058	2474	*	12.29	12.24	12.35	-0.11	0.0105	0.0266
Supercontig_12.5	4136475	4137933	1459	*	11.68	11.61	11.74	-0.13	0.0106	0.0268
Supercontig_12.2	3031336	3032455	1120	*	10.98	10.9	11.05	-0.15	0.0108	0.0272
Supercontig_12.2	2186615	2188854	2240	*	12.25	12.19	12.3	-0.11	0.0108	0.0273
Supercontig_12.2	2540320	2541468	1149	*	10.35	10.26	10.43	-0.17	0.0109	0.0273
Supercontig_12.1	7750953	7752539	1587	*	11.76	11.7	11.81	-0.11	0.0109	0.0273
Supercontig_12.4	427691	430906	3216	*	12.55	12.5	12.59	-0.09	0.0109	0.0274
Supercontig_12.4	5138285	5139089	805	*	9.41	9.28	9.52	-0.24	0.011	0.0275
Supercontig_12.2	3866344	3868041	1698	*	11.95	11.89	12	-0.11	0.011	0.0275
Supercontig_12.1	6065359	6067151	1793	*	12.1	12.04	12.16	-0.11	0.0112	0.028
Supercontig_12.2	2259865	2261266	1402	*	11.44	11.37	11.5	-0.13	0.0114	0.0285
Supercontig_12.5	3971726	3972582	857	*	9.9	9.79	10.01	-0.22	0.0115	0.0286
Supercontig_12.4	4864920	4866248	1329	*	10.62	10.54	10.7	-0.15	0.0117	0.029
Supercontig_12.5	5632315	5633790	1476	*	11.24	11.17	11.31	-0.13	0.0117	0.0291
Supercontig_12.6	1645636	1646986	1351	*	11.69	11.63	11.75	-0.11	0.012	0.0297
Supercontig_12.4	3803164	3804576	1413	*	11.49	11.42	11.56	-0.14	0.012	0.0297
Supercontig_12.2	901938	903879	1942	*	12.13	12.07	12.18	-0.11	0.0121	0.03
Supercontig_12.1	7599456	7601204	1749	*	11.75	11.7	11.81	-0.11	0.0122	0.0301
Supercontig_12.5	2340126	2341206	1081	*	11.08	11.01	11.15	-0.13	0.0122	0.0301
Supercontig_12.1	4398763	4402202	3440	*	12.92	12.88	12.96	-0.08	0.0124	0.0305
Supercontig_12.5	2454918	2456562	1645	*	11.94	11.88	12	-0.11	0.0124	0.0306
Supercontig_12.2	358606	360487	1882	*	11.92	11.87	11.97	-0.11	0.0125	0.0308
Supercontig_12.3	3114432	3115963	1532	*	11.79	11.73	11.85	-0.11	0.0125	0.0308
Supercontig_12.4	3636690	3637718	1029	*	10.93	10.86	11	-0.14	0.0127	0.0311
Supercontig_12.5	4472884	4475183	2300	*	12.3	12.25	12.35	-0.1	0.0127	0.0312
Supercontig_12.1	7689875	7692446	2572	*	12.66	12.62	12.71	-0.09	0.0128	0.0314
Supercontig_12.1	3200406	3201589	1184	*	11.4	11.33	11.46	-0.12	0.013	0.0317
Supercontig_12.6	2522151	2524033	1883	*	11.84	11.79	11.9	-0.11	0.013	0.0318
Supercontig_12.3	4423351	4423709	359	*	8.98	8.85	9.11	-0.26	0.013	0.0318
Supercontig_12.5	5152342	5154175	1834	*	11.98	11.93	12.03	-0.11	0.0131	0.032
Supercontig_12.4	2058626	2059922	1297	*	11.36	11.3	11.42	-0.12	0.0131	0.032
Supercontig_12.7	3473408	3476111	2704	*	12.41	12.36	12.46	-0.1	0.0132	0.0321
Supercontig_12.3	3365971	3366808	838	*	10.43	10.35	10.51	-0.16	0.0132	0.0321
Supercontig_12.7	3821092	3822519	1428	*	11.42	11.35	11.49	-0.13	0.0132	0.0321
Supercontig_12.6	3139700	3142965	3266	*	12.52	12.47	12.56	-0.09	0.0133	0.0323
Supercontig_12.3	4549889	4552176	2288	*	12.26	12.21	12.31	-0.1	0.0133	0.0323
Supercontig_12.1	7372224	7373562	1339	*	11.46	11.4	11.53	-0.13	0.0133	0.0324
Supercontig_12.7	1751799	1752290	492	*	8.83	8.68	8.97	-0.28	0.0133	0.0324
Supercontig_12.1	1638089	1639680	1592	*	11.95	11.89	12	-0.11	0.0134	0.0326
Supercontig_12.4	59628	61205	1578	*	11.6	11.53	11.66	-0.12	0.0135	0.0327
Supercontig_12.5	5015243	5016567	1325	*	11.27	11.2	11.34	-0.13	0.0135	0.0328
Supercontig_12.3	1452984	1455858	2875	*	12.7	12.65	12.74	-0.09	0.0136	0.0329
Supercontig_12.1	9216840	9218284	1445	*	11.89	11.84	11.95	-0.11	0.0137	0.0332
Supercontig_12.4	704876	705777	902	*	10.44	10.35	10.52	-0.17	0.0138	0.0333
Supercontig_12.3	4898948	4902788	3841	*	13.09	13.05	13.14	-0.09	0.0138	0.0333
Supercontig_12.7	4069006	4071390	2385	*	12.06	12	12.11	-0.11	0.0139	0.0335
Supercontig_12.5	2564673	2566665	1993	*	11.39	11.33	11.45	-0.12	0.0139	0.0335
Supercontig_12.3	2261317	2263319	2003	*	12.05	11.99	12.1	-0.1	0.0139	0.0335
Supercontig_12.3	2615550	2616711	1162	*	9.37	9.25	9.48	-0.23	0.014	0.0335
Supercontig_12.4	5580369	5581218	850	*	9.66	9.55	9.76	-0.21	0.014	0.0335
Supercontig_12.5	3671070	3672367	1298	*	11.61	11.55	11.66	-0.12	0.014	0.0337
Supercontig_12.4	5158672	5160667	1996	*	12.35	12.3	12.4	-0.09	0.0141	0.0339
Supercontig_12.1	8508359	8511346	2988	*	12.62	12.57	12.66	-0.09	0.0144	0.0344
Supercontig_12.6	2149591	2150893	1303	*	11.47	11.4	11.52	-0.12	0.0144	0.0344
Supercontig_12.6	32404	35079	2676	*	12.28	12.23	12.33	-0.1	0.0145	0.0346
Supercontig_12.5	736053	737716	1664	*	11.82	11.76	11.87	-0.11	0.0145	0.0347
Supercontig_12.6	1436204	1437590	1387	*	10.95	10.88	11.02	-0.13	0.0146	0.0348
Supercontig_12.3	2990816	2992917	2102	*	12.12	12.07	12.17	-0.1	0.0146	0.0349
Supercontig_12.1	1681369	1684236	2868	*	12.53	12.48	12.57	-0.09	0.0147	0.035
Supercontig_12.1	594073	596424	2352	*	12.29	12.23	12.34	-0.11	0.0147	0.035
Supercontig_12.1	2957630	2959412	1783	*	12.05	11.99	12.1	-0.11	0.0147	0.0351
Supercontig_12.1	751460	752494	1035	*	10.97	10.89	11.03	-0.14	0.0148	0.0351
Supercontig_12.1	7942596	7945104	2509	*	12.39	12.34	12.43	-0.09	0.015	0.0356
Supercontig_12.1	1249019	1251316	2298	*	12.37	12.32	12.41	-0.09	0.015	0.0356
Supercontig_12.4	2109942	2112152	2211	*	12.08	12.03	12.13	-0.1	0.0154	0.0364
Supercontig_12.5	1772537	1774527	1991	*	12.03	11.98	12.08	-0.1	0.0154	0.0364
Supercontig_12.5	1325048	1326287	1240	*	10.67	10.59	10.74	-0.15	0.0155	0.0365
Supercontig_12.7	1954280	1956530	2251	*	12.3	12.25	12.34	-0.09	0.0155	0.0366
Supercontig_12.1	2715097	2716388	1292	*	11.51	11.45	11.57	-0.12	0.0158	0.0371
Supercontig_12.1	1313013	1315021	2009	*	11.82	11.76	11.87	-0.11	0.0159	0.0374
Supercontig_12.5	2569133	2572971	3839	*	13.12	13.09	13.16	-0.07	0.0159	0.0374
Supercontig_12.1	5432430	5433954	1525	*	11.55	11.49	11.61	-0.11	0.016	0.0376
Supercontig_12.3	1125629	1126260	632	*	9.61	9.51	9.71	-0.21	0.0161	0.0378
Supercontig_12.6	649188	650585	1398	*	11.55	11.49	11.6	-0.11	0.0163	0.0383
Supercontig_12.5	3394225	3395650	1426	*	11.43	11.37	11.49	-0.12	0.0164	0.0385
Supercontig_12.1	2932837	2934618	1782	*	12.03	11.98	12.08	-0.1	0.0165	0.0386
Supercontig_12.5	1516176	1518014	1839	*	11.92	11.86	11.97	-0.11	0.0169	0.0394
Supercontig_12.1	6601231	6603094	1864	*	12	11.94	12.05	-0.1	0.0169	0.0395
Supercontig_12.6	3192056	3194510	2455	*	12.3	12.25	12.35	-0.09	0.017	0.0396
Supercontig_12.7	1791630	1792639	1010	*	11	10.94	11.06	-0.13	0.017	0.0397
Supercontig_12.5	2246887	2248741	1855	*	11.74	11.69	11.8	-0.11	0.017	0.0397
Supercontig_12.7	3063622	3065677	2056	*	12	11.95	12.05	-0.11	0.0172	0.0399
Supercontig_12.3	2737649	2738972	1324	*	11.31	11.24	11.36	-0.12	0.0172	0.04
Supercontig_12.4	5657528	5659149	1622	*	11.78	11.72	11.84	-0.12	0.0174	0.0405
Supercontig_12.1	7623539	7625215	1677	*	11.97	11.92	12.02	-0.1	0.0175	0.0405
Supercontig_12.3	608291	611123	2833	*	12.44	12.4	12.49	-0.09	0.0175	0.0406
Supercontig_12.5	4965565	4967389	1825	*	12.15	12.1	12.2	-0.1	0.0175	0.0406
Supercontig_12.6	4116142	4116971	830	*	10.39	10.31	10.47	-0.16	0.0175	0.0406
Supercontig_12.5	5028012	5029430	1419	*	10.56	10.48	10.63	-0.15	0.0177	0.041
Supercontig_12.2	4380999	4383419	2421	*	12.3	12.25	12.35	-0.09	0.0178	0.0411
Supercontig_12.2	4362162	4364804	2643	*	12.22	12.16	12.27	-0.11	0.0178	0.0411
Supercontig_12.1	4247569	4250114	2546	*	12.19	12.15	12.24	-0.1	0.018	0.0415
Supercontig_12.3	4285219	4286638	1420	*	11.67	11.61	11.72	-0.11	0.0183	0.0421
Supercontig_12.4	2565616	2566695	1080	*	10.85	10.78	10.91	-0.14	0.0183	0.0422
Supercontig_12.7	3534768	3535300	533	*	9.22	9.1	9.33	-0.23	0.0183	0.0422
Supercontig_12.3	1961067	1963357	2291	*	12.07	12.02	12.12	-0.1	0.0186	0.0428
Supercontig_12.6	2551138	2552931	1794	*	11.88	11.82	11.93	-0.1	0.0186	0.0428
Supercontig_12.2	3449935	3452694	2760	*	12.55	12.5	12.59	-0.09	0.0187	0.043
Supercontig_12.1	2004012	2006549	2538	*	12.26	12.21	12.31	-0.1	0.019	0.0436
Supercontig_12.7	2660626	2662820	2195	*	12.41	12.37	12.46	-0.09	0.019	0.0436
Supercontig_12.2	966381	968475	2095	*	12.1	12.05	12.15	-0.1	0.0192	0.044
Supercontig_12.7	1796896	1799309	2414	*	12.08	12.03	12.14	-0.11	0.0192	0.044
Supercontig_12.4	4468606	4470510	1905	*	12.18	12.13	12.23	-0.1	0.0193	0.0442
Supercontig_12.4	670468	672119	1652	*	11.99	11.94	12.04	-0.1	0.0194	0.0442
Supercontig_12.2	2659621	2660077	457	*	8.98	8.86	9.1	-0.25	0.0194	0.0443
Supercontig_12.1	9090815	9093624	2810	*	12.19	12.15	12.24	-0.09	0.0195	0.0444
Supercontig_12.7	2813956	2817333	3378	*	12.92	12.88	12.96	-0.08	0.0195	0.0444
Supercontig_12.4	5669920	5671337	1418	*	11.66	11.6	11.71	-0.11	0.0196	0.0445
Supercontig_12.3	3150712	3152400	1689	*	11.87	11.82	11.92	-0.11	0.0204	0.0463
Supercontig_12.1	8345550	8346794	1245	*	11.59	11.53	11.64	-0.11	0.0205	0.0465
Supercontig_12.5	4017786	4019161	1376	*	11.51	11.45	11.57	-0.11	0.0206	0.0466
Supercontig_12.6	1022917	1024876	1960	*	12.13	12.07	12.19	-0.11	0.0206	0.0467
Supercontig_12.4	158301	160149	1849	*	11.7	11.65	11.75	-0.11	0.0207	0.0468
Supercontig_12.1	1706363	1708014	1652	*	11.55	11.49	11.61	-0.11	0.0207	0.0468
Supercontig_12.5	3219109	3220288	1180	*	11.19	11.13	11.25	-0.12	0.0208	0.047
Supercontig_12.6	615215	618805	3591	*	12.48	12.44	12.53	-0.1	0.021	0.0474
Supercontig_12.2	3363128	3365477	2350	*	12.23	12.18	12.27	-0.09	0.0211	0.0476
Supercontig_12.5	4521142	4523538	2397	*	12.32	12.28	12.37	-0.09	0.0213	0.0479
Supercontig_12.1	7580668	7581951	1284	*	10.85	10.78	10.91	-0.13	0.0213	0.0479
Supercontig_12.1	9117958	9120515	2558	*	12.3	12.25	12.34	-0.09	0.0213	0.048
Supercontig_12.1	1440378	1443303	2926	*	12.54	12.49	12.58	-0.08	0.0216	0.0485
Supercontig_12.6	258326	261119	2794	*	12.65	12.6	12.69	-0.08	0.0218	0.0488
Supercontig_12.2	4405547	4408645	3099	*	12.28	12.24	12.33	-0.09	0.0221	0.0496
Supercontig_12.7	1468819	1470595	1777	*	11.17	11.11	11.23	-0.12	0.0224	0.0502
Supercontig_12.1	2176998	2178708	1711	*	11.93	11.88	11.98	-0.1	0.0225	0.0504
Supercontig_12.6	2613180	2614709	1530	*	11.98	11.92	12.03	-0.1	0.0226	0.0505
Supercontig_12.5	5857718	5859650	1933	*	11.94	11.89	11.99	-0.1	0.0226	0.0505
Supercontig_12.2	4053817	4055290	1474	*	11.65	11.6	11.71	-0.11	0.0226	0.0505
Supercontig_12.1	4509171	4511433	2263	*	12.39	12.35	12.44	-0.09	0.0226	0.0506
Supercontig_12.2	2719998	2720837	840	*	8.64	8.5	8.77	-0.27	0.0228	0.0508
Supercontig_12.6	176278	177293	1016	*	10.34	10.26	10.42	-0.15	0.0228	0.0509
Supercontig_12.6	4003520	4005063	1544	*	11.98	11.92	12.03	-0.1	0.0229	0.0509
Supercontig_12.1	6135785	6137025	1241	*	11.47	11.41	11.52	-0.11	0.0232	0.0517
Supercontig_12.6	3958907	3961133	2227	*	12.21	12.17	12.26	-0.09	0.0233	0.0517
Supercontig_12.5	2522963	2523818	856	*	10.32	10.24	10.4	-0.15	0.0233	0.0518
Supercontig_12.1	9457132	9460751	3620	*	12.93	12.88	12.97	-0.08	0.0234	0.0519
Supercontig_12.7	3359359	3359941	583	*	9.53	9.43	9.63	-0.2	0.0234	0.0519
Supercontig_12.4	4149013	4150955	1943	*	11.69	11.63	11.74	-0.11	0.0234	0.052
Supercontig_12.1	955544	957256	1713	*	11.76	11.71	11.82	-0.11	0.0235	0.0521
Supercontig_12.3	4613922	4616305	2384	*	12.48	12.44	12.52	-0.09	0.0236	0.0522
Supercontig_12.5	6358367	6360140	1774	*	12.18	12.13	12.23	-0.1	0.0236	0.0522
Supercontig_12.1	8071223	8074118	2896	*	12.87	12.83	12.91	-0.08	0.0237	0.0524
Supercontig_12.2	2225461	2225855	395	*	7.53	7.3	7.72	-0.41	0.0237	0.0524
Supercontig_12.1	6594827	6596206	1380	*	11.78	11.72	11.83	-0.1	0.0238	0.0525
Supercontig_12.3	3832257	3834319	2063	*	11.73	11.67	11.79	-0.12	0.0241	0.0532
Supercontig_12.1	1870552	1872756	2205	*	12.24	12.2	12.29	-0.09	0.0244	0.0538
Supercontig_12.3	5216629	5218044	1416	*	11.65	11.59	11.7	-0.11	0.0245	0.0541
Supercontig_12.1	1749927	1751111	1185	*	10.45	10.37	10.52	-0.15	0.0246	0.0542
Supercontig_12.6	2207530	2210142	2613	*	12.66	12.62	12.7	-0.08	0.0247	0.0543
Supercontig_12.4	3886663	3888576	1914	*	12.13	12.08	12.18	-0.09	0.0248	0.0545
Supercontig_12.6	4035256	4037038	1783	*	11.91	11.86	11.95	-0.1	0.0248	0.0545
Supercontig_12.3	112461	114202	1742	*	11.65	11.59	11.7	-0.11	0.025	0.0549
Supercontig_12.6	2370177	2372440	2264	*	12.36	12.32	12.41	-0.09	0.0251	0.055
Supercontig_12.2	861827	863203	1377	*	11.65	11.6	11.7	-0.1	0.0251	0.055
Supercontig_12.3	2594567	2596706	2140	*	12.23	12.19	12.28	-0.09	0.0251	0.055
Supercontig_12.1	1484985	1486583	1599	*	11.49	11.43	11.54	-0.11	0.0252	0.0552
Supercontig_12.3	1684563	1686373	1811	*	11.81	11.75	11.86	-0.1	0.0253	0.0552
Supercontig_12.4	4814871	4816539	1669	*	11.64	11.59	11.69	-0.1	0.0253	0.0553
Supercontig_12.3	1602076	1604470	2395	*	12.37	12.32	12.41	-0.09	0.0254	0.0554
Supercontig_12.3	1485393	1486406	1014	*	10.18	10.1	10.27	-0.17	0.0256	0.0559
Supercontig_12.1	5548301	5550855	2555	*	12.28	12.23	12.33	-0.09	0.0258	0.0563
Supercontig_12.4	1591096	1594184	3089	*	12.93	12.89	12.97	-0.08	0.0259	0.0565
Supercontig_12.5	3204894	3207388	2495	*	11.85	11.8	11.9	-0.1	0.0261	0.0567
Supercontig_12.5	3938043	3938918	876	*	10.35	10.28	10.42	-0.15	0.0261	0.0567
Supercontig_12.1	6829405	6831509	2105	*	12.12	12.07	12.17	-0.1	0.0261	0.0568
Supercontig_12.7	784362	785998	1637	*	11.9	11.85	11.95	-0.1	0.0264	0.0573
Supercontig_12.3	2395284	2396667	1384	*	11.68	11.62	11.74	-0.11	0.0264	0.0574
Supercontig_12.5	2215963	2218746	2784	*	12.27	12.23	12.31	-0.09	0.0265	0.0575
Supercontig_12.2	2761179	2762625	1447	*	11.81	11.76	11.86	-0.1	0.0271	0.0587
Supercontig_12.1	807830	811107	3278	*	12.61	12.57	12.65	-0.08	0.0272	0.0589
Supercontig_12.1	9570582	9572861	2280	*	12.26	12.22	12.31	-0.09	0.0273	0.0593
Supercontig_12.5	4769575	4772404	2830	*	12.67	12.63	12.71	-0.08	0.0275	0.0594
Supercontig_12.5	6090485	6092002	1518	*	11.64	11.59	11.7	-0.11	0.0275	0.0594
Supercontig_12.1	3577155	3578671	1517	*	11.92	11.88	11.97	-0.09	0.0275	0.0595
Supercontig_12.1	5089828	5090398	571	*	9.29	9.18	9.39	-0.21	0.0275	0.0595
Supercontig_12.2	2829143	2830554	1412	*	11.72	11.67	11.78	-0.1	0.0277	0.0597
Supercontig_12.1	4994246	4996304	2059	*	12.19	12.15	12.24	-0.09	0.0278	0.0599
Supercontig_12.5	2705209	2706517	1309	*	11.69	11.64	11.74	-0.1	0.028	0.0603
Supercontig_12.7	3231928	3233666	1739	*	11.83	11.79	11.88	-0.1	0.0283	0.0609
Supercontig_12.5	629289	633700	4412	*	13.11	13.08	13.14	-0.07	0.0283	0.0609
Supercontig_12.2	2608110	2609991	1882	*	11.65	11.6	11.71	-0.11	0.0284	0.0611
Supercontig_12.1	6138644	6141668	3025	*	12.71	12.66	12.75	-0.09	0.0286	0.0614
Supercontig_12.1	9376459	9377422	964	*	9.99	9.9	10.06	-0.16	0.0289	0.062
Supercontig_12.5	1460731	1461983	1253	*	11.01	10.95	11.07	-0.12	0.0289	0.062
Supercontig_12.2	1519922	1521049	1128	*	10.54	10.48	10.61	-0.13	0.0292	0.0627
Supercontig_12.3	2489156	2490340	1185	*	10.9	10.83	10.95	-0.12	0.0293	0.0627
Supercontig_12.3	1609783	1611185	1403	*	11.59	11.54	11.64	-0.1	0.0294	0.0629
Supercontig_12.1	6945188	6945653	466	*	8.89	8.77	9.01	-0.24	0.0296	0.0633
Supercontig_12.7	4006002	4008173	2172	*	12.23	12.19	12.27	-0.09	0.0301	0.0642
Supercontig_12.3	2637106	2638237	1132	*	10.87	10.81	10.93	-0.13	0.0301	0.0642
Supercontig_12.5	3292980	3293958	979	*	10.61	10.55	10.68	-0.13	0.0301	0.0643
Supercontig_12.5	3559821	3560707	887	*	9.81	9.72	9.9	-0.18	0.0304	0.065
Supercontig_12.1	8977818	8979664	1847	*	12.01	11.97	12.06	-0.09	0.0306	0.0652
Supercontig_12.3	3742967	3745012	2046	*	12.25	12.2	12.29	-0.09	0.0306	0.0653
Supercontig_12.5	3571710	3572789	1080	*	11.07	11.01	11.13	-0.12	0.0313	0.0665
Supercontig_12.2	771711	773117	1407	*	11.38	11.33	11.44	-0.11	0.0315	0.067
Supercontig_12.4	1282419	1284613	2195	*	11.88	11.84	11.93	-0.1	0.0316	0.0672
Supercontig_12.4	5410011	5411673	1663	*	11.67	11.62	11.72	-0.11	0.0318	0.0675
Supercontig_12.5	3997438	3998241	804	*	9.75	9.66	9.83	-0.17	0.0319	0.0677
Supercontig_12.4	3046565	3047372	808	*	9.9	9.81	9.98	-0.17	0.032	0.0678
Supercontig_12.1	9628261	9629613	1353	*	11.42	11.37	11.47	-0.11	0.0322	0.0681
Supercontig_12.4	34759	36582	1824	*	12.04	11.99	12.09	-0.09	0.0322	0.0681
Supercontig_12.1	2156832	2158940	2109	*	12.41	12.37	12.45	-0.09	0.0324	0.0686
Supercontig_12.7	604903	607802	2900	*	12.5	12.46	12.54	-0.08	0.0336	0.0708
Supercontig_12.5	519685	521373	1689	*	11.95	11.9	12	-0.1	0.0339	0.0715
Supercontig_12.4	3808321	3809827	1507	*	11.24	11.19	11.29	-0.11	0.034	0.0715
Supercontig_12.5	4615301	4617374	2074	*	12.03	11.98	12.07	-0.09	0.0344	0.0723
Supercontig_12.5	3681516	3682747	1232	*	11.21	11.16	11.27	-0.11	0.0345	0.0726
Supercontig_12.4	5177259	5178963	1705	*	11.61	11.56	11.66	-0.1	0.0349	0.0732
Supercontig_12.1	4648546	4651039	2494	*	12.1	12.05	12.14	-0.09	0.0351	0.0737
Supercontig_12.7	3289514	3291726	2213	*	12.3	12.26	12.34	-0.08	0.036	0.0754
Supercontig_12.5	2918006	2919536	1531	*	11.67	11.62	11.72	-0.1	0.0361	0.0755
Supercontig_12.3	5139180	5141076	1897	*	11.63	11.57	11.68	-0.11	0.0363	0.0759
Supercontig_12.4	415600	417112	1513	*	11.82	11.77	11.86	-0.09	0.0366	0.0764
Supercontig_12.4	3451244	3453137	1894	*	12.09	12.04	12.13	-0.09	0.0366	0.0764
Supercontig_12.1	7027937	7029002	1066	*	10.03	9.95	10.11	-0.15	0.0369	0.0768
Supercontig_12.7	794740	796534	1795	*	12.19	12.14	12.23	-0.08	0.0369	0.0768
Supercontig_12.1	5256133	5256839	707	*	9.69	9.6	9.78	-0.18	0.0369	0.0768
Supercontig_12.1	5342472	5344246	1775	*	11.48	11.42	11.53	-0.1	0.0369	0.0768
Supercontig_12.3	2650626	2651987	1362	*	11.39	11.34	11.44	-0.1	0.0371	0.0772
Supercontig_12.5	3087958	3089591	1634	*	11.75	11.7	11.8	-0.1	0.0373	0.0776
Supercontig_12.2	3968137	3969379	1243	*	11.19	11.13	11.25	-0.11	0.0375	0.0778
Supercontig_12.6	2715060	2717110	2051	*	12.15	12.11	12.19	-0.08	0.0378	0.0783
Supercontig_12.3	1561713	1562800	1088	*	10.73	10.67	10.79	-0.12	0.0379	0.0785
Supercontig_12.5	2103742	2105628	1887	*	11.98	11.94	12.02	-0.09	0.0379	0.0785
Supercontig_12.4	3612678	3613403	726	*	9.73	9.64	9.81	-0.17	0.0381	0.0787
Supercontig_12.1	9073861	9076782	2922	*	12.98	12.94	13.01	-0.07	0.0382	0.0789
Supercontig_12.1	5230847	5232513	1667	*	11.44	11.39	11.49	-0.1	0.0386	0.0796
Supercontig_12.5	6332822	6333854	1033	*	11.04	10.97	11.1	-0.12	0.0388	0.0799
Supercontig_12.6	231545	232179	635	*	9.92	9.84	10	-0.16	0.0388	0.08
Supercontig_12.7	1180503	1181011	509	*	9.02	8.91	9.13	-0.22	0.0389	0.08
Supercontig_12.5	2295215	2296152	938	*	10.97	10.91	11.02	-0.11	0.039	0.0802
Supercontig_12.1	5138946	5139892	947	*	10.57	10.5	10.63	-0.13	0.0391	0.0805
Supercontig_12.3	1593299	1595879	2581	*	11.88	11.83	11.93	-0.09	0.0392	0.0806
Supercontig_12.5	351176	352709	1534	*	11.4	11.35	11.45	-0.1	0.0394	0.081
Supercontig_12.1	1172719	1175994	3276	*	12.99	12.96	13.03	-0.07	0.0394	0.081
Supercontig_12.7	34071	36270	2200	*	12.28	12.24	12.32	-0.08	0.0396	0.0812
Supercontig_12.1	653370	655415	2046	*	12.01	11.97	12.06	-0.09	0.0398	0.0817
Supercontig_12.1	5190140	5191283	1144	*	11.21	11.15	11.26	-0.11	0.0402	0.0824
Supercontig_12.4	5426399	5428300	1902	*	11.99	11.94	12.03	-0.09	0.0406	0.083
Supercontig_12.3	2717049	2718429	1381	*	11.05	10.99	11.1	-0.11	0.0407	0.0833
Supercontig_12.5	4283092	4284731	1640	*	11.73	11.68	11.78	-0.09	0.041	0.0837
Supercontig_12.5	4357579	4360084	2506	*	12.45	12.41	12.48	-0.08	0.041	0.0838
Supercontig_12.7	840703	842974	2272	*	12.33	12.29	12.37	-0.08	0.0411	0.0839
Supercontig_12.7	21965	23300	1336	*	11.59	11.54	11.64	-0.1	0.0412	0.0841
Supercontig_12.1	5689780	5691036	1257	*	10.66	10.6	10.73	-0.13	0.0412	0.0841
Supercontig_12.4	497963	499973	2011	*	12.37	12.33	12.41	-0.08	0.0413	0.0842
Supercontig_12.6	1391863	1393588	1726	*	11.87	11.82	11.91	-0.09	0.0413	0.0842
Supercontig_12.3	5196188	5198802	2615	*	12.54	12.5	12.58	-0.08	0.0414	0.0844
Supercontig_12.1	6698009	6699677	1669	*	11.74	11.69	11.79	-0.1	0.0416	0.0846
Supercontig_12.2	3195519	3197509	1991	*	12.2	12.16	12.24	-0.08	0.0421	0.0856
Supercontig_12.5	5553278	5553846	569	*	9.68	9.59	9.76	-0.17	0.0425	0.0863
Supercontig_12.5	807216	809016	1801	*	12.04	11.99	12.08	-0.09	0.0429	0.0871
Supercontig_12.6	1653520	1655028	1509	*	11.64	11.59	11.69	-0.1	0.0431	0.0873
Supercontig_12.1	2236897	2238312	1416	*	11.81	11.76	11.86	-0.1	0.0431	0.0874
Supercontig_12.5	2014615	2017602	2988	*	12.51	12.47	12.55	-0.08	0.0432	0.0874
Supercontig_12.4	4664875	4666552	1678	*	12.08	12.04	12.12	-0.08	0.0432	0.0874
Supercontig_12.1	8944982	8946908	1927	*	12.12	12.08	12.16	-0.09	0.0432	0.0874
Supercontig_12.1	7530294	7532239	1946	*	11.81	11.77	11.86	-0.09	0.0435	0.088
Supercontig_12.4	2385923	2387519	1597	*	11.72	11.68	11.77	-0.09	0.044	0.0888
Supercontig_12.3	2960009	2962787	2779	*	12.46	12.42	12.49	-0.08	0.0441	0.089
Supercontig_12.3	4132080	4133748	1669	*	11.85	11.8	11.89	-0.09	0.0447	0.0899
Supercontig_12.1	8706093	8707570	1478	*	11.07	11.01	11.13	-0.11	0.0449	0.0903
Supercontig_12.3	1804857	1807329	2473	*	12.32	12.29	12.36	-0.08	0.045	0.0904
Supercontig_12.1	4812325	4813668	1344	*	11.48	11.43	11.53	-0.1	0.0451	0.0905
Supercontig_12.6	4047894	4048702	809	*	9.99	9.91	10.06	-0.15	0.0453	0.0908
Supercontig_12.1	8416636	8418414	1779	*	12.04	11.99	12.09	-0.09	0.0461	0.0923
Supercontig_12.5	2259302	2260326	1025	*	10.81	10.76	10.87	-0.11	0.0463	0.0926
Supercontig_12.1	5245525	5247944	2420	*	12.31	12.26	12.35	-0.09	0.0466	0.093
Supercontig_12.4	4190811	4191869	1059	*	10.91	10.85	10.97	-0.12	0.0466	0.093
Supercontig_12.1	6845162	6846993	1832	*	11.9	11.85	11.94	-0.09	0.0467	0.0931
Supercontig_12.3	42435	42768	334	*	8.06	7.9	8.2	-0.3	0.047	0.0936
Supercontig_12.6	2278358	2279585	1228	*	10.51	10.45	10.57	-0.13	0.0473	0.0941
Supercontig_12.1	6511454	6513242	1789	*	12.04	11.99	12.08	-0.08	0.0473	0.0941
Supercontig_12.1	5012500	5014712	2213	*	12.33	12.29	12.37	-0.08	0.0474	0.0944
Supercontig_12.3	1100072	1103045	2974	*	12.51	12.48	12.55	-0.07	0.0475	0.0944
Supercontig_12.7	1689834	1690576	743	*	9.47	9.38	9.56	-0.18	0.0477	0.0948
Supercontig_12.7	2873881	2875833	1953	*	11.98	11.93	12.02	-0.09	0.0477	0.0948
Supercontig_12.2	913028	915457	2430	*	12.26	12.22	12.3	-0.08	0.0479	0.0951
Supercontig_12.4	3893369	3894162	794	*	9.73	9.65	9.81	-0.17	0.0479	0.0951
Supercontig_12.6	3185329	3187289	1961	*	11.93	11.89	11.98	-0.09	0.0482	0.0955
Supercontig_12.6	223453	225305	1853	*	11.91	11.86	11.95	-0.09	0.0482	0.0956
Supercontig_12.2	333835	334859	1025	*	9.65	9.57	9.73	-0.17	0.0483	0.0956
Supercontig_12.5	5570445	5571072	628	*	9.42	9.32	9.51	-0.18	0.0486	0.0962
Supercontig_12.4	4345882	4347029	1148	*	10.96	10.91	11.02	-0.11	0.0486	0.0962
Supercontig_12.5	4894620	4895926	1307	*	11.38	11.33	11.43	-0.1	0.0488	0.0964
Supercontig_12.4	4945972	4947906	1935	*	12.09	12.04	12.13	-0.08	0.0491	0.0971
Supercontig_12.2	3338479	3340126	1648	*	11.82	11.77	11.86	-0.09	0.0495	0.0978
Supercontig_12.1	2927018	2928460	1443	*	11.75	11.7	11.8	-0.1	0.0496	0.0978
Supercontig_12.4	80999	81418	420	*	9.07	8.97	9.17	-0.2	0.0496	0.0979
Supercontig_12.1	4694997	4696035	1039	*	10.01	9.93	10.09	-0.16	0.0497	0.0979
Supercontig_12.7	1732485	1735025	2541	*	12.35	12.31	12.39	-0.08	0.0498	0.098

## Sheet: K4LP_dim5<WT
seqnames	start	end	width	strand	Conc	Conc_WT	Conc_dim5	Fold	p.value	FDR
Supercontig_12.4	3481227	3482279	1053	*	9.85	10.76	6.64	4.12	8.56e-248	1.25e-244
Supercontig_12.6	309430	317975	8546	*	11.84	12.73	9.13	3.6	0	0
Supercontig_12.6	319389	319847	459	*	6.65	7.43	4.86	2.56	2.04e-17	5.1e-16
Supercontig_12.6	318174	319238	1065	*	8.03	8.66	6.86	1.81	1.04e-28	5.14e-27
Supercontig_12.7	2506828	2508999	2172	*	11.73	12.35	10.65	1.7	4.52e-264	9.89e-261
Supercontig_12.2	2112548	2113342	795	*	10.52	11.12	9.46	1.66	8.92e-118	2.3e-115
Supercontig_12.7	2126768	2128027	1260	*	10.77	11.31	9.89	1.42	2.28e-121	7.68e-119
Supercontig_12.7	2072726	2074483	1758	*	11.38	11.9	10.54	1.37	4.95e-154	3.62e-151
Supercontig_12.1	3708789	3710896	2108	*	11.77	12.29	10.94	1.35	3.59e-171	3.15e-168
Supercontig_12.7	48256	49450	1195	*	10.92	11.44	10.1	1.34	1.48e-120	4.33e-118
Supercontig_12.7	2113308	2114024	717	*	9.88	10.39	9.08	1.32	8.12e-59	1.02e-56
Supercontig_12.7	2492886	2494948	2063	*	11.49	12	10.7	1.3	1.03e-148	5.62e-146
Supercontig_12.1	3593852	3595752	1901	*	11.42	11.93	10.64	1.29	8.2e-142	3.99e-139
Supercontig_12.3	4532496	4532959	464	*	8.75	9.24	7.98	1.26	9.68e-25	3.66e-23
Supercontig_12.1	9515098	9517313	2216	*	11.31	11.8	10.58	1.23	1.13e-121	4.11e-119
Supercontig_12.2	2111878	2112349	472	*	8.9	9.39	8.17	1.22	3.25e-27	1.45e-25
Supercontig_12.7	2483263	2484996	1734	*	11.61	12.08	10.9	1.18	3.09e-129	1.36e-126
Supercontig_12.1	3677645	3679114	1470	*	10.95	11.42	10.26	1.17	1.81e-93	3.77e-91
Supercontig_12.1	3664234	3666496	2263	*	11.74	12.2	11.06	1.15	4.15e-124	1.65e-121
Supercontig_12.7	2110916	2111730	815	*	10.27	10.73	9.61	1.11	2.54e-56	3.01e-54
Supercontig_12.1	4007753	4009704	1952	*	11.72	12.16	11.07	1.09	3.51e-121	1.1e-118
Supercontig_12.7	2131321	2132241	921	*	10.51	10.95	9.89	1.06	5.69e-62	7.56e-60
Supercontig_12.7	2105104	2106448	1345	*	11.31	11.74	10.69	1.05	2.47e-79	4.51e-77
Supercontig_12.1	4095776	4096880	1105	*	10.86	11.29	10.25	1.04	4.68e-72	7.89e-70
Supercontig_12.7	2919334	2920110	777	*	9.86	10.29	9.26	1.03	8.67e-38	6.78e-36
Supercontig_12.7	2511773	2513207	1435	*	11.39	11.81	10.81	1	5.02e-84	9.56e-82
Supercontig_12.7	2132900	2134380	1481	*	10.68	11.1	10.1	0.99	2.44e-57	2.97e-55
Supercontig_12.1	8893055	8893770	716	*	9.8	10.2	9.24	0.96	4.27e-28	1.99e-26
Supercontig_12.1	4041489	4043323	1835	*	11.72	12.12	11.18	0.94	7.08e-91	1.41e-88
Supercontig_12.1	3733353	3734812	1460	*	11.01	11.39	10.48	0.91	2.42e-62	3.31e-60
Supercontig_12.5	5979713	5980551	839	*	9.58	9.97	9.06	0.91	5.18e-25	2.03e-23
Supercontig_12.6	1865568	1867472	1905	*	11.89	12.26	11.39	0.87	3.47e-75	6.07e-73
Supercontig_12.1	6213448	6214733	1286	*	10.18	10.55	9.68	0.87	1.69e-34	1.16e-32
Supercontig_12.3	4611233	4612644	1412	*	10.67	11.03	10.18	0.85	3.55e-37	2.73e-35
Supercontig_12.7	2510473	2511021	549	*	9.15	9.51	8.66	0.85	1.24e-16	2.9e-15
Supercontig_12.1	3973053	3974761	1709	*	11.12	11.48	10.64	0.84	5.86e-56	6.58e-54
Supercontig_12.3	9298	10265	968	*	10.38	10.72	9.93	0.78	4.15e-31	2.45e-29
Supercontig_12.1	4333897	4334915	1019	*	10.35	10.68	9.91	0.77	5.94e-29	3.03e-27
Supercontig_12.3	673260	674034	775	*	10.41	10.74	9.98	0.76	2.18e-27	9.97e-26
Supercontig_12.4	4444953	4446839	1887	*	11.09	11.41	10.68	0.73	2.72e-43	2.43e-41
Supercontig_12.1	4201692	4202873	1182	*	10.63	10.94	10.23	0.72	1.1e-31	7.06e-30
Supercontig_12.7	2121455	2122591	1137	*	11.22	11.53	10.82	0.71	4.09e-42	3.51e-40
Supercontig_12.1	664293	665386	1094	*	10.04	10.35	9.65	0.71	1.06e-21	3.68e-20
Supercontig_12.7	2128967	2129743	777	*	9.42	9.73	9.02	0.71	1.42e-14	2.74e-13
Supercontig_12.3	674265	674892	628	*	9.35	9.65	8.98	0.67	2.91e-12	4.52e-11
Supercontig_12.1	4161312	4162220	909	*	10.21	10.5	9.86	0.64	4.34e-18	1.13e-16
Supercontig_12.5	3262844	3263697	854	*	9.73	10.01	9.37	0.64	8.58e-15	1.72e-13
Supercontig_12.6	1958811	1959411	601	*	9.35	9.63	9	0.64	7.16e-12	1.05e-10
Supercontig_12.7	3980342	3982398	2057	*	11.44	11.72	11.09	0.63	1.22e-34	8.47e-33
Supercontig_12.2	1367677	1369177	1501	*	10.78	11.06	10.43	0.63	2.05e-25	8.17e-24
Supercontig_12.3	677147	677776	630	*	9.1	9.38	8.75	0.62	5.35e-09	5.47e-08
Supercontig_12.7	2523538	2523897	360	*	8.3	8.58	7.96	0.62	7.24e-06	4.38e-05
Supercontig_12.5	3261388	3261813	426	*	8.77	9.04	8.43	0.6	1.64e-07	1.35e-06
Supercontig_12.1	3712505	3713388	884	*	9.89	10.15	9.56	0.59	1.53e-13	2.69e-12
Supercontig_12.2	1091395	1092073	679	*	9.31	9.58	8.99	0.59	5.57e-10	6.49e-09
Supercontig_12.7	2490630	2491931	1302	*	10.77	11.03	10.46	0.57	5.41e-23	1.94e-21
Supercontig_12.1	6297463	6298245	783	*	9.48	9.74	9.17	0.57	4.79e-10	5.62e-09
Supercontig_12.2	1366167	1366769	603	*	9.52	9.77	9.22	0.56	2.79e-09	2.99e-08
Supercontig_12.6	1151585	1152017	433	*	9.02	9.27	8.72	0.56	2.21e-07	1.77e-06
Supercontig_12.7	2060734	2062308	1575	*	11.26	11.51	10.96	0.55	2.18e-25	8.61e-24
Supercontig_12.3	968403	969144	742	*	9.2	9.45	8.9	0.55	2.59e-08	2.45e-07
Supercontig_12.5	850113	850729	617	*	8.79	9.04	8.49	0.55	1.5e-06	1.04e-05
Supercontig_12.3	4607208	4609008	1801	*	11.62	11.87	11.32	0.54	1.53e-29	8.08e-28
Supercontig_12.5	217512	218614	1103	*	10.39	10.63	10.09	0.54	3.56e-15	7.39e-14
Supercontig_12.1	5953950	5954782	833	*	10.27	10.51	9.98	0.54	1.23e-14	2.39e-13
Supercontig_12.5	1682302	1683402	1101	*	10.12	10.36	9.84	0.53	7.32e-13	1.21e-11
Supercontig_12.5	2507103	2507719	617	*	9.69	9.93	9.41	0.53	1.74e-10	2.16e-09
Supercontig_12.5	4039199	4039580	382	*	7.61	7.85	7.32	0.53	0.00403	0.0118
Supercontig_12.3	2814483	2815958	1476	*	10.7	10.94	10.42	0.52	3.41e-18	8.99e-17
Supercontig_12.5	1222051	1222797	747	*	9.75	9.99	9.47	0.52	1.83e-10	2.27e-09
Supercontig_12.4	1441349	1442677	1329	*	10.42	10.65	10.14	0.51	6.46e-14	1.17e-12
Supercontig_12.1	4098726	4100125	1400	*	11.53	11.76	11.26	0.5	5.43e-25	2.1e-23
Supercontig_12.1	1586062	1587395	1334	*	11.27	11.5	11	0.5	1.37e-21	4.67e-20
Supercontig_12.7	2565221	2566223	1003	*	10.15	10.37	9.88	0.5	1.66e-12	2.65e-11
Supercontig_12.7	2898196	2899173	978	*	9.86	10.09	9.59	0.5	1.56e-10	2e-09
Supercontig_12.4	1100330	1101157	828	*	9.54	9.77	9.26	0.5	1.97e-07	1.6e-06
Supercontig_12.4	2586204	2586946	743	*	9.94	10.17	9.68	0.49	1.34e-10	1.7e-09
Supercontig_12.1	3990876	3992694	1819	*	11.66	11.88	11.39	0.48	1.61e-25	6.6e-24
Supercontig_12.7	2107094	2109075	1982	*	11.66	11.88	11.4	0.48	1.63e-25	6.6e-24
Supercontig_12.1	7888156	7890223	2068	*	11.25	11.46	10.99	0.48	5.26e-21	1.72e-19
Supercontig_12.3	2105911	2107007	1097	*	10.61	10.83	10.35	0.48	3.22e-15	6.75e-14
Supercontig_12.4	844422	845107	686	*	9.99	10.21	9.73	0.48	3.02e-10	3.63e-09
Supercontig_12.5	3590602	3590928	327	*	8.76	8.99	8.5	0.48	6.38e-05	0.000313
Supercontig_12.5	196490	198341	1852	*	11.84	12.05	11.58	0.47	9.08e-21	2.93e-19
Supercontig_12.6	755501	756286	786	*	9.72	9.94	9.46	0.47	8.56e-09	8.56e-08
Supercontig_12.3	2145268	2145836	569	*	9.41	9.63	9.15	0.47	3.03e-07	2.37e-06
Supercontig_12.7	3978144	3979618	1475	*	11.16	11.37	10.91	0.46	6.28e-19	1.82e-17
Supercontig_12.4	1605238	1606599	1362	*	11.2	11.41	10.96	0.45	3.24e-18	8.62e-17
Supercontig_12.1	662526	663664	1139	*	11.26	11.47	11.01	0.45	3.43e-17	8.45e-16
Supercontig_12.1	3671716	3672275	560	*	8.9	9.11	8.66	0.45	5.04e-05	0.000253
Supercontig_12.7	547677	548120	444	*	8.55	8.76	8.31	0.45	0.000401	0.00158
Supercontig_12.3	973803	974108	306	*	8.49	8.69	8.25	0.45	0.000732	0.00265
Supercontig_12.3	78625	79833	1209	*	11.32	11.53	11.09	0.44	7.92e-18	2.03e-16
Supercontig_12.7	2556535	2557549	1015	*	10.18	10.39	9.95	0.44	1e-09	1.09e-08
Supercontig_12.4	1124832	1125350	519	*	8.18	8.38	7.94	0.44	0.00196	0.00629
Supercontig_12.2	2392581	2393491	911	*	10.87	11.07	10.64	0.43	1.17e-14	2.28e-13
Supercontig_12.1	5408997	5410224	1228	*	10.8	11	10.57	0.43	1.4e-11	2.01e-10
Supercontig_12.6	2778218	2779076	859	*	10.44	10.64	10.21	0.43	3.93e-11	5.35e-10
Supercontig_12.1	5788748	5789897	1150	*	10.24	10.44	10	0.43	3.44e-09	3.64e-08
Supercontig_12.7	3982653	3984006	1354	*	10.58	10.77	10.35	0.42	7.3e-12	1.07e-10
Supercontig_12.3	1346295	1347063	769	*	10.15	10.34	9.92	0.42	2.32e-09	2.51e-08
Supercontig_12.3	636822	637606	785	*	9.74	9.94	9.51	0.42	2.03e-07	1.64e-06
Supercontig_12.1	712397	713054	658	*	9.48	9.68	9.26	0.42	2.55e-06	1.66e-05
Supercontig_12.5	2642078	2642325	248	*	7.77	7.96	7.54	0.42	0.0121	0.03
Supercontig_12.1	4002147	4004291	2145	*	11.92	12.11	11.7	0.41	3.26e-20	1.03e-18
Supercontig_12.1	3669287	3670930	1644	*	11.96	12.15	11.73	0.41	4.13e-20	1.28e-18
Supercontig_12.1	9519236	9520202	967	*	10.72	10.91	10.5	0.41	4.92e-12	7.46e-11
Supercontig_12.5	4210218	4211252	1035	*	10.52	10.71	10.31	0.41	5.76e-11	7.65e-10
Supercontig_12.2	3097609	3098559	951	*	10.58	10.76	10.36	0.41	7.92e-11	1e-09
Supercontig_12.2	3991249	3992307	1059	*	10.38	10.57	10.16	0.41	3.23e-09	3.43e-08
Supercontig_12.1	8807645	8811060	3416	*	12.1	12.28	11.88	0.4	1.04e-22	3.68e-21
Supercontig_12.1	3675022	3676574	1553	*	11.22	11.41	11.01	0.4	2.85e-14	5.27e-13
Supercontig_12.6	1975930	1977033	1104	*	10.71	10.89	10.5	0.4	2.45e-11	3.4e-10
Supercontig_12.4	694209	695143	935	*	10.69	10.88	10.47	0.4	3.13e-10	3.75e-09
Supercontig_12.4	2979137	2980011	875	*	10.04	10.23	9.83	0.4	7.02e-08	6.17e-07
Supercontig_12.6	1885397	1885972	576	*	9.09	9.27	8.88	0.4	0.000106	0.000488
Supercontig_12.1	4365824	4366199	376	*	8.92	9.11	8.7	0.4	0.000195	0.000839
Supercontig_12.7	2537074	2538915	1842	*	11.56	11.74	11.36	0.39	7.38e-16	1.63e-14
Supercontig_12.3	4505588	4506384	797	*	10.59	10.77	10.38	0.39	2.97e-10	3.58e-09
Supercontig_12.1	4123403	4124247	845	*	9.64	9.82	9.43	0.39	6.73e-06	4.09e-05
Supercontig_12.1	100108	100680	573	*	9.42	9.6	9.21	0.39	2.3e-05	0.000124
Supercontig_12.3	4106772	4108841	2070	*	11.92	12.1	11.72	0.38	1.97e-19	5.82e-18
Supercontig_12.6	2319778	2321184	1407	*	11.28	11.46	11.08	0.38	7.94e-14	1.42e-12
Supercontig_12.3	2932485	2933221	737	*	10.28	10.46	10.08	0.38	1.3e-08	1.28e-07
Supercontig_12.4	162196	162874	679	*	10	10.17	9.79	0.38	1.61e-06	1.11e-05
Supercontig_12.4	5444326	5444854	529	*	9.3	9.48	9.1	0.38	5.38e-05	0.000269
Supercontig_12.1	4457474	4457950	477	*	9.14	9.32	8.94	0.38	0.000156	0.000692
Supercontig_12.5	302980	303453	474	*	8.84	9.02	8.64	0.38	0.000719	0.00261
Supercontig_12.2	1822873	1823357	485	*	8.37	8.55	8.17	0.38	0.00656	0.018
Supercontig_12.5	1315110	1316594	1485	*	10.81	10.98	10.61	0.37	1.19e-09	1.33e-08
Supercontig_12.1	5174256	5175480	1225	*	10.59	10.76	10.4	0.37	2.28e-09	2.47e-08
Supercontig_12.7	3297334	3298181	848	*	10.58	10.76	10.39	0.37	3.11e-09	3.32e-08
Supercontig_12.2	3560992	3561992	1001	*	10.7	10.88	10.5	0.37	3.78e-09	3.98e-08
Supercontig_12.7	2486310	2488439	2130	*	12.17	12.34	11.98	0.36	1.76e-18	4.84e-17
Supercontig_12.6	426272	427639	1368	*	11.26	11.43	11.07	0.36	1.14e-12	1.86e-11
Supercontig_12.1	1165564	1166753	1190	*	11.06	11.23	10.87	0.36	8e-12	1.17e-10
Supercontig_12.1	7360915	7362452	1538	*	10.98	11.15	10.79	0.36	1.1e-10	1.4e-09
Supercontig_12.1	9600211	9602500	2290	*	12.11	12.28	11.93	0.35	1.72e-17	4.35e-16
Supercontig_12.3	4281929	4283807	1879	*	11.85	12.02	11.67	0.35	1.83e-15	3.95e-14
Supercontig_12.1	3022377	3024024	1648	*	11.53	11.69	11.34	0.35	3.59e-12	5.47e-11
Supercontig_12.6	3199350	3200376	1027	*	10.75	10.92	10.57	0.35	2.63e-09	2.83e-08
Supercontig_12.5	3310319	3311048	730	*	10.27	10.44	10.08	0.35	1.73e-07	1.42e-06
Supercontig_12.5	5166122	5166777	656	*	9.73	9.89	9.54	0.35	3.28e-05	0.000173
Supercontig_12.7	2058490	2060020	1531	*	11.41	11.57	11.23	0.34	3.7e-12	5.62e-11
Supercontig_12.7	2560207	2561422	1216	*	11.34	11.5	11.16	0.34	2.25e-11	3.15e-10
Supercontig_12.4	3304617	3306129	1513	*	11.34	11.49	11.16	0.34	7.43e-11	1e-09
Supercontig_12.7	1027981	1029084	1104	*	11	11.16	10.82	0.34	2.76e-09	2.96e-08
Supercontig_12.1	2404890	2405842	953	*	10.44	10.6	10.26	0.34	2.08e-07	1.68e-06
Supercontig_12.6	1751518	1752348	831	*	9.86	10.02	9.68	0.34	1.42e-05	8.06e-05
Supercontig_12.1	7442605	7443326	722	*	9.25	9.41	9.07	0.34	0.000466	0.0018
Supercontig_12.5	3563297	3564919	1623	*	10.71	10.86	10.54	0.33	3.54e-08	3.25e-07
Supercontig_12.7	3538037	3539241	1205	*	10.51	10.66	10.33	0.33	1.75e-07	1.44e-06
Supercontig_12.4	688412	689213	802	*	9.73	9.88	9.55	0.33	6.32e-05	0.000311
Supercontig_12.7	1771004	1771885	882	*	9.58	9.73	9.4	0.33	0.000145	0.000647
Supercontig_12.1	7881887	7882288	402	*	8.74	8.89	8.56	0.33	0.00714	0.0193
Supercontig_12.4	2549812	2552002	2191	*	11.6	11.75	11.43	0.32	1.3e-11	1.88e-10
Supercontig_12.7	2750882	2751987	1106	*	10.8	10.95	10.63	0.32	1.6e-07	1.32e-06
Supercontig_12.4	5487196	5487974	779	*	10.33	10.48	10.16	0.32	1.01e-05	5.91e-05
Supercontig_12.4	5165320	5166221	902	*	9.73	9.88	9.56	0.32	0.000102	0.000473
Supercontig_12.1	3285805	3286488	684	*	9.27	9.42	9.1	0.32	0.000848	0.00299
Supercontig_12.1	5191922	5192405	484	*	9.19	9.35	9.02	0.32	0.00109	0.00376
Supercontig_12.1	3992923	3995896	2974	*	12.71	12.86	12.55	0.31	8.57e-19	2.45e-17
Supercontig_12.7	3143951	3145843	1893	*	11.89	12.04	11.73	0.31	4.35e-13	7.5e-12
Supercontig_12.1	3986839	3988311	1473	*	11.59	11.74	11.42	0.31	2.79e-11	3.86e-10
Supercontig_12.5	4707007	4708648	1642	*	11.37	11.52	11.21	0.31	4.41e-10	5.19e-09
Supercontig_12.1	9279006	9280100	1095	*	10.91	11.06	10.75	0.31	2.07e-08	1.96e-07
Supercontig_12.7	2649918	2650890	973	*	10.74	10.89	10.58	0.31	9.09e-08	7.88e-07
Supercontig_12.7	1910659	1911375	717	*	9.75	9.89	9.58	0.31	0.000538	0.00204
Supercontig_12.4	1628963	1629714	752	*	9.44	9.58	9.28	0.31	0.000675	0.00247
Supercontig_12.1	8185146	8185815	670	*	9.38	9.53	9.22	0.31	0.000892	0.00313
Supercontig_12.2	2215905	2216505	601	*	8.89	9.04	8.72	0.31	0.00514	0.0147
Supercontig_12.4	3709040	3711017	1978	*	11.21	11.35	11.05	0.3	5.57e-09	5.69e-08
Supercontig_12.7	4019185	4020262	1078	*	10.67	10.81	10.51	0.3	4.29e-07	3.26e-06
Supercontig_12.3	4185961	4186803	843	*	10.58	10.72	10.42	0.3	9.57e-07	6.84e-06
Supercontig_12.1	1697767	1698739	973	*	10.6	10.74	10.44	0.3	1.11e-06	7.86e-06
Supercontig_12.5	4259714	4260645	932	*	10.39	10.53	10.23	0.3	5.27e-06	3.25e-05
Supercontig_12.1	5457767	5458742	976	*	10.35	10.5	10.2	0.3	6.38e-06	3.89e-05
Supercontig_12.3	3201164	3201831	668	*	9.66	9.81	9.5	0.3	0.000253	0.00105
Supercontig_12.5	5519887	5520476	590	*	9.35	9.5	9.19	0.3	0.00113	0.00387
Supercontig_12.2	1608052	1610950	2899	*	12.44	12.58	12.28	0.29	4.77e-15	9.76e-14
Supercontig_12.5	2905808	2908139	2332	*	12.01	12.15	11.86	0.29	1.46e-11	2.08e-10
Supercontig_12.5	1908846	1910720	1875	*	11.94	12.08	11.79	0.29	3.83e-11	5.22e-10
Supercontig_12.1	6554137	6555085	949	*	11.04	11.18	10.88	0.29	3.68e-08	3.37e-07
Supercontig_12.4	3105030	3106171	1142	*	10.9	11.04	10.74	0.29	9.21e-07	6.6e-06
Supercontig_12.1	2249209	2250370	1162	*	10.62	10.75	10.46	0.29	1.5e-06	1.04e-05
Supercontig_12.5	5587131	5588376	1246	*	10.66	10.8	10.5	0.29	1.57e-06	1.08e-05
Supercontig_12.3	1231954	1233043	1090	*	10.67	10.81	10.52	0.29	1.63e-06	1.12e-05
Supercontig_12.5	5504252	5505343	1092	*	10.54	10.68	10.39	0.29	3.15e-06	2.03e-05
Supercontig_12.6	1528025	1528765	741	*	9.83	9.97	9.68	0.29	0.000228	0.000968
Supercontig_12.1	8782289	8782786	498	*	8.99	9.13	8.84	0.29	0.00628	0.0174
Supercontig_12.3	973243	973710	468	*	8.99	9.13	8.84	0.29	0.00825	0.0217
Supercontig_12.4	2665068	2666804	1737	*	11.94	12.07	11.8	0.28	8.06e-10	9.15e-09
Supercontig_12.5	4778875	4780868	1994	*	11.53	11.67	11.39	0.28	2.23e-09	2.42e-08
Supercontig_12.5	5120382	5121462	1081	*	11.23	11.36	11.08	0.28	1.14e-07	9.68e-07
Supercontig_12.6	2264787	2266091	1305	*	11.34	11.47	11.2	0.28	1.5e-07	1.25e-06
Supercontig_12.4	5497949	5499121	1173	*	10.99	11.12	10.84	0.28	3.91e-07	3.01e-06
Supercontig_12.5	1317748	1319118	1371	*	10.99	11.12	10.85	0.28	1.06e-06	7.51e-06
Supercontig_12.3	2579658	2581089	1432	*	10.86	11	10.72	0.28	1.29e-06	9.04e-06
Supercontig_12.2	2759528	2760899	1372	*	10.85	10.98	10.7	0.28	1.6e-06	1.1e-05
Supercontig_12.7	324252	325371	1120	*	10.02	10.15	9.87	0.28	0.000104	0.00048
Supercontig_12.3	2240845	2241474	630	*	9.35	9.49	9.21	0.28	0.00251	0.0078
Supercontig_12.1	3513409	3513768	360	*	9.06	9.19	8.91	0.28	0.00839	0.022
Supercontig_12.5	4332154	4333801	1648	*	11.85	11.97	11.71	0.27	1.32e-09	1.46e-08
Supercontig_12.5	4228233	4229408	1176	*	11.29	11.42	11.14	0.27	9.23e-08	7.96e-07
Supercontig_12.1	5898308	5899478	1171	*	11.2	11.32	11.06	0.27	4.85e-07	3.66e-06
Supercontig_12.3	5153352	5154408	1057	*	11.06	11.18	10.91	0.27	4.47e-06	2.8e-05
Supercontig_12.3	1628998	1629970	973	*	10.52	10.65	10.38	0.27	3.45e-05	0.00018
Supercontig_12.1	6283043	6283938	896	*	10.31	10.44	10.17	0.27	5.13e-05	0.000257
Supercontig_12.1	5421808	5422639	832	*	9.61	9.74	9.47	0.27	0.00152	0.00506
Supercontig_12.4	1753963	1754645	683	*	9.55	9.68	9.4	0.27	0.00195	0.00626
Supercontig_12.4	1939043	1939451	409	*	9.05	9.18	8.91	0.27	0.012	0.0296
Supercontig_12.1	1948042	1948469	428	*	8.99	9.12	8.85	0.27	0.0123	0.0302
Supercontig_12.5	5558868	5561419	2552	*	11.9	12.03	11.77	0.26	1.28e-09	1.42e-08
Supercontig_12.3	124631	126615	1985	*	11.58	11.71	11.45	0.26	3.85e-08	3.5e-07
Supercontig_12.3	4253313	4254758	1446	*	11.24	11.37	11.1	0.26	2.11e-07	1.69e-06
Supercontig_12.1	7622031	7623281	1251	*	11.16	11.29	11.03	0.26	6.94e-07	5.12e-06
Supercontig_12.4	2958716	2959643	928	*	10.97	11.09	10.83	0.26	1.48e-06	1.03e-05
Supercontig_12.1	4748461	4749373	913	*	10.93	11.06	10.79	0.26	1.98e-06	1.34e-05
Supercontig_12.3	4027408	4028399	992	*	10.73	10.85	10.59	0.26	5.73e-06	3.52e-05
Supercontig_12.4	1973343	1974214	872	*	10.25	10.37	10.11	0.26	0.000304	0.00123
Supercontig_12.6	1966235	1966813	579	*	8.95	9.07	8.82	0.26	0.0171	0.0398
Supercontig_12.5	4278317	4280406	2090	*	11.76	11.87	11.63	0.25	5.38e-08	4.81e-07
Supercontig_12.1	5880736	5882022	1287	*	11.6	11.72	11.47	0.25	8.52e-08	7.41e-07
Supercontig_12.1	173465	174785	1321	*	11.45	11.57	11.32	0.25	2.51e-07	2e-06
Supercontig_12.2	1549262	1550904	1643	*	11.74	11.86	11.61	0.25	2.96e-07	2.32e-06
Supercontig_12.6	335063	336248	1186	*	11.45	11.57	11.32	0.25	3.59e-07	2.78e-06
Supercontig_12.2	4359877	4361038	1162	*	11.16	11.27	11.03	0.25	2.04e-06	1.38e-05
Supercontig_12.3	2841096	2842157	1062	*	11.21	11.33	11.08	0.25	2.31e-06	1.54e-05
Supercontig_12.2	3226594	3227749	1156	*	11.25	11.37	11.13	0.25	4.55e-06	2.84e-05
Supercontig_12.4	2822700	2823694	995	*	10.92	11.04	10.79	0.25	6.4e-06	3.9e-05
Supercontig_12.2	1487298	1488778	1481	*	11.1	11.22	10.97	0.25	7.59e-06	4.57e-05
Supercontig_12.1	625108	625983	876	*	10.87	10.99	10.73	0.25	8.05e-06	4.82e-05
Supercontig_12.1	3024183	3025151	969	*	10.71	10.83	10.58	0.25	1.5e-05	8.41e-05
Supercontig_12.5	3257362	3258604	1243	*	10.61	10.73	10.48	0.25	4.46e-05	0.000228
Supercontig_12.4	3640568	3641466	899	*	10.36	10.48	10.23	0.25	0.000115	0.000527
Supercontig_12.4	1278692	1279346	655	*	10.06	10.18	9.94	0.25	0.000645	0.00237
Supercontig_12.4	2988352	2989060	709	*	9.95	10.07	9.82	0.25	0.00084	0.00297
Supercontig_12.3	5061396	5062419	1024	*	9.7	9.82	9.57	0.25	0.0028	0.00859
Supercontig_12.1	1803476	1804061	586	*	9.3	9.42	9.17	0.25	0.00874	0.0228
Supercontig_12.6	1893360	1895204	1845	*	11.94	12.05	11.81	0.24	1.2e-08	1.19e-07
Supercontig_12.1	8293274	8295153	1880	*	12.03	12.15	11.91	0.24	1.35e-08	1.32e-07
Supercontig_12.1	3323417	3326107	2691	*	12.09	12.2	11.96	0.24	1.58e-08	1.52e-07
Supercontig_12.1	2379409	2381516	2108	*	12.1	12.22	11.98	0.24	1.8e-08	1.71e-07
Supercontig_12.1	5989235	5990847	1613	*	11.62	11.73	11.49	0.24	2.03e-07	1.64e-06
Supercontig_12.3	3484580	3486058	1479	*	11.48	11.6	11.35	0.24	4.12e-07	3.15e-06
Supercontig_12.5	5789457	5790764	1308	*	11.53	11.65	11.41	0.24	6.21e-07	4.6e-06
Supercontig_12.2	1602559	1603784	1226	*	11.48	11.59	11.35	0.24	8.7e-07	6.29e-06
Supercontig_12.3	2284565	2285923	1359	*	11.32	11.43	11.19	0.24	4.23e-06	2.67e-05
Supercontig_12.1	2031996	2033185	1190	*	11.13	11.25	11.01	0.24	9.36e-06	5.53e-05
Supercontig_12.2	2090113	2091320	1208	*	11.4	11.52	11.28	0.24	2.91e-05	0.000154
Supercontig_12.1	6356696	6357588	893	*	10.64	10.75	10.51	0.24	4.75e-05	0.00024
Supercontig_12.4	2381861	2382959	1099	*	10.45	10.57	10.33	0.24	0.000143	0.000642
Supercontig_12.1	7529096	7529996	901	*	10.61	10.72	10.48	0.24	0.000175	0.000762
Supercontig_12.4	5403869	5405015	1147	*	10.41	10.53	10.29	0.24	0.000208	0.000895
Supercontig_12.4	2401975	2402853	879	*	10.41	10.53	10.29	0.24	0.000815	0.00289
Supercontig_12.1	6731315	6732096	782	*	9.85	9.96	9.72	0.24	0.00266	0.00819
Supercontig_12.1	2578492	2579175	684	*	9.61	9.73	9.49	0.24	0.00424	0.0124
Supercontig_12.6	101252	103868	2617	*	12.32	12.43	12.2	0.23	5.8e-09	5.89e-08
Supercontig_12.1	2996752	2999295	2544	*	12.36	12.47	12.24	0.23	6.14e-09	6.21e-08
Supercontig_12.6	1376384	1377787	1404	*	11.88	11.98	11.76	0.23	1.49e-07	1.24e-06
Supercontig_12.6	3267562	3269459	1898	*	11.93	12.04	11.81	0.23	3.11e-07	2.43e-06
Supercontig_12.1	5562712	5564109	1398	*	11.7	11.81	11.58	0.23	3.21e-07	2.5e-06
Supercontig_12.2	4286671	4288700	2030	*	11.51	11.62	11.39	0.23	2.52e-06	1.65e-05
Supercontig_12.4	2808425	2809644	1220	*	11.18	11.29	11.06	0.23	1.88e-05	0.000104
Supercontig_12.5	4355336	4356383	1048	*	10.88	10.99	10.77	0.23	6.64e-05	0.000323
Supercontig_12.1	1260259	1261244	986	*	10.74	10.85	10.62	0.23	0.000214	0.000916
Supercontig_12.1	1264444	1265234	791	*	10.45	10.56	10.33	0.23	0.000295	0.0012
Supercontig_12.2	3207568	3208468	901	*	10.48	10.59	10.36	0.23	0.000348	0.00139
Supercontig_12.1	8488850	8489838	989	*	10.18	10.29	10.06	0.23	0.00102	0.00354
Supercontig_12.1	9442886	9443831	946	*	10.4	10.51	10.29	0.23	0.00159	0.00523
Supercontig_12.5	1664119	1664891	773	*	10.03	10.14	9.91	0.23	0.00268	0.00827
Supercontig_12.1	2350977	2351592	616	*	9.84	9.95	9.72	0.23	0.00362	0.0108
Supercontig_12.1	6872806	6873416	611	*	9.73	9.84	9.61	0.23	0.00531	0.0151
Supercontig_12.3	587344	587959	616	*	9.33	9.44	9.21	0.23	0.0156	0.0368
Supercontig_12.1	3730244	3732626	2383	*	12.54	12.65	12.43	0.22	1e-09	1.09e-08
Supercontig_12.4	4013869	4016363	2495	*	12.18	12.29	12.06	0.22	1.76e-08	1.69e-07
Supercontig_12.5	3105497	3107460	1964	*	11.88	11.99	11.76	0.22	8.37e-07	6.07e-06
Supercontig_12.3	3763562	3765044	1483	*	11.74	11.85	11.63	0.22	1.29e-06	9.04e-06
Supercontig_12.4	4577714	4579892	2179	*	11.74	11.85	11.63	0.22	1.53e-06	1.06e-05
Supercontig_12.2	1062582	1064202	1621	*	11.78	11.89	11.67	0.22	2.64e-06	1.71e-05
Supercontig_12.4	853576	855319	1744	*	11.73	11.83	11.61	0.22	3.15e-06	2.03e-05
Supercontig_12.5	3144734	3146348	1615	*	11.53	11.63	11.41	0.22	5.56e-06	3.42e-05
Supercontig_12.2	1042943	1044283	1341	*	11.63	11.74	11.52	0.22	7.59e-06	4.57e-05
Supercontig_12.4	4376145	4377533	1389	*	11.36	11.47	11.25	0.22	8.24e-06	4.92e-05
Supercontig_12.2	943021	944600	1580	*	11.43	11.54	11.32	0.22	8.38e-06	4.99e-05
Supercontig_12.2	2690079	2691239	1161	*	11.37	11.48	11.26	0.22	1.37e-05	7.78e-05
Supercontig_12.1	9204439	9205453	1015	*	11.17	11.28	11.05	0.22	2.08e-05	0.000113
Supercontig_12.4	1935666	1937055	1390	*	11.62	11.73	11.51	0.22	2.42e-05	0.00013
Supercontig_12.5	692732	693821	1090	*	11.07	11.17	10.96	0.22	4.55e-05	0.000231
Supercontig_12.4	5675631	5676569	939	*	10.98	11.08	10.87	0.22	6.89e-05	0.000333
Supercontig_12.1	7677157	7678075	919	*	10.69	10.8	10.57	0.22	0.000238	0.001
Supercontig_12.4	3293352	3294453	1102	*	10.55	10.66	10.44	0.22	0.000419	0.00164
Supercontig_12.5	5333068	5334021	954	*	10.65	10.75	10.53	0.22	0.00045	0.00175
Supercontig_12.7	3563612	3564793	1182	*	10.6	10.71	10.49	0.22	0.000735	0.00266
Supercontig_12.7	2987782	2988346	565	*	9.22	9.33	9.1	0.22	0.0213	0.0479
Supercontig_12.3	4217833	4218183	351	*	8.82	8.93	8.7	0.22	0.0481	0.0953
Supercontig_12.1	3523146	3526054	2909	*	12.68	12.78	12.57	0.21	2.08e-09	2.27e-08
Supercontig_12.6	1897015	1899364	2350	*	12.22	12.32	12.11	0.21	1.02e-07	8.65e-07
Supercontig_12.7	3324046	3326320	2275	*	12.2	12.3	12.1	0.21	3.04e-07	2.38e-06
Supercontig_12.5	5562570	5565137	2568	*	12.29	12.39	12.18	0.21	3.27e-07	2.54e-06
Supercontig_12.7	2030431	2032262	1832	*	11.94	12.04	11.84	0.21	1.28e-06	9.02e-06
Supercontig_12.1	2429028	2430437	1410	*	11.67	11.77	11.56	0.21	4.65e-06	2.9e-05
Supercontig_12.1	1985783	1987693	1911	*	11.68	11.78	11.57	0.21	4.75e-06	2.96e-05
Supercontig_12.3	612445	614271	1827	*	11.69	11.79	11.58	0.21	4.85e-06	3.01e-05
Supercontig_12.2	2704712	2706336	1625	*	11.39	11.49	11.28	0.21	2.48e-05	0.000133
Supercontig_12.2	3812869	3814410	1542	*	11.42	11.53	11.31	0.21	2.83e-05	0.000151
Supercontig_12.6	3201416	3202914	1499	*	11.35	11.45	11.25	0.21	2.98e-05	0.000157
Supercontig_12.1	237571	238855	1285	*	11.57	11.67	11.46	0.21	3.89e-05	0.000201
Supercontig_12.1	5580781	5582031	1251	*	11.32	11.42	11.21	0.21	5.98e-05	0.000296
Supercontig_12.1	2087734	2088757	1024	*	11.06	11.16	10.95	0.21	7.75e-05	0.000368
Supercontig_12.1	3360971	3362421	1451	*	11.59	11.69	11.48	0.21	8.59e-05	0.000406
Supercontig_12.2	2796611	2797765	1155	*	11.18	11.28	11.07	0.21	9.15e-05	0.00043
Supercontig_12.2	1036695	1038103	1409	*	11.32	11.42	11.21	0.21	0.000102	0.000475
Supercontig_12.6	3104876	3106164	1289	*	11.32	11.42	11.21	0.21	0.000128	0.000582
Supercontig_12.3	2495338	2496463	1126	*	10.98	11.07	10.87	0.21	0.000157	0.000695
Supercontig_12.3	1228442	1229643	1202	*	10.81	10.91	10.7	0.21	0.000462	0.00179
Supercontig_12.4	3156382	3157560	1179	*	11	11.1	10.9	0.21	0.000474	0.00183
Supercontig_12.1	3505775	3506840	1066	*	11.03	11.13	10.92	0.21	0.000558	0.0021
Supercontig_12.1	2795483	2796453	971	*	10.3	10.4	10.19	0.21	0.00157	0.00519
Supercontig_12.5	1532508	1533322	815	*	10.1	10.21	9.99	0.21	0.00431	0.0126
Supercontig_12.4	3279708	3280447	740	*	10.06	10.16	9.95	0.21	0.00487	0.014
Supercontig_12.4	3185381	3186273	893	*	9.92	10.02	9.81	0.21	0.00831	0.0219
Supercontig_12.1	7089652	7090378	727	*	9.67	9.77	9.56	0.21	0.0136	0.033
Supercontig_12.1	1427381	1428020	640	*	9.6	9.7	9.49	0.21	0.0172	0.04
Supercontig_12.1	807023	807823	801	*	9.24	9.33	9.13	0.21	0.0322	0.0681
Supercontig_12.1	2903166	2905170	2005	*	11.97	12.07	11.87	0.2	1.79e-06	1.22e-05
Supercontig_12.5	5603208	5604830	1623	*	12.01	12.11	11.91	0.2	2.46e-06	1.62e-05
Supercontig_12.2	640469	642240	1772	*	11.93	12.03	11.83	0.2	3.38e-06	2.16e-05
Supercontig_12.1	9338792	9340643	1852	*	12.09	12.19	11.99	0.2	3.66e-06	2.33e-05
Supercontig_12.3	60233	61696	1464	*	11.84	11.94	11.74	0.2	6.2e-06	3.79e-05
Supercontig_12.7	3027496	3028763	1268	*	11.76	11.86	11.66	0.2	1.03e-05	5.99e-05
Supercontig_12.6	77245	78758	1514	*	11.67	11.76	11.57	0.2	2.49e-05	0.000133
Supercontig_12.7	2550344	2552056	1713	*	11.64	11.74	11.54	0.2	3.41e-05	0.000179
Supercontig_12.6	1991089	1992407	1319	*	11.28	11.38	11.17	0.2	7.38e-05	0.000352
Supercontig_12.1	2686545	2687776	1232	*	11.3	11.4	11.19	0.2	7.51e-05	0.000358
Supercontig_12.6	2481942	2483098	1157	*	11.26	11.36	11.16	0.2	0.000101	0.000469
Supercontig_12.4	4382672	4384735	2064	*	11.29	11.38	11.19	0.2	0.00011	0.000508
Supercontig_12.4	4899780	4901087	1308	*	11.18	11.28	11.08	0.2	0.000167	0.000733
Supercontig_12.2	3060974	3062023	1050	*	11	11.09	10.89	0.2	0.000393	0.00155
Supercontig_12.1	2647029	2648014	986	*	10.68	10.78	10.57	0.2	0.000544	0.00205
Supercontig_12.4	2230942	2232078	1137	*	10.73	10.82	10.63	0.2	0.000754	0.00271
Supercontig_12.4	2236461	2237377	917	*	10.64	10.74	10.54	0.2	0.0013	0.00437
Supercontig_12.4	2279545	2280813	1269	*	10.54	10.64	10.44	0.2	0.00201	0.00642
Supercontig_12.7	2648372	2649322	951	*	10.24	10.33	10.13	0.2	0.00675	0.0184
Supercontig_12.7	3669552	3670298	747	*	10.13	10.23	10.02	0.2	0.00698	0.019
Supercontig_12.2	2107876	2108932	1057	*	9.92	10.02	9.81	0.2	0.00778	0.0207
Supercontig_12.5	490388	491049	662	*	9.97	10.07	9.87	0.2	0.00859	0.0224
Supercontig_12.1	2857430	2858028	599	*	9.7	9.79	9.6	0.2	0.0159	0.0373
Supercontig_12.3	4315479	4316106	628	*	9.7	9.8	9.59	0.2	0.0177	0.041
Supercontig_12.4	2073553	2074185	633	*	9.41	9.51	9.31	0.2	0.0305	0.065
Supercontig_12.6	3125513	3125994	482	*	9.08	9.18	8.97	0.2	0.0448	0.09
Supercontig_12.1	9234225	9236407	2183	*	12.28	12.38	12.18	0.19	5.75e-07	4.28e-06
Supercontig_12.2	2229810	2232311	2502	*	12.02	12.11	11.92	0.19	5.15e-06	3.19e-05
Supercontig_12.7	3500176	3502002	1827	*	12.04	12.13	11.94	0.19	1.13e-05	6.52e-05
Supercontig_12.1	3091912	3094275	2364	*	11.97	12.06	11.87	0.19	2.21e-05	0.000119
Supercontig_12.3	4145954	4147367	1414	*	11.66	11.76	11.57	0.19	3.66e-05	0.00019
Supercontig_12.2	1959950	1961465	1516	*	11.66	11.75	11.56	0.19	5.71e-05	0.000283
Supercontig_12.6	1445601	1447336	1736	*	11.44	11.54	11.34	0.19	6.96e-05	0.000336
Supercontig_12.4	2174338	2175966	1629	*	11.61	11.7	11.51	0.19	0.000123	0.00056
Supercontig_12.1	7156034	7157684	1651	*	11.45	11.54	11.35	0.19	0.000165	0.000724
Supercontig_12.1	7029898	7031652	1755	*	11.08	11.17	10.98	0.19	0.000237	0.000998
Supercontig_12.7	2566789	2567973	1185	*	11.35	11.44	11.25	0.19	0.000258	0.00107
Supercontig_12.5	4757446	4758436	991	*	11.18	11.27	11.08	0.19	0.000289	0.00118
Supercontig_12.7	2521969	2523419	1451	*	11.32	11.41	11.22	0.19	0.000395	0.00156
Supercontig_12.7	1849697	1850752	1056	*	10.99	11.08	10.89	0.19	0.000487	0.00187
Supercontig_12.1	7853610	7854883	1274	*	10.95	11.04	10.85	0.19	0.000558	0.0021
Supercontig_12.3	2751252	2752417	1166	*	10.89	10.98	10.79	0.19	0.000605	0.00225
Supercontig_12.4	2135102	2136644	1543	*	10.58	10.68	10.49	0.19	0.00234	0.00733
Supercontig_12.1	387430	388541	1112	*	10	10.09	9.9	0.19	0.0114	0.0285
Supercontig_12.4	1764282	1765254	973	*	10.01	10.1	9.91	0.19	0.0148	0.0351
Supercontig_12.4	2483996	2484840	845	*	9.91	10	9.81	0.19	0.0148	0.0352
Supercontig_12.2	1389516	1392004	2489	*	12.53	12.61	12.43	0.18	9.21e-07	6.6e-06
Supercontig_12.1	3329972	3332692	2721	*	12.47	12.55	12.38	0.18	2.47e-06	1.63e-05
Supercontig_12.5	4710397	4713161	2765	*	12.33	12.42	12.24	0.18	1.16e-05	6.69e-05
Supercontig_12.3	5005364	5008013	2650	*	12.12	12.21	12.03	0.18	1.36e-05	7.76e-05
Supercontig_12.5	4171430	4173623	2194	*	12.05	12.14	11.96	0.18	1.9e-05	0.000105
Supercontig_12.6	700782	702466	1685	*	11.86	11.94	11.76	0.18	3.11e-05	0.000164
Supercontig_12.3	3665112	3667147	2036	*	11.9	11.98	11.8	0.18	3.89e-05	0.000201
Supercontig_12.6	1971536	1973192	1657	*	11.68	11.77	11.59	0.18	6.98e-05	0.000336
Supercontig_12.1	6561383	6563227	1845	*	11.74	11.82	11.64	0.18	8.51e-05	0.000402
Supercontig_12.4	5501967	5503528	1562	*	11.68	11.76	11.59	0.18	0.000145	0.000648
Supercontig_12.5	3540793	3542238	1446	*	11.55	11.64	11.46	0.18	0.000151	0.000671
Supercontig_12.1	4964732	4965988	1257	*	11.32	11.41	11.23	0.18	0.000233	0.000983
Supercontig_12.2	2336026	2337548	1523	*	11.29	11.38	11.2	0.18	0.000267	0.0011
Supercontig_12.2	2574288	2576244	1957	*	11.53	11.61	11.44	0.18	0.000283	0.00116
Supercontig_12.2	2587575	2588771	1197	*	11.25	11.33	11.15	0.18	0.000357	0.00143
Supercontig_12.7	207794	208820	1027	*	11.26	11.35	11.17	0.18	0.000496	0.00191
Supercontig_12.6	976670	978450	1781	*	11.17	11.25	11.07	0.18	0.000518	0.00198
Supercontig_12.2	2358378	2359806	1429	*	11.5	11.59	11.41	0.18	0.000521	0.00198
Supercontig_12.5	3224070	3225224	1155	*	11.32	11.41	11.23	0.18	0.000599	0.00223
Supercontig_12.5	1341412	1342393	982	*	11.05	11.14	10.96	0.18	0.000615	0.00228
Supercontig_12.2	3359153	3360359	1207	*	11.19	11.27	11.1	0.18	0.000744	0.00269
Supercontig_12.6	1720265	1721917	1653	*	11.16	11.24	11.07	0.18	0.000806	0.00287
Supercontig_12.1	5727449	5728868	1420	*	10.93	11.02	10.84	0.18	0.00107	0.00369
Supercontig_12.1	8117482	8118642	1161	*	11.14	11.23	11.05	0.18	0.00113	0.00387
Supercontig_12.7	126293	128076	1784	*	11.09	11.18	11	0.18	0.00133	0.00445
Supercontig_12.5	3399906	3400971	1066	*	10.88	10.97	10.79	0.18	0.00224	0.0071
Supercontig_12.6	3368065	3368975	911	*	10.59	10.67	10.49	0.18	0.00483	0.0139
Supercontig_12.5	4185488	4186645	1158	*	10.35	10.43	10.26	0.18	0.00782	0.0208
Supercontig_12.3	2540059	2541040	982	*	10.37	10.45	10.28	0.18	0.00796	0.0211
Supercontig_12.2	2550998	2551942	945	*	10.24	10.32	10.14	0.18	0.00939	0.0242
Supercontig_12.3	4686398	4687159	762	*	10.35	10.44	10.26	0.18	0.0108	0.0272
Supercontig_12.4	3532178	3532840	663	*	9.68	9.77	9.59	0.18	0.0342	0.072
Supercontig_12.4	3533417	3535710	2294	*	12.37	12.45	12.28	0.17	6.12e-06	3.75e-05
Supercontig_12.1	8408640	8411071	2432	*	12.51	12.59	12.42	0.17	9.86e-06	5.78e-05
Supercontig_12.5	3684318	3686079	1762	*	12.11	12.19	12.02	0.17	3.48e-05	0.000182
Supercontig_12.1	4386795	4389193	2399	*	12.12	12.2	12.04	0.17	5.4e-05	0.00027
Supercontig_12.2	2952945	2954377	1433	*	11.89	11.97	11.8	0.17	6.59e-05	0.000321
Supercontig_12.5	876390	877950	1561	*	11.87	11.95	11.78	0.17	0.000132	0.000595
Supercontig_12.7	4192472	4194573	2102	*	11.89	11.98	11.81	0.17	0.000147	0.000656
Supercontig_12.1	2762370	2764026	1657	*	11.63	11.72	11.54	0.17	0.000172	0.000755
Supercontig_12.3	986856	988166	1311	*	11.7	11.78	11.61	0.17	0.000176	0.000769
Supercontig_12.1	4746461	4748063	1603	*	11.75	11.83	11.66	0.17	0.000184	0.000796
Supercontig_12.1	8513533	8515384	1852	*	11.89	11.97	11.8	0.17	0.000218	0.000931
Supercontig_12.1	4287805	4289423	1619	*	11.6	11.68	11.51	0.17	0.000237	0.000998
Supercontig_12.1	3574310	3576074	1765	*	11.7	11.78	11.61	0.17	0.000248	0.00104
Supercontig_12.4	4587376	4588994	1619	*	11.49	11.58	11.4	0.17	0.000256	0.00106
Supercontig_12.2	1987467	1989028	1562	*	11.52	11.61	11.43	0.17	0.00029	0.00119
Supercontig_12.1	9057599	9058984	1386	*	11.46	11.55	11.38	0.17	0.000443	0.00173
Supercontig_12.3	1890141	1892452	2312	*	11.64	11.72	11.55	0.17	0.000449	0.00175
Supercontig_12.4	2078671	2080228	1558	*	11.53	11.61	11.45	0.17	0.000478	0.00184
Supercontig_12.5	1888256	1889592	1337	*	11.65	11.73	11.56	0.17	0.000546	0.00206
Supercontig_12.1	4957419	4958898	1480	*	11.37	11.45	11.28	0.17	0.000606	0.00225
Supercontig_12.1	9218659	9219970	1312	*	11.48	11.56	11.39	0.17	0.000614	0.00228
Supercontig_12.1	9559082	9560278	1197	*	11.59	11.67	11.51	0.17	0.000644	0.00237
Supercontig_12.2	1058722	1060239	1518	*	11.63	11.71	11.54	0.17	0.000743	0.00269
Supercontig_12.1	8387437	8388717	1281	*	11.25	11.34	11.16	0.17	0.000776	0.00278
Supercontig_12.6	227127	228721	1595	*	11.23	11.31	11.14	0.17	0.00115	0.00392
Supercontig_12.1	5302742	5303913	1172	*	11.12	11.21	11.04	0.17	0.00119	0.00403
Supercontig_12.1	5097642	5099415	1774	*	11.09	11.17	11	0.17	0.00121	0.00409
Supercontig_12.4	4581707	4582753	1047	*	11.05	11.14	10.97	0.17	0.00166	0.00543
Supercontig_12.5	3683074	3683991	918	*	10.92	11.01	10.84	0.17	0.00263	0.00813
Supercontig_12.1	5167439	5168660	1222	*	10.82	10.9	10.73	0.17	0.00339	0.0102
Supercontig_12.4	1300623	1301501	879	*	10.8	10.89	10.72	0.17	0.00472	0.0136
Supercontig_12.1	2639237	2640022	786	*	10.25	10.33	10.16	0.17	0.0126	0.0311
Supercontig_12.4	3708049	3708912	864	*	10.1	10.18	10.01	0.17	0.0151	0.0357
Supercontig_12.1	2549475	2550513	1039	*	10.08	10.16	10	0.17	0.0274	0.0593
Supercontig_12.4	3726101	3726697	597	*	9.67	9.75	9.58	0.17	0.0375	0.0778
Supercontig_12.5	489546	490382	837	*	9.69	9.77	9.61	0.17	0.0452	0.0908
Supercontig_12.5	5134086	5137276	3191	*	12.97	13.05	12.89	0.16	4.06e-07	3.11e-06
Supercontig_12.1	1048349	1050487	2139	*	12.15	12.23	12.07	0.16	4.79e-05	0.000242
Supercontig_12.5	4896158	4898415	2258	*	12.45	12.53	12.37	0.16	5.06e-05	0.000254
Supercontig_12.3	1957749	1959892	2144	*	12.28	12.35	12.19	0.16	9.12e-05	0.000428
Supercontig_12.3	3413335	3415370	2036	*	12.01	12.08	11.92	0.16	0.000123	0.00056
Supercontig_12.2	2708224	2710295	2072	*	12.13	12.21	12.05	0.16	0.000131	0.000589
Supercontig_12.6	3692254	3693857	1604	*	12.01	12.09	11.93	0.16	0.000154	0.000683
Supercontig_12.4	5572976	5575046	2071	*	11.92	12	11.84	0.16	0.00025	0.00104
Supercontig_12.5	4934898	4936529	1632	*	11.92	11.99	11.83	0.16	0.000257	0.00107
Supercontig_12.3	1913718	1915709	1992	*	11.85	11.93	11.77	0.16	0.00038	0.0015
Supercontig_12.6	4097865	4099354	1490	*	11.9	11.97	11.81	0.16	0.000392	0.00155
Supercontig_12.4	1186302	1187491	1190	*	11.59	11.67	11.51	0.16	0.000416	0.00163
Supercontig_12.5	2660662	2662271	1610	*	11.79	11.87	11.71	0.16	0.00044	0.00172
Supercontig_12.3	625497	627277	1781	*	11.72	11.8	11.64	0.16	0.000469	0.00181
Supercontig_12.1	4925775	4927597	1823	*	11.66	11.74	11.58	0.16	0.000527	0.002
Supercontig_12.4	1873818	1875288	1471	*	11.7	11.77	11.62	0.16	0.000582	0.00218
Supercontig_12.1	1132312	1133899	1588	*	11.45	11.53	11.37	0.16	0.000679	0.00248
Supercontig_12.7	1925316	1926577	1262	*	11.54	11.62	11.45	0.16	0.000691	0.00252
Supercontig_12.3	2527138	2528892	1755	*	11.75	11.83	11.67	0.16	0.000724	0.00263
Supercontig_12.5	4329162	4330653	1492	*	11.56	11.64	11.48	0.16	0.000766	0.00275
Supercontig_12.1	7954638	7956268	1631	*	11.61	11.69	11.53	0.16	0.000882	0.0031
Supercontig_12.3	3798687	3800572	1886	*	11.5	11.58	11.42	0.16	0.000893	0.00313
Supercontig_12.5	2371771	2373036	1266	*	11.26	11.34	11.18	0.16	0.00113	0.00387
Supercontig_12.1	6358917	6360276	1360	*	11.43	11.51	11.35	0.16	0.00113	0.00387
Supercontig_12.5	1367040	1368172	1133	*	11.43	11.51	11.35	0.16	0.00115	0.00392
Supercontig_12.5	468009	469306	1298	*	11.41	11.49	11.33	0.16	0.00119	0.00403
Supercontig_12.2	2787570	2789021	1452	*	11.56	11.64	11.48	0.16	0.00148	0.00494
Supercontig_12.1	555989	557618	1630	*	11.51	11.59	11.43	0.16	0.00152	0.00506
Supercontig_12.3	4506980	4508170	1191	*	11.26	11.34	11.18	0.16	0.00165	0.00541
Supercontig_12.1	5357630	5359060	1431	*	11.25	11.33	11.16	0.16	0.00183	0.00591
Supercontig_12.3	3852196	3853325	1130	*	11.28	11.35	11.2	0.16	0.00189	0.00609
Supercontig_12.2	2810435	2811644	1210	*	11.2	11.27	11.12	0.16	0.00214	0.00682
Supercontig_12.5	2438257	2439969	1713	*	11.53	11.61	11.45	0.16	0.00215	0.00684
Supercontig_12.6	2185497	2187158	1662	*	11.25	11.33	11.17	0.16	0.00222	0.00704
Supercontig_12.3	642138	643661	1524	*	11.1	11.18	11.02	0.16	0.00331	0.00996
Supercontig_12.7	3463061	3464174	1114	*	11.16	11.23	11.08	0.16	0.00349	0.0104
Supercontig_12.3	2241586	2243510	1925	*	11.16	11.24	11.08	0.16	0.0039	0.0115
Supercontig_12.1	8538278	8539463	1186	*	11.06	11.14	10.98	0.16	0.004	0.0118
Supercontig_12.1	2464222	2465693	1472	*	11.04	11.11	10.96	0.16	0.00404	0.0119
Supercontig_12.3	1920342	1921970	1629	*	10.97	11.04	10.88	0.16	0.00414	0.0121
Supercontig_12.5	165276	166495	1220	*	10.69	10.77	10.61	0.16	0.00623	0.0173
Supercontig_12.1	2754968	2756026	1059	*	10.8	10.88	10.72	0.16	0.00738	0.0199
Supercontig_12.5	5797412	5798557	1146	*	10.78	10.86	10.7	0.16	0.00761	0.0203
Supercontig_12.2	2809246	2810187	942	*	10.66	10.74	10.58	0.16	0.00788	0.0209
Supercontig_12.1	2830927	2831940	1014	*	10.73	10.8	10.65	0.16	0.0092	0.0238
Supercontig_12.1	7922124	7923287	1164	*	10.38	10.45	10.29	0.16	0.0157	0.0368
Supercontig_12.1	8637221	8637984	764	*	10.3	10.38	10.22	0.16	0.0188	0.0431
Supercontig_12.3	4034786	4035820	1035	*	10.4	10.48	10.32	0.16	0.0195	0.0444
Supercontig_12.4	2245712	2246658	947	*	10.18	10.26	10.1	0.16	0.0203	0.046
Supercontig_12.6	1910053	1914098	4046	*	12.99	13.07	12.92	0.15	1e-05	5.86e-05
Supercontig_12.6	1126542	1129126	2585	*	12.5	12.58	12.43	0.15	3.67e-05	0.000191
Supercontig_12.4	5111485	5114033	2549	*	12.4	12.47	12.32	0.15	5.6e-05	0.000278
Supercontig_12.5	4305642	4307425	1784	*	12.26	12.33	12.18	0.15	0.000127	0.000577
Supercontig_12.1	3170665	3174020	3356	*	12.38	12.45	12.31	0.15	0.00013	0.000586
Supercontig_12.1	1573872	1576376	2505	*	12.41	12.48	12.33	0.15	0.000144	0.000643
Supercontig_12.3	4350290	4352087	1798	*	12.01	12.08	11.93	0.15	0.000209	0.000896
Supercontig_12.2	2267071	2268782	1712	*	12.07	12.14	11.99	0.15	0.000266	0.0011
Supercontig_12.5	2472208	2474076	1869	*	12.16	12.24	12.08	0.15	0.000277	0.00114
Supercontig_12.5	4633643	4635739	2097	*	12	12.08	11.93	0.15	0.000333	0.00134
Supercontig_12.1	4990699	4992985	2287	*	12.27	12.34	12.19	0.15	0.00037	0.00147
Supercontig_12.3	1991280	1993419	2140	*	12.19	12.26	12.11	0.15	0.000414	0.00162
Supercontig_12.5	3501790	3503966	2177	*	12	12.08	11.93	0.15	0.000473	0.00183
Supercontig_12.7	3137370	3139036	1667	*	11.88	11.95	11.81	0.15	0.000802	0.00286
Supercontig_12.1	5269738	5271108	1371	*	11.87	11.94	11.8	0.15	0.00103	0.00357
Supercontig_12.1	4915403	4916831	1429	*	11.73	11.81	11.65	0.15	0.00104	0.00359
Supercontig_12.1	6364886	6366466	1581	*	11.64	11.71	11.56	0.15	0.0011	0.00378
Supercontig_12.7	3081714	3083216	1503	*	11.77	11.85	11.69	0.15	0.00117	0.00399
Supercontig_12.4	5702540	5704287	1748	*	11.7	11.77	11.62	0.15	0.00126	0.00426
Supercontig_12.1	4152520	4153857	1338	*	11.46	11.54	11.39	0.15	0.00148	0.00493
Supercontig_12.5	1251383	1252816	1434	*	11.64	11.71	11.56	0.15	0.00176	0.00572
Supercontig_12.6	1513293	1514551	1259	*	11.39	11.47	11.31	0.15	0.00237	0.00741
Supercontig_12.1	3534672	3536396	1725	*	11.28	11.36	11.2	0.15	0.00255	0.00793
Supercontig_12.6	1553459	1554486	1028	*	11.4	11.48	11.33	0.15	0.00319	0.00965
Supercontig_12.4	5496557	5497792	1236	*	11.36	11.44	11.29	0.15	0.0032	0.00968
Supercontig_12.7	1873857	1875247	1391	*	11.16	11.23	11.08	0.15	0.00325	0.00982
Supercontig_12.2	1782808	1783967	1160	*	11.41	11.48	11.33	0.15	0.00343	0.0103
Supercontig_12.3	4136169	4137428	1260	*	11.26	11.33	11.18	0.15	0.00367	0.0109
Supercontig_12.3	2643945	2645238	1294	*	11.44	11.52	11.37	0.15	0.00377	0.0111
Supercontig_12.7	3089313	3090407	1095	*	11.17	11.24	11.09	0.15	0.00452	0.0131
Supercontig_12.5	5918532	5920113	1582	*	11.15	11.22	11.07	0.15	0.00486	0.014
Supercontig_12.5	5190162	5191671	1510	*	11.51	11.58	11.43	0.15	0.00516	0.0147
Supercontig_12.4	1575122	1576203	1082	*	11	11.07	10.92	0.15	0.00517	0.0148
Supercontig_12.1	4863441	4864767	1327	*	11.41	11.48	11.33	0.15	0.00539	0.0153
Supercontig_12.5	4543670	4545000	1331	*	11.28	11.35	11.21	0.15	0.00639	0.0176
Supercontig_12.6	2028559	2029742	1184	*	11.03	11.11	10.96	0.15	0.00664	0.0182
Supercontig_12.6	1788722	1789827	1106	*	10.8	10.87	10.72	0.15	0.00977	0.0249
Supercontig_12.1	9621790	9623055	1266	*	10.78	10.85	10.7	0.15	0.00996	0.0254
Supercontig_12.1	1525733	1526516	784	*	10.64	10.71	10.56	0.15	0.0124	0.0305
Supercontig_12.2	2789750	2790812	1063	*	10.69	10.77	10.62	0.15	0.0138	0.0333
Supercontig_12.1	53500	54284	785	*	10.45	10.53	10.37	0.15	0.0149	0.0353
Supercontig_12.1	4606012	4607163	1152	*	10.54	10.62	10.47	0.15	0.0185	0.0426
Supercontig_12.2	2799401	2800534	1134	*	10.43	10.5	10.35	0.15	0.0188	0.0432
Supercontig_12.5	3001141	3002272	1132	*	10.4	10.48	10.32	0.15	0.0189	0.0433
Supercontig_12.1	4232532	4233742	1211	*	10.43	10.51	10.35	0.15	0.0195	0.0444
Supercontig_12.5	2575398	2576045	648	*	10.04	10.11	9.96	0.15	0.0418	0.0851
Supercontig_12.6	3170607	3172660	2054	*	12.33	12.4	12.26	0.14	0.000591	0.00221
Supercontig_12.4	2219819	2222135	2317	*	12.2	12.27	12.13	0.14	0.000807	0.00287
Supercontig_12.3	3760550	3762520	1971	*	12.03	12.1	11.96	0.14	0.000977	0.0034
Supercontig_12.6	4100174	4102196	2023	*	11.91	11.98	11.84	0.14	0.00101	0.0035
Supercontig_12.1	5506785	5508464	1680	*	12.02	12.09	11.95	0.14	0.00105	0.00362
Supercontig_12.5	1235487	1237302	1816	*	11.82	11.89	11.75	0.14	0.00107	0.00369
Supercontig_12.1	1686621	1688537	1917	*	11.73	11.8	11.66	0.14	0.00168	0.00548
Supercontig_12.1	54976	56704	1729	*	11.82	11.89	11.75	0.14	0.00168	0.00549
Supercontig_12.7	2545108	2546992	1885	*	12.02	12.09	11.95	0.14	0.00183	0.00591
Supercontig_12.3	1077830	1079869	2040	*	11.94	12	11.87	0.14	0.00266	0.00819
Supercontig_12.5	220492	222466	1975	*	11.92	11.99	11.85	0.14	0.00336	0.0101
Supercontig_12.7	631594	632841	1248	*	11.53	11.6	11.46	0.14	0.00345	0.0104
Supercontig_12.6	868807	870346	1540	*	11.63	11.7	11.56	0.14	0.00351	0.0105
Supercontig_12.1	7906133	7907358	1226	*	11.45	11.52	11.38	0.14	0.00357	0.0107
Supercontig_12.2	1041213	1042615	1403	*	11.45	11.52	11.38	0.14	0.00359	0.0107
Supercontig_12.3	1627190	1628564	1375	*	11.64	11.7	11.57	0.14	0.00367	0.0109
Supercontig_12.4	2095949	2097224	1276	*	11.54	11.61	11.47	0.14	0.00372	0.011
Supercontig_12.4	5371943	5373210	1268	*	11.49	11.56	11.42	0.14	0.00374	0.0111
Supercontig_12.4	4352319	4353530	1212	*	11.44	11.51	11.37	0.14	0.00377	0.0111
Supercontig_12.5	6371969	6373282	1314	*	11.68	11.75	11.61	0.14	0.00414	0.0121
Supercontig_12.4	5706288	5707553	1266	*	11.61	11.68	11.54	0.14	0.0042	0.0123
Supercontig_12.1	3514533	3515750	1218	*	11.33	11.4	11.25	0.14	0.00453	0.0131
Supercontig_12.7	3261764	3263109	1346	*	11.28	11.35	11.21	0.14	0.00476	0.0137
Supercontig_12.4	3978571	3980025	1455	*	11.73	11.8	11.66	0.14	0.00517	0.0148
Supercontig_12.5	2457080	2458177	1098	*	11.22	11.29	11.14	0.14	0.00553	0.0156
Supercontig_12.1	9371148	9372618	1471	*	11.37	11.44	11.3	0.14	0.0065	0.0179
Supercontig_12.1	7813436	7814754	1319	*	11.69	11.76	11.62	0.14	0.00677	0.0185
Supercontig_12.3	2911591	2912913	1323	*	11.28	11.35	11.21	0.14	0.00703	0.0191
Supercontig_12.3	1495161	1496406	1246	*	11.07	11.14	10.99	0.14	0.0076	0.0203
Supercontig_12.6	2377588	2378809	1222	*	11.58	11.64	11.5	0.14	0.00851	0.0223
Supercontig_12.5	815887	817629	1743	*	11.09	11.15	11.02	0.14	0.00927	0.0239
Supercontig_12.5	1353779	1355132	1354	*	11.25	11.31	11.17	0.14	0.00976	0.0249
Supercontig_12.3	2926552	2927617	1066	*	11.2	11.26	11.13	0.14	0.0104	0.0264
Supercontig_12.4	1228844	1229943	1100	*	10.84	10.91	10.76	0.14	0.0127	0.0311
Supercontig_12.4	1727913	1729045	1133	*	10.93	11	10.86	0.14	0.0143	0.0343
Supercontig_12.7	858075	858976	902	*	10.55	10.62	10.48	0.14	0.025	0.0549
Supercontig_12.3	1097947	1098901	955	*	10.23	10.3	10.16	0.14	0.0453	0.0908
Supercontig_12.5	4066658	4067638	981	*	10.11	10.18	10.04	0.14	0.0493	0.0975
Supercontig_12.7	2615131	2618429	3299	*	12.85	12.92	12.79	0.13	7.37e-05	0.000352
Supercontig_12.2	2814709	2817812	3104	*	12.67	12.74	12.61	0.13	0.00019	0.000821
Supercontig_12.1	8023088	8025402	2315	*	12.25	12.31	12.18	0.13	0.000992	0.00344
Supercontig_12.4	3796773	3799410	2638	*	12.38	12.44	12.31	0.13	0.00101	0.0035
Supercontig_12.1	9467447	9469273	1827	*	12.09	12.15	12.02	0.13	0.00117	0.00399
Supercontig_12.2	2400509	2402372	1864	*	12.08	12.14	12.01	0.13	0.00131	0.0044
Supercontig_12.1	1553468	1555810	2343	*	12.03	12.1	11.97	0.13	0.00226	0.00714
Supercontig_12.4	5667499	5669158	1660	*	11.92	11.98	11.85	0.13	0.00236	0.00739
Supercontig_12.7	3514034	3516130	2097	*	12.06	12.12	11.99	0.13	0.00243	0.00759
Supercontig_12.2	1500967	1502835	1869	*	12.03	12.09	11.97	0.13	0.0033	0.00995
Supercontig_12.7	3771516	3773053	1538	*	11.68	11.74	11.61	0.13	0.00437	0.0127
Supercontig_12.1	1665533	1666955	1423	*	11.65	11.72	11.59	0.13	0.00503	0.0144
Supercontig_12.2	1583492	1585168	1677	*	11.84	11.91	11.77	0.13	0.00523	0.0149
Supercontig_12.5	4317799	4319655	1857	*	11.74	11.8	11.68	0.13	0.00559	0.0157
Supercontig_12.2	172840	174166	1327	*	11.64	11.7	11.58	0.13	0.00608	0.0169
Supercontig_12.1	5296833	5298210	1378	*	11.55	11.62	11.48	0.13	0.00637	0.0176
Supercontig_12.3	1767122	1768398	1277	*	11.46	11.52	11.39	0.13	0.00646	0.0178
Supercontig_12.4	1311153	1312699	1547	*	11.47	11.54	11.4	0.13	0.00661	0.0181
Supercontig_12.5	4911257	4912803	1547	*	11.86	11.92	11.79	0.13	0.00668	0.0183
Supercontig_12.1	4134976	4136412	1437	*	11.61	11.67	11.55	0.13	0.00686	0.0187
Supercontig_12.1	7239758	7241577	1820	*	11.6	11.66	11.53	0.13	0.00712	0.0193
Supercontig_12.5	2140447	2142161	1715	*	11.53	11.6	11.47	0.13	0.00724	0.0195
Supercontig_12.1	8385585	8387116	1532	*	11.71	11.78	11.65	0.13	0.00745	0.02
Supercontig_12.1	8957480	8959350	1871	*	11.6	11.66	11.53	0.13	0.00765	0.0204
Supercontig_12.1	8506872	8508195	1324	*	11.54	11.6	11.48	0.13	0.00766	0.0204
Supercontig_12.1	4599590	4601182	1593	*	11.63	11.7	11.57	0.13	0.00846	0.0222
Supercontig_12.3	615909	617357	1449	*	11.24	11.3	11.17	0.13	0.00889	0.023
Supercontig_12.7	2718506	2719743	1238	*	11.46	11.53	11.4	0.13	0.00903	0.0234
Supercontig_12.5	4721850	4723426	1577	*	11.55	11.61	11.48	0.13	0.00931	0.024
Supercontig_12.5	5715550	5717171	1622	*	11.45	11.52	11.39	0.13	0.00942	0.0242
Supercontig_12.1	3544058	3545558	1501	*	11.59	11.65	11.52	0.13	0.00947	0.0243
Supercontig_12.3	3495074	3496635	1562	*	11.48	11.55	11.42	0.13	0.0095	0.0244
Supercontig_12.6	2435210	2436740	1531	*	11.81	11.88	11.74	0.13	0.0103	0.0261
Supercontig_12.1	5443586	5444942	1357	*	11.19	11.26	11.13	0.13	0.0109	0.0274
Supercontig_12.1	4521225	4522152	928	*	11.14	11.21	11.07	0.13	0.0112	0.0279
Supercontig_12.4	2384281	2385652	1372	*	11.19	11.25	11.12	0.13	0.0114	0.0285
Supercontig_12.4	1729386	1730709	1324	*	11.52	11.58	11.45	0.13	0.013	0.0318
Supercontig_12.1	6708776	6710124	1349	*	11	11.07	10.93	0.13	0.0138	0.0333
Supercontig_12.7	1396122	1397240	1119	*	10.94	11	10.87	0.13	0.0169	0.0395
Supercontig_12.5	4818924	4819979	1056	*	11.22	11.28	11.15	0.13	0.0179	0.0414
Supercontig_12.7	1794328	1795555	1228	*	11.41	11.47	11.34	0.13	0.0194	0.0444
Supercontig_12.2	2521878	2522834	957	*	10.72	10.79	10.65	0.13	0.0279	0.0601
Supercontig_12.1	3309470	3310572	1103	*	10.68	10.74	10.62	0.13	0.0292	0.0627
Supercontig_12.5	2324848	2325948	1101	*	10.66	10.72	10.59	0.13	0.0447	0.09
Supercontig_12.1	536134	537004	871	*	10.48	10.54	10.41	0.13	0.0461	0.0924
Supercontig_12.7	2652926	2656740	3815	*	13.13	13.19	13.07	0.12	0.000265	0.0011
Supercontig_12.4	2647911	2651185	3275	*	12.86	12.92	12.8	0.12	0.000357	0.00143
Supercontig_12.1	6596686	6599570	2885	*	12.55	12.61	12.49	0.12	0.00053	0.00201
Supercontig_12.3	2018266	2020958	2693	*	12.53	12.59	12.47	0.12	0.000717	0.00261
Supercontig_12.1	3095270	3098206	2937	*	12.49	12.55	12.42	0.12	0.00147	0.0049
Supercontig_12.4	4493292	4495831	2540	*	12.25	12.31	12.18	0.12	0.00173	0.00564
Supercontig_12.1	1836701	1838568	1868	*	12.18	12.24	12.12	0.12	0.00286	0.00876
Supercontig_12.5	4969919	4972231	2313	*	12.04	12.1	11.98	0.12	0.00291	0.00889
Supercontig_12.1	1437915	1439542	1628	*	12.05	12.11	11.99	0.12	0.00312	0.00948
Supercontig_12.1	5410656	5413205	2550	*	12.07	12.12	12	0.12	0.00331	0.00996
Supercontig_12.3	1397289	1398805	1517	*	12.01	12.07	11.95	0.12	0.00462	0.0133
Supercontig_12.1	2708685	2710488	1804	*	11.98	12.04	11.92	0.12	0.0047	0.0136
Supercontig_12.7	1963595	1965560	1966	*	11.82	11.88	11.76	0.12	0.00508	0.0145
Supercontig_12.4	3844955	3846566	1612	*	11.78	11.84	11.72	0.12	0.00623	0.0173
Supercontig_12.1	8141975	8143558	1584	*	11.94	12	11.88	0.12	0.00671	0.0183
Supercontig_12.1	4148195	4149882	1688	*	11.7	11.75	11.63	0.12	0.00735	0.0198
Supercontig_12.4	3693973	3695480	1508	*	11.59	11.65	11.53	0.12	0.00815	0.0215
Supercontig_12.7	3204024	3206099	2076	*	11.7	11.76	11.64	0.12	0.00859	0.0224
Supercontig_12.4	2300677	2302529	1853	*	11.69	11.74	11.63	0.12	0.00942	0.0242
Supercontig_12.3	1486960	1488564	1605	*	11.7	11.76	11.63	0.12	0.0104	0.0264
Supercontig_12.2	4369418	4370637	1220	*	11.61	11.67	11.55	0.12	0.0113	0.0281
Supercontig_12.5	4697009	4698739	1731	*	11.39	11.45	11.33	0.12	0.0119	0.0295
Supercontig_12.6	2119934	2121628	1695	*	11.73	11.78	11.67	0.12	0.0128	0.0314
Supercontig_12.4	2827502	2828867	1366	*	11.43	11.49	11.37	0.12	0.0134	0.0324
Supercontig_12.4	2172300	2173894	1595	*	11.53	11.58	11.47	0.12	0.0135	0.0328
Supercontig_12.5	5556267	5557848	1582	*	11.82	11.88	11.76	0.12	0.0136	0.0328
Supercontig_12.3	2413799	2415739	1941	*	11.87	11.93	11.81	0.12	0.0138	0.0333
Supercontig_12.2	1605106	1606534	1429	*	11.43	11.49	11.37	0.12	0.0147	0.035
Supercontig_12.5	6271852	6273163	1312	*	11.37	11.43	11.31	0.12	0.0148	0.0351
Supercontig_12.7	2019325	2020682	1358	*	11.59	11.65	11.53	0.12	0.0148	0.0351
Supercontig_12.5	2757737	2759029	1293	*	11.4	11.46	11.34	0.12	0.0154	0.0363
Supercontig_12.2	1035039	1036308	1270	*	11.58	11.64	11.52	0.12	0.0155	0.0364
Supercontig_12.2	3409627	3410827	1201	*	11.43	11.49	11.36	0.12	0.0165	0.0387
Supercontig_12.5	3008631	3009825	1195	*	11.24	11.3	11.17	0.12	0.0194	0.0442
Supercontig_12.1	5367766	5369307	1542	*	11.5	11.56	11.44	0.12	0.0212	0.0478
Supercontig_12.6	1353603	1354818	1216	*	11.27	11.33	11.21	0.12	0.0214	0.0482
Supercontig_12.7	2013651	2014777	1127	*	11.38	11.44	11.32	0.12	0.0228	0.0508
Supercontig_12.1	1982908	1983997	1090	*	11.22	11.28	11.16	0.12	0.0233	0.0519
Supercontig_12.5	4968473	4969609	1137	*	11.21	11.27	11.15	0.12	0.0235	0.052
Supercontig_12.1	7642486	7643554	1069	*	11.29	11.35	11.23	0.12	0.0236	0.0522
Supercontig_12.6	699318	700623	1306	*	11.08	11.14	11.02	0.12	0.024	0.053
Supercontig_12.7	3250668	3251876	1209	*	11	11.06	10.94	0.12	0.0245	0.0541
Supercontig_12.5	3769311	3770398	1088	*	11.25	11.31	11.19	0.12	0.025	0.0549
Supercontig_12.7	86410	87459	1050	*	10.98	11.04	10.92	0.12	0.0255	0.0556
Supercontig_12.4	1584825	1586046	1222	*	11.31	11.37	11.26	0.12	0.0264	0.0574
Supercontig_12.6	1732288	1733852	1565	*	10.9	10.96	10.84	0.12	0.0278	0.06
Supercontig_12.4	3741275	3742371	1097	*	11.07	11.13	11.01	0.12	0.0312	0.0664
Supercontig_12.3	3083048	3084289	1242	*	11	11.06	10.94	0.12	0.0334	0.0705
Supercontig_12.1	8299014	8300070	1057	*	10.8	10.86	10.74	0.12	0.0345	0.0725
Supercontig_12.4	1213348	1214461	1114	*	10.94	11	10.88	0.12	0.0408	0.0834
Supercontig_12.7	2701386	2702548	1163	*	10.63	10.69	10.57	0.12	0.0432	0.0874
Supercontig_12.1	5161793	5162682	890	*	10.5	10.56	10.43	0.12	0.0479	0.0951
Supercontig_12.3	1418991	1421515	2525	*	12.66	12.72	12.6	0.11	0.002	0.00637
Supercontig_12.2	3342378	3344963	2586	*	12.7	12.76	12.65	0.11	0.00331	0.00996
Supercontig_12.1	2416764	2419232	2469	*	12.48	12.53	12.42	0.11	0.00369	0.011
Supercontig_12.2	2028572	2030740	2169	*	12.28	12.34	12.22	0.11	0.00435	0.0127
Supercontig_12.1	7402264	7405193	2930	*	12.31	12.37	12.25	0.11	0.00457	0.0132
Supercontig_12.3	2182635	2184617	1983	*	12.32	12.38	12.27	0.11	0.00581	0.0163
Supercontig_12.3	1563332	1565702	2371	*	12.33	12.38	12.27	0.11	0.0073	0.0197
Supercontig_12.5	2254791	2256372	1582	*	12.01	12.06	11.95	0.11	0.00761	0.0203
Supercontig_12.1	4726304	4728026	1723	*	12.16	12.22	12.1	0.11	0.00766	0.0204
Supercontig_12.5	1832861	1834708	1848	*	12.05	12.11	12	0.11	0.00791	0.021
Supercontig_12.5	2380939	2383311	2373	*	12.17	12.22	12.11	0.11	0.00846	0.0222
Supercontig_12.1	2456220	2458108	1889	*	12.11	12.17	12.06	0.11	0.00878	0.0228
Supercontig_12.2	2444983	2447109	2127	*	12	12.06	11.95	0.11	0.00888	0.023
Supercontig_12.5	2452110	2453765	1656	*	11.9	11.96	11.84	0.11	0.00903	0.0234
Supercontig_12.5	2710125	2711617	1493	*	11.88	11.94	11.83	0.11	0.00957	0.0246
Supercontig_12.5	3711644	3713122	1479	*	11.85	11.91	11.8	0.11	0.00978	0.025
Supercontig_12.1	9408281	9410387	2107	*	12.09	12.14	12.03	0.11	0.00987	0.0252
Supercontig_12.5	3640839	3643043	2205	*	12.1	12.15	12.04	0.11	0.0101	0.0257
Supercontig_12.1	8192670	8194121	1452	*	11.8	11.86	11.74	0.11	0.0105	0.0265
Supercontig_12.5	4377493	4379486	1994	*	12.18	12.24	12.13	0.11	0.0105	0.0265
Supercontig_12.5	3294526	3296553	2028	*	11.8	11.86	11.74	0.11	0.0107	0.027
Supercontig_12.4	1995508	1997041	1534	*	12	12.05	11.94	0.11	0.0109	0.0273
Supercontig_12.5	2561446	2563282	1837	*	11.84	11.89	11.78	0.11	0.0111	0.0277
Supercontig_12.4	2653944	2655317	1374	*	11.78	11.84	11.73	0.11	0.0115	0.0285
Supercontig_12.2	1031682	1033340	1659	*	11.81	11.86	11.75	0.11	0.0116	0.0288
Supercontig_12.1	821633	823303	1671	*	11.99	12.05	11.94	0.11	0.0119	0.0296
Supercontig_12.5	5141373	5143159	1787	*	11.9	11.96	11.85	0.11	0.012	0.0297
Supercontig_12.6	2117965	2119584	1620	*	11.74	11.8	11.68	0.11	0.0127	0.0311
Supercontig_12.1	4886455	4888272	1818	*	12.05	12.11	12	0.11	0.0139	0.0335
Supercontig_12.4	2258766	2260049	1284	*	11.67	11.73	11.62	0.11	0.0142	0.034
Supercontig_12.5	2664032	2665573	1542	*	11.77	11.82	11.71	0.11	0.0142	0.034
Supercontig_12.1	8515957	8517932	1976	*	12.03	12.08	11.98	0.11	0.0142	0.034
Supercontig_12.2	627301	629618	2318	*	11.77	11.82	11.71	0.11	0.0145	0.0347
Supercontig_12.2	2092650	2094261	1612	*	11.91	11.97	11.86	0.11	0.0146	0.0347
Supercontig_12.1	1875777	1877385	1609	*	11.85	11.91	11.8	0.11	0.0149	0.0353
Supercontig_12.7	2713678	2715463	1786	*	11.79	11.84	11.73	0.11	0.0154	0.0364
Supercontig_12.2	2750957	2752595	1639	*	11.96	12.01	11.9	0.11	0.0162	0.038
Supercontig_12.1	9450782	9452502	1721	*	11.89	11.94	11.83	0.11	0.0164	0.0384
Supercontig_12.3	1037841	1040069	2229	*	11.92	11.97	11.86	0.11	0.0177	0.041
Supercontig_12.5	696056	697443	1388	*	11.48	11.54	11.42	0.11	0.0181	0.0417
Supercontig_12.5	6127958	6129355	1398	*	11.47	11.53	11.42	0.11	0.0184	0.0423
Supercontig_12.5	1883964	1885139	1176	*	11.52	11.57	11.46	0.11	0.0214	0.0482
Supercontig_12.5	1618540	1620379	1840	*	11.65	11.7	11.59	0.11	0.0215	0.0483
Supercontig_12.7	1208153	1209806	1654	*	11.41	11.46	11.35	0.11	0.0219	0.049
Supercontig_12.7	4177405	4178869	1465	*	11.53	11.58	11.48	0.11	0.023	0.0512
Supercontig_12.5	1329980	1331622	1643	*	11.76	11.81	11.7	0.11	0.0231	0.0514
Supercontig_12.1	8951205	8952495	1291	*	11.3	11.36	11.25	0.11	0.0255	0.0556
Supercontig_12.2	727350	728837	1488	*	11.45	11.5	11.39	0.11	0.0288	0.0617
Supercontig_12.6	1251385	1252502	1118	*	11.39	11.45	11.34	0.11	0.0295	0.0632
Supercontig_12.5	3497503	3498720	1218	*	11.26	11.32	11.21	0.11	0.0305	0.0651
Supercontig_12.1	8452996	8454661	1666	*	11.88	11.94	11.83	0.11	0.0321	0.068
Supercontig_12.6	2698421	2700151	1731	*	11.77	11.82	11.72	0.11	0.0344	0.0723
Supercontig_12.1	2654999	2656313	1315	*	11.27	11.32	11.21	0.11	0.0377	0.0782
Supercontig_12.1	7899713	7900844	1132	*	11.24	11.29	11.18	0.11	0.038	0.0786
Supercontig_12.3	1854019	1855457	1439	*	11.25	11.3	11.19	0.11	0.0408	0.0834
Supercontig_12.1	2716929	2718004	1076	*	11.29	11.34	11.24	0.11	0.0445	0.0897
Supercontig_12.5	2573383	2574451	1069	*	10.95	11	10.89	0.11	0.0447	0.0899
Supercontig_12.6	3204045	3205090	1046	*	11.15	11.2	11.09	0.11	0.0453	0.0908
Supercontig_12.6	2041126	2042580	1455	*	11.11	11.16	11.05	0.11	0.0494	0.0976
Supercontig_12.1	5694139	5696258	2120	*	12.34	12.39	12.29	0.1	0.00643	0.0177
Supercontig_12.5	1364173	1366089	1917	*	12.29	12.35	12.24	0.1	0.00757	0.0203
Supercontig_12.5	5921487	5924003	2517	*	12.54	12.59	12.49	0.1	0.00771	0.0205
Supercontig_12.1	7101872	7104466	2595	*	12.35	12.4	12.3	0.1	0.00972	0.0249
Supercontig_12.1	4203450	4206129	2680	*	12.56	12.61	12.51	0.1	0.0103	0.0261
Supercontig_12.3	1995363	1997852	2490	*	12.46	12.51	12.41	0.1	0.0108	0.0272
Supercontig_12.4	5684558	5686486	1929	*	12.17	12.22	12.12	0.1	0.0109	0.0273
Supercontig_12.7	3175177	3177717	2541	*	12.29	12.34	12.24	0.1	0.0119	0.0296
Supercontig_12.6	3653617	3655760	2144	*	12.14	12.19	12.08	0.1	0.0126	0.031
Supercontig_12.3	3780928	3783015	2088	*	12.15	12.2	12.09	0.1	0.0131	0.032
Supercontig_12.3	1293096	1295136	2041	*	12.15	12.2	12.1	0.1	0.0171	0.0397
Supercontig_12.1	5915854	5918091	2238	*	12.02	12.08	11.97	0.1	0.0189	0.0433
Supercontig_12.7	2695469	2697569	2101	*	11.93	11.97	11.88	0.1	0.0195	0.0444
Supercontig_12.1	869233	872278	3046	*	12.53	12.57	12.48	0.1	0.0202	0.0458
Supercontig_12.6	682060	683643	1584	*	11.91	11.96	11.86	0.1	0.0205	0.0465
Supercontig_12.6	3347472	3349536	2065	*	11.95	12	11.9	0.1	0.0206	0.0466
Supercontig_12.2	1611804	1614346	2543	*	12.61	12.65	12.56	0.1	0.0208	0.047
Supercontig_12.5	4226283	4227977	1695	*	11.92	11.96	11.86	0.1	0.0212	0.0479
Supercontig_12.1	5222293	5224142	1850	*	11.91	11.96	11.86	0.1	0.0247	0.0544
Supercontig_12.6	1285768	1287717	1950	*	11.78	11.83	11.72	0.1	0.0252	0.0552
Supercontig_12.2	1444455	1446254	1800	*	11.94	11.98	11.89	0.1	0.0279	0.0601
Supercontig_12.7	2574124	2575931	1808	*	11.87	11.91	11.82	0.1	0.0318	0.0676
Supercontig_12.2	2088456	2089760	1305	*	11.61	11.66	11.56	0.1	0.0326	0.069
Supercontig_12.5	2192103	2193142	1040	*	11.43	11.48	11.38	0.1	0.0331	0.07
Supercontig_12.2	3969812	3971736	1925	*	12.05	12.1	12	0.1	0.0338	0.0714
Supercontig_12.1	7633144	7634732	1589	*	11.76	11.81	11.71	0.1	0.0346	0.0728
Supercontig_12.4	1596462	1597989	1528	*	11.75	11.8	11.7	0.1	0.0347	0.0728
Supercontig_12.6	768371	770001	1631	*	11.43	11.49	11.38	0.1	0.0355	0.0744
Supercontig_12.5	1378824	1380421	1598	*	11.45	11.5	11.4	0.1	0.0359	0.0751
Supercontig_12.2	1965324	1966863	1540	*	11.36	11.42	11.31	0.1	0.0367	0.0767
Supercontig_12.5	1331785	1333199	1415	*	11.64	11.68	11.59	0.1	0.0368	0.0768
Supercontig_12.1	1673567	1675030	1464	*	11.81	11.86	11.76	0.1	0.0369	0.0768
Supercontig_12.4	3911205	3912863	1659	*	11.74	11.79	11.69	0.1	0.0371	0.0771
Supercontig_12.1	5271764	5273001	1238	*	11.62	11.67	11.57	0.1	0.0381	0.0788
Supercontig_12.5	3308841	3310124	1284	*	11.45	11.5	11.39	0.1	0.0387	0.0798
Supercontig_12.7	193125	194474	1350	*	11.51	11.55	11.46	0.1	0.042	0.0853
Supercontig_12.7	1899198	1900607	1410	*	11.39	11.43	11.34	0.1	0.0435	0.088
Supercontig_12.1	2734460	2735586	1127	*	11.5	11.55	11.45	0.1	0.0469	0.0936
Supercontig_12.3	2367240	2368432	1193	*	11.42	11.47	11.37	0.1	0.0484	0.0959
Supercontig_12.2	3017026	3021080	4055	*	13.19	13.23	13.14	0.09	0.00557	0.0157
Supercontig_12.6	3256969	3260030	3062	*	12.94	12.98	12.9	0.09	0.00654	0.018
Supercontig_12.1	7549380	7553256	3877	*	12.98	13.02	12.93	0.09	0.00867	0.0226
Supercontig_12.2	2502740	2505214	2475	*	12.48	12.52	12.43	0.09	0.0143	0.0342
Supercontig_12.5	761194	763459	2266	*	12.49	12.53	12.44	0.09	0.0172	0.04
Supercontig_12.1	7807365	7809586	2222	*	12.24	12.28	12.19	0.09	0.0261	0.0568
Supercontig_12.4	4137132	4139416	2285	*	12.3	12.35	12.26	0.09	0.0275	0.0594
Supercontig_12.1	2751753	2754123	2371	*	12.23	12.28	12.19	0.09	0.0276	0.0596
Supercontig_12.1	3996666	3999010	2345	*	12.36	12.41	12.32	0.09	0.0286	0.0615
Supercontig_12.2	4424815	4426816	2002	*	12.17	12.21	12.12	0.09	0.0335	0.0706
Supercontig_12.7	774943	776796	1854	*	12.09	12.14	12.05	0.09	0.0338	0.0714
Supercontig_12.3	1918223	1920134	1912	*	12.07	12.12	12.03	0.09	0.036	0.0755
Supercontig_12.3	1004454	1006428	1975	*	12.12	12.16	12.07	0.09	0.0369	0.0768
Supercontig_12.3	4363980	4365678	1699	*	11.74	11.79	11.69	0.09	0.0382	0.0788
Supercontig_12.5	405246	407157	1912	*	11.83	11.87	11.78	0.09	0.0404	0.0827
Supercontig_12.1	420168	421470	1303	*	11.62	11.67	11.58	0.09	0.0431	0.0874
Supercontig_12.6	1995728	1997564	1837	*	12.05	12.09	12.01	0.09	0.0441	0.0889
Supercontig_12.6	2441893	2444058	2166	*	11.71	11.75	11.66	0.09	0.0444	0.0894
Supercontig_12.6	2293971	2295421	1451	*	11.62	11.66	11.57	0.09	0.0455	0.0912
Supercontig_12.7	3592878	3594417	1540	*	11.71	11.76	11.67	0.09	0.0466	0.093
Supercontig_12.4	3178104	3179553	1450	*	11.56	11.61	11.51	0.09	0.0467	0.0931
Supercontig_12.4	1940396	1941903	1508	*	11.67	11.72	11.63	0.09	0.0497	0.0979
Supercontig_12.6	1368212	1369655	1444	*	11.74	11.79	11.7	0.09	0.0498	0.098
Supercontig_12.2	233945	235440	1496	*	11.77	11.81	11.72	0.09	0.0499	0.0982
Supercontig_12.3	1964581	1968543	3963	*	13.12	13.16	13.08	0.08	0.0108	0.0272
Supercontig_12.7	3923996	3927831	3836	*	12.87	12.91	12.83	0.08	0.0132	0.0321
Supercontig_12.5	5846354	5850468	4115	*	12.99	13.03	12.95	0.08	0.015	0.0354
Supercontig_12.1	2579745	2582837	3093	*	12.61	12.66	12.57	0.08	0.0191	0.0437
Supercontig_12.3	4147529	4150831	3303	*	13	13.04	12.96	0.08	0.0198	0.045
Supercontig_12.1	4357953	4360700	2748	*	12.68	12.72	12.64	0.08	0.0227	0.0507
Supercontig_12.5	4073070	4076232	3163	*	12.78	12.82	12.74	0.08	0.024	0.0529
Supercontig_12.5	4628878	4631650	2773	*	12.69	12.74	12.65	0.08	0.0255	0.0557
Supercontig_12.4	5595637	5597919	2283	*	12.35	12.39	12.31	0.08	0.0319	0.0677
Supercontig_12.1	1948566	1952281	3716	*	12.77	12.81	12.73	0.08	0.0366	0.0765
Supercontig_12.3	4405232	4407961	2730	*	12.39	12.43	12.35	0.08	0.0381	0.0788
Supercontig_12.1	9199650	9201676	2027	*	12.22	12.26	12.18	0.08	0.0385	0.0794
Supercontig_12.1	2898279	2900516	2238	*	12.45	12.49	12.41	0.08	0.0398	0.0817
Supercontig_12.3	3268873	3270968	2096	*	12.25	12.29	12.21	0.08	0.04	0.082
Supercontig_12.1	4278580	4280756	2177	*	12.05	12.09	12.01	0.08	0.044	0.0888
Supercontig_12.1	1559820	1561970	2151	*	12.41	12.45	12.38	0.08	0.0444	0.0895
Supercontig_12.2	3522232	3524094	1863	*	12.33	12.37	12.29	0.08	0.0466	0.093
Supercontig_12.5	4406370	4409625	3256	*	12.6	12.63	12.56	0.07	0.0378	0.0784
Supercontig_12.1	3165663	3168683	3021	*	12.52	12.55	12.48	0.07	0.0428	0.0869
Supercontig_12.3	4018636	4021493	2858	*	12.48	12.52	12.45	0.07	0.0463	0.0926
Supercontig_12.1	8353770	8356740	2971	*	13.03	13.06	13	0.06	0.0417	0.0849
