# Supplementary material for: Histone H3 lysine 4 methyltransferase is required for facultative heterochromatin at specific loci
Source: BMC Genomics. 2019 May 8;20:350. doi: 10.1186/s12864-019-5729-7 (PMC6505117; doi:10.1186/s12864-019-5729-7)
Supplement: Supplementary file 12 — Location of presumptive bivalent domains containing both H3K9me3 and H3K4me3. (XLS 55 kb) [file 12864_2019_5729_MOESM12_ESM.xls]

## Sheet: WTDD_K4_K9_bedtools_intersect
chromosome name	start position of peak	end position of peak		score		fold-change	-log10pvalue	-log10qvalue
Supercontig_12.1	384005	384043	NC_K9_macs2_replicates_p/WT_DD/WT_DD_macs2_replicates_p_peak_17	284	.	1.97529	29.5606	28.4061
Supercontig_12.1	1925736	1925968	NC_K9_macs2_replicates_p/WT_DD/WT_DD_macs2_replicates_p_peak_32	3	.	1.09946	1.07364	0.31398
Supercontig_12.1	2404903	2405200	NC_K9_macs2_replicates_p/WT_DD/WT_DD_macs2_replicates_p_peak_35	328	.	2.20686	34.0652	32.8103
Supercontig_12.1	3595663	3595715	NC_K9_macs2_replicates_p/WT_DD/WT_DD_macs2_replicates_p_peak_41	177	.	1.72822	18.7089	17.7514
Supercontig_12.1	3974691	3974758	NC_K9_macs2_replicates_p/WT_DD/WT_DD_macs2_replicates_p_peak_47	200	.	1.77518	21.0209	20.024
Supercontig_12.1	4009643	4009733	NC_K9_macs2_replicates_p/WT_DD/WT_DD_macs2_replicates_p_peak_49	252	.	1.98332	26.3327	25.231
Supercontig_12.1	4043235	4043309	NC_K9_macs2_replicates_p/WT_DD/WT_DD_macs2_replicates_p_peak_50	262	.	2.00345	27.3746	26.2593
Supercontig_12.1	4095798	4095996	NC_K9_macs2_replicates_p/WT_DD/WT_DD_macs2_replicates_p_peak_50	262	.	2.00345	27.3746	26.2593
Supercontig_12.1	4098730	4098798	NC_K9_macs2_replicates_p/WT_DD/WT_DD_macs2_replicates_p_peak_51	124	.	1.54053	13.3263	12.443
Supercontig_12.1	4333927	4334904	NC_K9_macs2_replicates_p/WT_DD/WT_DD_macs2_replicates_p_peak_55	421	.	2.48502	43.6365	42.1354
Supercontig_12.1	5773013	5773184	NC_K9_macs2_replicates_p/WT_DD/WT_DD_macs2_replicates_p_peak_74	449	.	2.55959	46.535	44.9716
Supercontig_12.1	6298256	6298270	NC_K9_macs2_replicates_p/WT_DD/WT_DD_macs2_replicates_p_peak_82	258	.	1.98609	26.9481	25.8352
Supercontig_12.1	7373322	7373564	NC_K9_macs2_replicates_p/WT_DD/WT_DD_macs2_replicates_p_peak_94	14	.	1.16031	2.20395	1.42962
Supercontig_12.1	8173605	8174286	NC_K9_macs2_replicates_p/WT_DD/WT_DD_macs2_replicates_p_peak_102	7	.	1.1376	1.51136	0.74401
Supercontig_12.1	8717275	8717616	NC_K9_macs2_replicates_p/WT_DD/WT_DD_macs2_replicates_p_peak_107	4	.	1.10412	1.20487	0.44236
Supercontig_12.1	8893751	8893767	NC_K9_macs2_replicates_p/WT_DD/WT_DD_macs2_replicates_p_peak_111	17	.	1.17868	2.5005	1.72395
Supercontig_12.1	9359978	9360076	NC_K9_macs2_replicates_p/WT_DD/WT_DD_macs2_replicates_p_peak_118	56	.	1.35817	6.43587	5.62853
Supercontig_12.1	9515095	9515240	NC_K9_macs2_replicates_p/WT_DD/WT_DD_macs2_replicates_p_peak_120	279	.	2.07995	29.1198	27.9609
Supercontig_12.2	335736	335797	NC_K9_macs2_replicates_p/WT_DD/WT_DD_macs2_replicates_p_peak_137	4	.	1.10835	1.17639	0.41439
Supercontig_12.2	742173	742284	NC_K9_macs2_replicates_p/WT_DD/WT_DD_macs2_replicates_p_peak_149	5	.	1.12095	1.28833	0.52447
Supercontig_12.2	742552	742788	NC_K9_macs2_replicates_p/WT_DD/WT_DD_macs2_replicates_p_peak_149	5	.	1.12095	1.28833	0.52447
Supercontig_12.2	1151970	1155104	NC_K9_macs2_replicates_p/WT_DD/WT_DD_macs2_replicates_p_peak_154	199	.	1.86196	20.9084	19.9002
Supercontig_12.2	1630812	1630973	NC_K9_macs2_replicates_p/WT_DD/WT_DD_macs2_replicates_p_peak_156	14	.	1.16783	2.28346	1.49715
Supercontig_12.2	1988849	1989028	NC_K9_macs2_replicates_p/WT_DD/WT_DD_macs2_replicates_p_peak_162	381	.	2.31485	39.5013	38.1075
Supercontig_12.2	2170948	2171175	NC_K9_macs2_replicates_p/WT_DD/WT_DD_macs2_replicates_p_peak_163	411	.	2.46602	42.5527	41.103
Supercontig_12.2	2231426	2232103	NC_K9_macs2_replicates_p/WT_DD/WT_DD_macs2_replicates_p_peak_166	400	.	2.31553	41.5023	40.0485
Supercontig_12.2	4045625	4046194	NC_K9_macs2_replicates_p/WT_DD/WT_DD_macs2_replicates_p_peak_183	7	.	1.13369	1.5184	0.75064
Supercontig_12.3	61460	61681	NC_K9_macs2_replicates_p/WT_DD/WT_DD_macs2_replicates_p_peak_194	172	.	1.70018	18.2293	17.2818
Supercontig_12.3	402710	402927	NC_K9_macs2_replicates_p/WT_DD/WT_DD_macs2_replicates_p_peak_214	6	.	1.11943	1.42331	0.65706
Supercontig_12.3	417513	417609	NC_K9_macs2_replicates_p/WT_DD/WT_DD_macs2_replicates_p_peak_215	4	.	1.10379	1.19375	0.43133
Supercontig_12.3	673242	673557	NC_K9_macs2_replicates_p/WT_DD/WT_DD_macs2_replicates_p_peak_222	77	.	1.40419	8.59527	7.76824
Supercontig_12.3	2612445	2612544	NC_K9_macs2_replicates_p/WT_DD/WT_DD_macs2_replicates_p_peak_236	8	.	1.15357	1.636	0.86677
Supercontig_12.3	4281907	4282219	NC_K9_macs2_replicates_p/WT_DD/WT_DD_macs2_replicates_p_peak_246	496	.	2.76346	51.3742	49.6287
Supercontig_12.3	4532499	4532966	NC_K9_macs2_replicates_p/WT_DD/WT_DD_macs2_replicates_p_peak_251	207	.	1.80611	21.7942	20.7831
Supercontig_12.3	5061373	5062292	NC_K9_macs2_replicates_p/WT_DD/WT_DD_macs2_replicates_p_peak_305	242	.	1.92905	25.3631	24.2828
Supercontig_12.3	5270615	5270812	NC_K9_macs2_replicates_p/WT_DD/WT_DD_macs2_replicates_p_peak_313	168	.	1.76329	17.8325	16.8492
Supercontig_12.4	1125256	1125325	NC_K9_macs2_replicates_p/WT_DD/WT_DD_macs2_replicates_p_peak_378	327	.	2.20809	33.962	32.7109
Supercontig_12.4	1761189	1761452	NC_K9_macs2_replicates_p/WT_DD/WT_DD_macs2_replicates_p_peak_384	51	.	1.32896	5.96439	5.16086
Supercontig_12.4	3481302	3482052	NC_K9_macs2_replicates_p/WT_DD/WT_DD_macs2_replicates_p_peak_396	16	.	1.19533	2.43703	1.66039
Supercontig_12.5	2643060	2643243	NC_K9_macs2_replicates_p/WT_DD/WT_DD_macs2_replicates_p_peak_466	5	.	1.12106	1.35057	0.58539
Supercontig_12.5	3046691	3046913	NC_K9_macs2_replicates_p/WT_DD/WT_DD_macs2_replicates_p_peak_470	21	.	1.25842	2.89114	2.1103
Supercontig_12.5	3047709	3047975	NC_K9_macs2_replicates_p/WT_DD/WT_DD_macs2_replicates_p_peak_470	21	.	1.25842	2.89114	2.1103
Supercontig_12.5	5405792	5405847	NC_K9_macs2_replicates_p/WT_DD/WT_DD_macs2_replicates_p_peak_490	445	.	2.52493	46.0972	44.5445
Supercontig_12.6	318196	319240	NC_K9_macs2_replicates_p/WT_DD/WT_DD_macs2_replicates_p_peak_542	386	.	3.27899	40.1468	38.6409
Supercontig_12.6	319382	319883	NC_K9_macs2_replicates_p/WT_DD/WT_DD_macs2_replicates_p_peak_542	386	.	3.27899	40.1468	38.6409
Supercontig_12.6	309477	317894	NC_K9_macs2_replicates_p/WT_DD/WT_DD_macs2_replicates_p_peak_542	386	.	3.27899	40.1468	38.6409
Supercontig_12.6	1177510	1177726	NC_K9_macs2_replicates_p/WT_DD/WT_DD_macs2_replicates_p_peak_560	354	.	2.25853	36.8052	35.4763
Supercontig_12.6	1179462	1179766	NC_K9_macs2_replicates_p/WT_DD/WT_DD_macs2_replicates_p_peak_560	354	.	2.25853	36.8052	35.4763
Supercontig_12.7	49383	49450	NC_K9_macs2_replicates_p/WT_DD/WT_DD_macs2_replicates_p_peak_624	32	.	1.27055	4.01995	3.23099
Supercontig_12.7	1027952	1028292	NC_K9_macs2_replicates_p/WT_DD/WT_DD_macs2_replicates_p_peak_654	322	.	2.16624	33.5017	32.2621
Supercontig_12.7	1124443	1124741	NC_K9_macs2_replicates_p/WT_DD/WT_DD_macs2_replicates_p_peak_656	422	.	2.56876	43.7601	42.2127
Supercontig_12.7	1240200	1240486	NC_K9_macs2_replicates_p/WT_DD/WT_DD_macs2_replicates_p_peak_658	7	.	1.13001	1.47454	0.70786
Supercontig_12.7	2105134	2105186	NC_K9_macs2_replicates_p/WT_DD/WT_DD_macs2_replicates_p_peak_671	249	.	1.96672	26.0638	24.9773
Supercontig_12.7	2122256	2122598	NC_K9_macs2_replicates_p/WT_DD/WT_DD_macs2_replicates_p_peak_672	110	.	1.49	11.9226	11.0538
Supercontig_12.7	2494936	2494943	NC_K9_macs2_replicates_p/WT_DD/WT_DD_macs2_replicates_p_peak_674	220	.	1.85578	23.1246	22.0885
Supercontig_12.7	2810944	2811078	NC_K9_macs2_replicates_p/WT_DD/WT_DD_macs2_replicates_p_peak_678	483	.	2.64516	50.0786	48.382

## Sheet: WTLP_K4_K9_bedtools_intersect
Supercontig_12.1	2404891	2405288	NC_K9_macs2_replicates_p/WT_LP/WT_LP30_macs2_replicates_p_peak_26	278	.	2.11784	29.1254	27.8625
Supercontig_12.1	3595680	3595724	NC_K9_macs2_replicates_p/WT_LP/WT_LP30_macs2_replicates_p_peak_34	139	.	1.64747	14.9237	13.9715
Supercontig_12.1	3974711	3974731	NC_K9_macs2_replicates_p/WT_LP/WT_LP30_macs2_replicates_p_peak_40	168	.	1.71711	17.8331	16.8253
Supercontig_12.1	4043257	4043274	NC_K9_macs2_replicates_p/WT_LP/WT_LP30_macs2_replicates_p_peak_43	215	.	1.9133	22.7024	21.5911
Supercontig_12.1	4095765	4095956	NC_K9_macs2_replicates_p/WT_LP/WT_LP30_macs2_replicates_p_peak_43	215	.	1.9133	22.7024	21.5911
Supercontig_12.1	4098738	4098759	NC_K9_macs2_replicates_p/WT_LP/WT_LP30_macs2_replicates_p_peak_44	106	.	1.5042	11.5498	10.6523
Supercontig_12.1	4333926	4334888	NC_K9_macs2_replicates_p/WT_LP/WT_LP30_macs2_replicates_p_peak_48	359	.	2.37934	37.4519	35.9502
Supercontig_12.1	4429058	4429262	NC_K9_macs2_replicates_p/WT_LP/WT_LP30_macs2_replicates_p_peak_51	3	1.11422	1.14184	0.37311
Supercontig_12.1	4429433	4429566	NC_K9_macs2_replicates_p/WT_LP/WT_LP30_macs2_replicates_p_peak_51	3	1.11422	1.14184	0.37311
Supercontig_12.1	5773030	5773161	NC_K9_macs2_replicates_p/WT_LP/WT_LP30_macs2_replicates_p_peak_66	384	.	2.44793	39.9728	38.4088
Supercontig_12.1	6298234	6298250	NC_K9_macs2_replicates_p/WT_LP/WT_LP30_macs2_replicates_p_peak_74	216	.	1.90673	22.8031	21.6807
Supercontig_12.1	7373540	7373559	NC_K9_macs2_replicates_p/WT_LP/WT_LP30_macs2_replicates_p_peak_86	15	.	1.17052	2.29366	1.51002
Supercontig_12.1	8172915	8173206	NC_K9_macs2_replicates_p/WT_LP/WT_LP30_macs2_replicates_p_peak_94	6	1.13739	1.44998	0.67578
Supercontig_12.1	8173512	8173839	NC_K9_macs2_replicates_p/WT_LP/WT_LP30_macs2_replicates_p_peak_94	6	1.13739	1.44998	0.67578
Supercontig_12.1	8290541	8290821	NC_K9_macs2_replicates_p/WT_LP/WT_LP30_macs2_replicates_p_peak_96	391	.	2.56076	40.7803	39.1448
Supercontig_12.1	9290741	9290993	NC_K9_macs2_replicates_p/WT_LP/WT_LP30_macs2_replicates_p_peak_105	245	.	2.02571	25.7016	24.5219
Supercontig_12.1	9359931	9360045	NC_K9_macs2_replicates_p/WT_LP/WT_LP30_macs2_replicates_p_peak_106	33	.	1.27039	4.19786	3.39618
Supercontig_12.1	9510242	9510535	NC_K9_macs2_replicates_p/WT_LP/WT_LP30_macs2_replicates_p_peak_108	237	.	2.00048	24.9351	23.7657
Supercontig_12.1	9515105	9515237	NC_K9_macs2_replicates_p/WT_LP/WT_LP30_macs2_replicates_p_peak_108	237	.	2.00048	24.9351	23.7657
Supercontig_12.2	335143	335176	NC_K9_macs2_replicates_p/WT_LP/WT_LP30_macs2_replicates_p_peak_125	7	1.13797	1.49019	0.7159
Supercontig_12.2	516956	517231	NC_K9_macs2_replicates_p/WT_LP/WT_LP30_macs2_replicates_p_peak_127	287	.	2.07939	30.0688	28.7235
Supercontig_12.2	742169	742346	NC_K9_macs2_replicates_p/WT_LP/WT_LP30_macs2_replicates_p_peak_134	6	1.13278	1.40117	0.62827
Supercontig_12.2	742534	742800	NC_K9_macs2_replicates_p/WT_LP/WT_LP30_macs2_replicates_p_peak_134	6	1.13278	1.40117	0.62827
Supercontig_12.2	1152286	1155095	NC_K9_macs2_replicates_p/WT_LP/WT_LP30_macs2_replicates_p_peak_139	164	.	1.80334	17.4257	16.4112
Supercontig_12.2	2217269	2217510	NC_K9_macs2_replicates_p/WT_LP/WT_LP30_macs2_replicates_p_peak_147	10	.	1.18266	1.78079	1.00228
Supercontig_12.2	2231474	2232099	NC_K9_macs2_replicates_p/WT_LP/WT_LP30_macs2_replicates_p_peak_148	351	.	2.24537	36.6872	35.1978
Supercontig_12.2	2233449	2233748	NC_K9_macs2_replicates_p/WT_LP/WT_LP30_macs2_replicates_p_peak_148	351	.	2.24537	36.6872	35.1978
Supercontig_12.2	3901946	3902175	NC_K9_macs2_replicates_p/WT_LP/WT_LP30_macs2_replicates_p_peak_163	198	.	1.845	20.9314	19.8574
Supercontig_12.2	4045353	4045490	NC_K9_macs2_replicates_p/WT_LP/WT_LP30_macs2_replicates_p_peak_164	9	1.15583	1.76852	0.9904
Supercontig_12.2	4045923	4046174	NC_K9_macs2_replicates_p/WT_LP/WT_LP30_macs2_replicates_p_peak_164	9	1.15583	1.76852	0.9904
Supercontig_12.3	673269	673542	NC_K9_macs2_replicates_p/WT_LP/WT_LP30_macs2_replicates_p_peak_201	65	.	1.37972	7.42335	6.58634
Supercontig_12.3	1346298	1346491	NC_K9_macs2_replicates_p/WT_LP/WT_LP30_macs2_replicates_p_peak_209	263	.	2.02439	27.5738	26.3651
Supercontig_12.3	4281946	4282204	NC_K9_macs2_replicates_p/WT_LP/WT_LP30_macs2_replicates_p_peak_235	425	.	2.63914	44.2394	42.5088
Supercontig_12.3	4532490	4532980	NC_K9_macs2_replicates_p/WT_LP/WT_LP30_macs2_replicates_p_peak_237	177	.	1.75822	18.7969	17.7715
Supercontig_12.3	4608120	4608541	NC_K9_macs2_replicates_p/WT_LP/WT_LP30_macs2_replicates_p_peak_240	3	1.09389	1.11456	0.3465
Supercontig_12.3	5060354	5060595	NC_K9_macs2_replicates_p/WT_LP/WT_LP30_macs2_replicates_p_peak_291	13	.	1.16531	2.086	1.30451
Supercontig_12.3	5062021	5062285	NC_K9_macs2_replicates_p/WT_LP/WT_LP30_macs2_replicates_p_peak_292	212	.	1.89129	22.3473	21.2453
Supercontig_12.3	5270675	5270823	NC_K9_macs2_replicates_p/WT_LP/WT_LP30_macs2_replicates_p_peak_297	140	.	1.70496	14.9948	14.0151
Supercontig_12.4	103506	103835	NC_K9_macs2_replicates_p/WT_LP/WT_LP30_macs2_replicates_p_peak_301	10	.	1.14802	1.78664	1.0082
Supercontig_12.4	1124917	1125301	NC_K9_macs2_replicates_p/WT_LP/WT_LP30_macs2_replicates_p_peak_367	270	.	2.10267	28.3202	27.0799
Supercontig_12.4	1761157	1761413	NC_K9_macs2_replicates_p/WT_LP/WT_LP30_macs2_replicates_p_peak_372	56	.	1.34642	6.47163	5.64353
Supercontig_12.4	1883507	1883727	NC_K9_macs2_replicates_p/WT_LP/WT_LP30_macs2_replicates_p_peak_373	426	.	2.63012	44.3768	42.6599
Supercontig_12.4	2620515	2620799	NC_K9_macs2_replicates_p/WT_LP/WT_LP30_macs2_replicates_p_peak_379	424	.	2.5938	44.1422	42.4027
Supercontig_12.4	2623389	2623405	NC_K9_macs2_replicates_p/WT_LP/WT_LP30_macs2_replicates_p_peak_379	424	.	2.5938	44.1422	42.4027
Supercontig_12.4	3481446	3482098	NC_K9_macs2_replicates_p/WT_LP/WT_LP30_macs2_replicates_p_peak_385	22	.	1.24295	3.04968	2.25827
Supercontig_12.4	4645658	4645899	NC_K9_macs2_replicates_p/WT_LP/WT_LP30_macs2_replicates_p_peak_397	313	.	2.22022	32.7506	31.3828
Supercontig_12.4	5239508	5239732	NC_K9_macs2_replicates_p/WT_LP/WT_LP30_macs2_replicates_p_peak_403	264	.	2.07683	27.6938	26.4661
Supercontig_12.5	496542	496765	NC_K9_macs2_replicates_p/WT_LP/WT_LP30_macs2_replicates_p_peak_419	462	.	2.80183	48.1626	46.2922
Supercontig_12.5	609302	609559	NC_K9_macs2_replicates_p/WT_LP/WT_LP30_macs2_replicates_p_peak_423	385	.	2.52473	40.1164	38.5507
Supercontig_12.5	1097193	1097413	NC_K9_macs2_replicates_p/WT_LP/WT_LP30_macs2_replicates_p_peak_435	156	.	1.76381	16.6277	15.6336
Supercontig_12.5	4039243	4039582	NC_K9_macs2_replicates_p/WT_LP/WT_LP30_macs2_replicates_p_peak_471	484	.	2.82005	50.3965	48.4576
Supercontig_12.5	4039986	4040335	NC_K9_macs2_replicates_p/WT_LP/WT_LP30_macs2_replicates_p_peak_471	484	.	2.82005	50.3965	48.4576
Supercontig_12.5	4249745	4249837	NC_K9_macs2_replicates_p/WT_LP/WT_LP30_macs2_replicates_p_peak_474	422	.	2.59373	44.0278	42.2901
Supercontig_12.5	5987058	5987276	NC_K9_macs2_replicates_p/WT_LP/WT_LP30_macs2_replicates_p_peak_486	238	.	2.01732	25.0441	23.8744
Supercontig_12.5	5989001	5989255	NC_K9_macs2_replicates_p/WT_LP/WT_LP30_macs2_replicates_p_peak_486	238	.	2.01732	25.0441	23.8744
Supercontig_12.6	252398	252606	NC_K9_macs2_replicates_p/WT_LP/WT_LP30_macs2_replicates_p_peak_528	7	1.13521	1.49463	0.71986
Supercontig_12.6	318154	319247	NC_K9_macs2_replicates_p/WT_LP/WT_LP30_macs2_replicates_p_peak_532	380	.	3.31746	39.7545	38.0985
Supercontig_12.6	319410	319877	NC_K9_macs2_replicates_p/WT_LP/WT_LP30_macs2_replicates_p_peak_532	380	.	3.31746	39.7545	38.0985
Supercontig_12.6	309491	317885	NC_K9_macs2_replicates_p/WT_LP/WT_LP30_macs2_replicates_p_peak_532	380	.	3.31746	39.7545	38.0985
Supercontig_12.6	1080865	1081088	NC_K9_macs2_replicates_p/WT_LP/WT_LP30_macs2_replicates_p_peak_556	413	.	2.64765	43.0838	41.3733
Supercontig_12.6	1177425	1177653	NC_K9_macs2_replicates_p/WT_LP/WT_LP30_macs2_replicates_p_peak_557	292	.	2.13968	30.5209	29.2089
Supercontig_12.6	1184885	1185131	NC_K9_macs2_replicates_p/WT_LP/WT_LP30_macs2_replicates_p_peak_557	292	.	2.13968	30.5209	29.2089
Supercontig_12.6	1186134	1186483	NC_K9_macs2_replicates_p/WT_LP/WT_LP30_macs2_replicates_p_peak_557	292	.	2.13968	30.5209	29.2089
Supercontig_12.6	1179468	1179821	NC_K9_macs2_replicates_p/WT_LP/WT_LP30_macs2_replicates_p_peak_557	292	.	2.13968	30.5209	29.2089
Supercontig_12.6	1479445	1479562	NC_K9_macs2_replicates_p/WT_LP/WT_LP30_macs2_replicates_p_peak_559	6	1.13268	1.45706	0.68285
Supercontig_12.6	1760712	1760922	NC_K9_macs2_replicates_p/WT_LP/WT_LP30_macs2_replicates_p_peak_561	214	.	1.87522	22.5252	21.4154
Supercontig_12.6	1865573	1865832	NC_K9_macs2_replicates_p/WT_LP/WT_LP30_macs2_replicates_p_peak_564	114	.	1.56005	12.4099	11.4939
Supercontig_12.6	2871000	2871284	NC_K9_macs2_replicates_p/WT_LP/WT_LP30_macs2_replicates_p_peak_577	141	.	1.68703	15.0814	14.1022
Supercontig_12.7	49337	49445	NC_K9_macs2_replicates_p/WT_LP/WT_LP30_macs2_replicates_p_peak_628	26	.	1.24485	3.4231	2.6287
Supercontig_12.7	143939	144162	NC_K9_macs2_replicates_p/WT_LP/WT_LP30_macs2_replicates_p_peak_630	224	.	1.9023	23.5405	22.4063
Supercontig_12.7	1027975	1028244	NC_K9_macs2_replicates_p/WT_LP/WT_LP30_macs2_replicates_p_peak_655	277	.	2.09048	29.005	27.7466
Supercontig_12.7	1124411	1124655	NC_K9_macs2_replicates_p/WT_LP/WT_LP30_macs2_replicates_p_peak_657	361	.	2.45506	37.6549	36.1119
Supercontig_12.7	1240155	1240550	NC_K9_macs2_replicates_p/WT_LP/WT_LP30_macs2_replicates_p_peak_659	7	1.14551	1.55297	0.77743
Supercontig_12.7	2105122	2105155	NC_K9_macs2_replicates_p/WT_LP/WT_LP30_macs2_replicates_p_peak_675	199	.	1.86492	21.0495	19.9765
Supercontig_12.7	2121673	2121952	NC_K9_macs2_replicates_p/WT_LP/WT_LP30_macs2_replicates_p_peak_676	5	1.11614	1.37309	0.59985
Supercontig_12.7	2458672	2458983	NC_K9_macs2_replicates_p/WT_LP/WT_LP30_macs2_replicates_p_peak_681	117	.	1.60294	12.7117	11.7879
Supercontig_12.7	2810982	2811084	NC_K9_macs2_replicates_p/WT_LP/WT_LP30_macs2_replicates_p_peak_686	407	.	2.51294	42.4718	40.799
