# Supplementary material for: Histone H3 lysine 4 methyltransferase is required for facultative heterochromatin at specific loci
Source: BMC Genomics. 2019 May 8;20:350. doi: 10.1186/s12864-019-5729-7 (PMC6505117; doi:10.1186/s12864-019-5729-7)
Supplement: Supplementary file 14 — Genome location of H3K9me3 peaks that have a change in intensity in response to light. (XLSX 27 kb) [file 12864_2019_5729_MOESM14_ESM.xlsx]

## Sheet: K9WTDD>LP
seqnames	start	end	width	strand	Conc	Conc_DD	Conc_LP	Fold	p.value	FDR
Supercontig_12.1	9001293	9002386	1094	*	8.16	8.58	7.56	1.02	4.7e-11	1
Supercontig_12.4	1880109	1932409	52301	*	16.18	16.24	16.11	0.13	5.82e-11	1.77e-08
Supercontig_12.1	3595650	3638403	42754	*	15.9	15.96	15.84	0.12	1.09e-10	1.77e-08
Supercontig_12.1	872091	924942	52852	*	16.12	16.19	16.06	0.13	1.57e-10	1.77e-08
Supercontig_12.2	3888846	3936562	47717	*	15.97	16.04	15.91	0.12	2.04e-10	1.77e-08
Supercontig_12.4	2336212	2379661	43450	*	15.99	16.05	15.93	0.12	2.34e-10	1.77e-08
Supercontig_12.1	4009616	4040485	30870	*	15.33	15.39	15.27	0.12	5.6e-10	3.54e-08
Supercontig_12.2	2113418	2171333	57916	*	16.28	16.34	16.21	0.13	8.95e-10	4.74e-08
Supercontig_12.4	1124551	1173506	48956	*	16.03	16.08	15.96	0.12	1e-09	4.74e-08
Supercontig_12.7	3406200	3440950	34751	*	15.63	15.69	15.57	0.12	1.26e-09	5.08e-08
Supercontig_12.4	4625140	4660224	35085	*	15.72	15.78	15.67	0.11	1.34e-09	5.08e-08
Supercontig_12.1	8227093	8267347	40255	*	15.89	15.94	15.83	0.12	1.92e-09	5.65e-08
Supercontig_12.4	4031474	4063780	32307	*	15.49	15.55	15.43	0.12	1.94e-09	5.65e-08
Supercontig_12.3	301081	327767	26687	*	15.26	15.32	15.2	0.13	1.94e-09	5.65e-08
Supercontig_12.3	346678	381001	34324	*	15.39	15.45	15.33	0.12	2.67e-09	7.24e-08
Supercontig_12.1	5734660	5773331	38672	*	15.79	15.85	15.74	0.11	3.95e-09	9.99e-08
Supercontig_12.4	4250349	4301664	51316	*	16.14	16.19	16.08	0.11	4.22e-09	1e-07
Supercontig_12.1	4043206	4096006	52801	*	16.17	16.23	16.11	0.11	6.78e-09	1.51e-07
Supercontig_12.3	2185053	2237897	52845	*	16.2	16.25	16.14	0.12	7.78e-09	1.64e-07
Supercontig_12.7	2075346	2105653	30308	*	15.31	15.37	15.25	0.12	1.52e-08	3.04e-07
Supercontig_12.4	1443178	1484553	41376	*	15.93	15.99	15.88	0.11	2.18e-08	4.14e-07
Supercontig_12.4	2018270	2051431	33162	*	15.49	15.55	15.43	0.12	3.09e-08	5.57e-07
Supercontig_12.7	326008	352822	26815	*	15.2	15.25	15.14	0.12	4.11e-08	7.09e-07
Supercontig_12.4	5209577	5249333	39757	*	15.78	15.84	15.72	0.12	4.41e-08	7.12e-07
Supercontig_12.1	2273398	2342669	69272	*	16.67	16.72	16.62	0.1	4.51e-08	7.12e-07
Supercontig_12.1	3641034	3664232	23199	*	14.98	15.03	14.91	0.12	4.95e-08	7.5e-07
Supercontig_12.6	360976	392218	31243	*	15.39	15.44	15.33	0.11	8.12e-08	1.18e-06
Supercontig_12.1	3680065	3698200	18136	*	14.74	14.8	14.67	0.13	9.52e-08	1.34e-06
Supercontig_12.1	3476106	3495956	19851	*	14.75	14.81	14.69	0.12	1.02e-07	1.38e-06
Supercontig_12.6	4162673	4218270	55598	*	16.29	16.34	16.24	0.1	1.06e-07	1.39e-06
Supercontig_12.5	2593885	2626500	32616	*	15.41	15.46	15.35	0.12	1.15e-07	1.45e-06
Supercontig_12.3	1041318	1059405	18088	*	14.62	14.68	14.55	0.13	1.23e-07	1.51e-06
Supercontig_12.5	5655567	5697480	41914	*	15.85	15.9	15.79	0.11	1.28e-07	1.52e-06
Supercontig_12.1	4314360	4356326	41967	*	15.83	15.88	15.77	0.11	1.5e-07	1.68e-06
Supercontig_12.2	108892	147380	38489	*	15.7	15.75	15.64	0.11	1.54e-07	1.68e-06
Supercontig_12.1	669598	697610	28013	*	15.32	15.38	15.26	0.12	1.58e-07	1.68e-06
Supercontig_12.4	3051481	3084114	32634	*	15.44	15.5	15.38	0.12	1.6e-07	1.68e-06
Supercontig_12.7	502259	526059	23801	*	15.03	15.09	14.96	0.13	1.71e-07	1.7e-06
Supercontig_12.1	4169821	4195612	25792	*	15.2	15.26	15.14	0.12	1.71e-07	1.7e-06
Supercontig_12.2	3302966	3321350	18385	*	14.93	14.99	14.87	0.13	1.85e-07	1.79e-06
Supercontig_12.6	1843443	1865837	22395	*	14.94	14.99	14.88	0.11	1.89e-07	1.79e-06
Supercontig_12.1	9705728	9758539	52812	*	16.13	16.18	16.07	0.11	2.15e-07	1.98e-06
Supercontig_12.7	1039669	1079215	39547	*	15.59	15.64	15.52	0.12	2.2e-07	1.98e-06
Supercontig_12.6	3506315	3537991	31677	*	15.44	15.5	15.39	0.11	3.04e-07	2.68e-06
Supercontig_12.3	1702519	1750467	47949	*	16.04	16.1	15.98	0.12	3.13e-07	2.7e-06
Supercontig_12.1	7926194	7929529	3336	*	10.53	10.72	10.32	0.4	3.29e-07	1
Supercontig_12.1	9286854	9337281	50428	*	16.07	16.12	16	0.12	3.41e-07	2.87e-06
Supercontig_12.4	2717805	2737912	20108	*	14.85	14.9	14.79	0.12	3.82e-07	3.15e-06
Supercontig_12.4	5308145	5332033	23889	*	15.15	15.2	15.1	0.11	4.69e-07	3.71e-06
Supercontig_12.2	4241402	4263136	21735	*	14.77	14.83	14.71	0.12	4.7e-07	3.71e-06
Supercontig_12.5	4032822	4065485	32664	*	15.5	15.55	15.45	0.1	5.83e-07	4.51e-06
Supercontig_12.5	3905888	3931997	26110	*	15.13	15.18	15.07	0.12	9.97e-07	7.56e-06
Supercontig_12.6	2724168	2747227	23060	*	14.97	15.03	14.91	0.11	1.03e-06	7.65e-06
Supercontig_12.4	5951030	6000650	49621	*	16.15	16.19	16.1	0.09	1.07e-06	7.8e-06
Supercontig_12.4	874489	1088225	213737	*	17.82	17.88	17.76	0.12	1.26e-06	9e-06
Supercontig_12.1	62802	86673	23872	*	15.01	15.06	14.95	0.12	1.29e-06	9.04e-06
Supercontig_12.3	4255508	4282319	26812	*	15.1	15.16	15.04	0.12	1.45e-06	9.98e-06
Supercontig_12.1	6383577	6454270	70694	*	16.7	16.74	16.65	0.09	1.53e-06	1.02e-05
Supercontig_12.1	9481628	9515262	33635	*	15.45	15.5	15.4	0.1	1.55e-06	1.02e-05
Supercontig_12.6	3030106	3059844	29739	*	14.95	15.01	14.88	0.13	1.57e-06	1.02e-05
Supercontig_12.7	1318562	1355921	37360	*	15.57	15.61	15.52	0.09	1.61e-06	1.04e-05
Supercontig_12.5	4441492	4473476	31985	*	15.25	15.31	15.18	0.12	1.99e-06	1.26e-05
Supercontig_12.7	1117448	1149685	32238	*	15.25	15.3	15.18	0.12	2.15e-06	1.34e-05
Supercontig_12.2	3601814	3712952	111139	*	17.34	17.39	17.29	0.11	2.77e-06	1.69e-05
Supercontig_12.2	2902598	2921512	18915	*	14.9	14.95	14.85	0.1	3.66e-06	2.17e-05
Supercontig_12.1	6298198	6330021	31824	*	15.51	15.55	15.46	0.09	3.67e-06	2.17e-05
Supercontig_12.5	5891150	5916828	25679	*	15.26	15.31	15.21	0.11	4.11e-06	2.38e-05
Supercontig_12.5	5980638	6021758	41121	*	15.75	15.81	15.7	0.11	4.14e-06	2.38e-05
Supercontig_12.6	1794384	1824688	30305	*	15.42	15.46	15.37	0.09	4.41e-06	2.5e-05
Supercontig_12.4	4168059	4180081	12023	*	14	14.07	13.93	0.13	4.94e-06	2.75e-05
Supercontig_12.2	4098396	4121380	22985	*	14.95	15.01	14.88	0.13	5.01e-06	2.75e-05
Supercontig_12.1	5482240	5499411	17172	*	14.63	14.68	14.57	0.11	5.2e-06	2.82e-05
Supercontig_12.1	5919387	5944729	25343	*	14.98	15.04	14.92	0.12	5.73e-06	3.06e-05
Supercontig_12.5	779249	796647	17399	*	14.43	14.49	14.37	0.12	5.96e-06	3.14e-05
Supercontig_12.4	3742671	3771348	28678	*	15.14	15.21	15.08	0.13	6.91e-06	3.59e-05
Supercontig_12.2	1066163	1076880	10718	*	14.01	14.07	13.94	0.13	7.7e-06	3.93e-05
Supercontig_12.4	113572	141625	28054	*	15.26	15.31	15.21	0.1	7.79e-06	3.93e-05
Supercontig_12.1	3714403	3729795	15393	*	14.39	14.45	14.33	0.12	7.91e-06	3.95e-05
Supercontig_12.6	3630814	3645823	15010	*	14.38	14.44	14.32	0.12	8.62e-06	4.21e-05
Supercontig_12.6	2782971	3029025	246055	*	18.13	18.19	18.06	0.12	8.67e-06	4.21e-05
Supercontig_12.4	5017476	5038390	20915	*	14.68	14.75	14.61	0.14	9.26e-06	4.44e-05
Supercontig_12.3	2423845	2444668	20824	*	14.99	15.04	14.93	0.1	1.02e-05	4.82e-05
Supercontig_12.3	61424	78489	17066	*	14.6	14.66	14.55	0.11	1.14e-05	5.34e-05
Supercontig_12.5	493011	508423	15413	*	14.36	14.42	14.29	0.13	1.17e-05	5.41e-05
Supercontig_12.1	4531363	4544051	12689	*	14.25	14.31	14.19	0.12	1.22e-05	5.55e-05
Supercontig_12.2	700006	708698	8693	*	13.56	13.62	13.48	0.14	1.32e-05	5.95e-05
Supercontig_12.7	274108	293176	19069	*	14.78	14.84	14.72	0.12	1.4e-05	6.23e-05
Supercontig_12.7	2795701	2811095	15395	*	14.42	14.48	14.37	0.11	1.43e-05	6.32e-05
Supercontig_12.5	5227227	5237459	10233	*	13.68	13.75	13.61	0.14	1.52e-05	6.64e-05
Supercontig_12.5	580620	615324	34705	*	15.47	15.52	15.41	0.1	1.66e-05	7.15e-05
Supercontig_12.1	5955296	5977163	21868	*	14.89	14.95	14.83	0.11	1.74e-05	7.36e-05
Supercontig_12.3	683744	965371	281628	*	18.26	18.32	18.2	0.12	1.76e-05	7.36e-05
Supercontig_12.3	1252032	1275127	23096	*	14.9	14.96	14.84	0.12	1.77e-05	7.36e-05
Supercontig_12.6	105164	120354	15191	*	14.45	14.5	14.39	0.11	1.82e-05	7.48e-05
Supercontig_12.1	9772616	9798761	26146	*	15.37	15.41	15.32	0.09	1.85e-05	7.54e-05
Supercontig_12.7	1007223	1028289	21067	*	14.88	14.93	14.83	0.1	2.11e-05	8.5e-05
Supercontig_12.5	4506874	4519973	13100	*	14.16	14.22	14.09	0.13	2.17e-05	8.68e-05
Supercontig_12.6	1171806	1193248	21443	*	15.04	15.09	14.98	0.12	2.21e-05	8.73e-05
Supercontig_12.2	1093867	1365872	272006	*	18.23	18.29	18.17	0.12	2.48e-05	9.7e-05
Supercontig_12.1	3735005	3972647	237643	*	17.88	17.94	17.83	0.11	2.7e-05	0.000104
Supercontig_12.1	3699875	3708728	8854	*	13.71	13.77	13.65	0.13	3.18e-05	0.000121
Supercontig_12.5	4783096	4800340	17245	*	14.46	14.52	14.39	0.13	3.19e-05	0.000121
Supercontig_12.6	3060650	3080319	19670	*	14.72	14.77	14.67	0.1	3.74e-05	0.00014
Supercontig_12.3	5060260	5091777	31518	*	15.35	15.4	15.3	0.09	3.95e-05	0.000147
Supercontig_12.7	884662	919411	34750	*	15.31	15.35	15.27	0.09	4e-05	0.000147
Supercontig_12.1	5317518	5339882	22365	*	14.74	14.8	14.68	0.11	4.13e-05	0.000149
Supercontig_12.7	135877	152739	16863	*	14.77	14.84	14.71	0.13	4.14e-05	0.000149
Supercontig_12.1	5394832	5402144	7313	*	13.48	13.55	13.42	0.13	4.62e-05	0.000165
Supercontig_12.2	4344899	4359640	14742	*	14.31	14.36	14.25	0.12	4.83e-05	0.000171
Supercontig_12.1	5529764	5545848	16085	*	14.63	14.68	14.58	0.1	4.97e-05	0.000174
Supercontig_12.3	429405	449920	20516	*	14.73	14.78	14.68	0.1	5.38e-05	0.000187
Supercontig_12.2	390439	400973	10535	*	13.73	13.79	13.66	0.13	5.59e-05	0.000192
Supercontig_12.4	4230585	4241068	10484	*	13.92	13.98	13.86	0.12	6.76e-05	0.000231
Supercontig_12.2	3366461	3388379	21919	*	14.92	14.96	14.87	0.09	7.19e-05	0.000243
Supercontig_12.4	439389	456385	16997	*	13.82	13.89	13.75	0.14	8.34e-05	0.00028
Supercontig_12.3	133188	148253	15066	*	14.38	14.43	14.33	0.1	9.98e-05	0.000332
Supercontig_12.5	6139899	6153513	13615	*	14.24	14.29	14.18	0.1	0.000108	0.000355
Supercontig_12.1	1219182	1229518	10337	*	13.93	13.99	13.88	0.11	0.000118	0.000386
Supercontig_12.6	3407218	3420720	13503	*	14.18	14.23	14.12	0.11	0.00012	0.000388
Supercontig_12.1	21105	34024	12920	*	14.24	14.29	14.19	0.11	0.000125	0.000401
Supercontig_12.1	266739	289915	23177	*	14.98	15.02	14.93	0.1	0.000133	0.000423
Supercontig_12.7	609452	624403	14952	*	14.36	14.41	14.31	0.1	0.000137	0.000431
Supercontig_12.7	1823193	1835298	12106	*	14.16	14.21	14.11	0.1	0.000138	0.000433
Supercontig_12.5	1753006	1767626	14621	*	14.52	14.57	14.47	0.1	0.000157	0.000485
Supercontig_12.3	2881117	2891242	10126	*	13.69	13.75	13.63	0.12	0.000157	0.000485
Supercontig_12.5	891581	1218540	326960	*	18.46	18.51	18.4	0.11	0.000163	0.0005
Supercontig_12.7	2134651	2483094	348444	*	18.63	18.69	18.57	0.12	0.000178	0.00054
Supercontig_12.4	4447539	4459502	11964	*	14.15	14.2	14.09	0.11	0.00018	0.00054
Supercontig_12.1	1182062	1186304	4243	*	12.61	12.68	12.53	0.15	0.000191	0.000569
Supercontig_12.5	5699522	5713481	13960	*	14.32	14.37	14.28	0.09	0.000233	0.000691
Supercontig_12.6	1069697	1088286	18590	*	14.53	14.58	14.48	0.1	0.000237	0.000696
Supercontig_12.3	4072406	4096091	23686	*	14.78	14.83	14.72	0.12	0.000261	0.000762
Supercontig_12.1	2381272	2405976	24705	*	15.02	15.06	14.97	0.09	0.000272	0.000786
Supercontig_12.6	1867658	1874816	7159	*	13.1	13.16	13.03	0.13	0.00028	0.000805
Supercontig_12.3	5207325	5215511	8187	*	13.28	13.34	13.22	0.12	0.0003	0.000855
Supercontig_12.2	1720465	1738274	17810	*	14.25	14.3	14.2	0.1	0.000314	0.000889
Supercontig_12.1	3974683	3986773	12091	*	14.22	14.26	14.17	0.1	0.00032	0.000899
Supercontig_12.6	1766041	1777033	10993	*	13.8	13.85	13.74	0.11	0.000343	0.000955
Supercontig_12.1	1337163	1350561	13399	*	14.4	14.45	14.35	0.1	0.000349	0.000967
Supercontig_12.4	36698	47103	10406	*	13.65	13.71	13.58	0.12	0.000393	0.00108
Supercontig_12.3	4818329	4867224	48896	*	15.95	15.99	15.91	0.08	0.00043	0.00117
Supercontig_12.5	3431297	3447952	16656	*	14.5	14.54	14.45	0.09	0.000433	0.00117
Supercontig_12.7	2495115	2506527	11413	*	14.03	14.08	13.98	0.1	0.000438	0.00118
Supercontig_12.1	8992048	9000991	8944	*	13.35	13.41	13.29	0.12	0.000466	0.00124
Supercontig_12.6	4010891	4020147	9257	*	13.56	13.61	13.5	0.11	0.000496	0.00131
Supercontig_12.1	6249120	6262651	13532	*	14.26	14.3	14.21	0.09	0.000499	0.00131
Supercontig_12.2	4152881	4158963	6083	*	13.12	13.18	13.06	0.12	0.000551	0.00144
Supercontig_12.1	8279187	8293935	14749	*	14.19	14.24	14.14	0.11	0.000561	0.00146
Supercontig_12.5	4159523	4170759	11237	*	14.18	14.23	14.13	0.09	0.000573	0.00148
Supercontig_12.7	1267417	1283604	16188	*	13.76	13.82	13.71	0.11	0.00061	0.00156
Supercontig_12.3	87	9197	9111	*	13.85	13.9	13.8	0.1	0.000616	0.00157
Supercontig_12.7	1434064	1445095	11032	*	14.02	14.07	13.96	0.11	0.000629	0.00159
Supercontig_12.4	2608293	2623491	15199	*	14.48	14.53	14.43	0.1	0.000658	0.00165
Supercontig_12.7	2920256	2932525	12270	*	14.09	14.14	14.04	0.1	0.000688	0.00172
Supercontig_12.4	5914247	5928294	14048	*	14.22	14.27	14.16	0.1	0.000716	0.00177
Supercontig_12.3	2821106	2833321	12216	*	14.43	14.48	14.39	0.09	0.000743	0.00183
Supercontig_12.4	1107321	1111858	4538	*	12.5	12.57	12.42	0.15	0.000756	0.00185
Supercontig_12.1	6520954	6528903	7950	*	13.69	13.74	13.64	0.1	0.000775	0.00188
Supercontig_12.1	3552988	3565904	12917	*	14.19	14.25	14.14	0.11	0.000797	0.00192
Supercontig_12.3	180809	188935	8127	*	13.72	13.77	13.66	0.1	0.000819	0.00196
Supercontig_12.7	4203468	4216377	12910	*	14.2	14.25	14.15	0.1	0.000821	0.00196
Supercontig_12.2	570810	577378	6569	*	13.01	13.07	12.95	0.12	0.000933	0.00221
Supercontig_12.5	6062043	6082047	20005	*	14.66	14.7	14.61	0.09	0.00109	0.00257
Supercontig_12.3	4573081	4598691	25611	*	14.95	14.99	14.91	0.08	0.00113	0.00265
Supercontig_12.2	1988843	2002145	13303	*	14.28	14.32	14.23	0.09	0.00115	0.00267
Supercontig_12.7	4235961	4255289	19329	*	14.98	15.02	14.94	0.08	0.00116	0.00269
Supercontig_12.5	1301006	1311944	10939	*	14.05	14.1	14	0.1	0.00122	0.0028
Supercontig_12.2	1437009	1442942	5934	*	13.03	13.09	12.97	0.12	0.00123	0.00281
Supercontig_12.7	810899	818196	7298	*	13.19	13.25	13.12	0.14	0.00125	0.00284
Supercontig_12.5	4235216	4249802	14587	*	14.31	14.35	14.26	0.09	0.00137	0.00309
Supercontig_12.6	269148	275175	6028	*	13.22	13.28	13.17	0.11	0.00152	0.0034
Supercontig_12.6	1328662	1339514	10853	*	13.81	13.85	13.76	0.09	0.00152	0.0034
Supercontig_12.3	2965753	2973818	8066	*	13.34	13.39	13.28	0.11	0.00187	0.00414
Supercontig_12.3	3553825	3560229	6405	*	12.81	12.88	12.75	0.13	0.00193	0.00425
Supercontig_12.6	432671	447086	14416	*	14.24	14.28	14.19	0.09	0.00202	0.00443
Supercontig_12.6	555810	560703	4894	*	12.69	12.75	12.62	0.13	0.00207	0.0045
Supercontig_12.3	2288385	2296343	7959	*	13.63	13.67	13.58	0.1	0.0021	0.00456
Supercontig_12.5	2204547	2208641	4095	*	12.38	12.45	12.31	0.14	0.00215	0.00462
Supercontig_12.1	4005107	4007242	2136	*	11.68	11.77	11.59	0.18	0.00224	0.00479
Supercontig_12.6	1983527	1990911	7385	*	13.34	13.4	13.29	0.1	0.00239	0.00509
Supercontig_12.1	9163438	9175785	12348	*	14.17	14.21	14.12	0.08	0.00246	0.0052
Supercontig_12.1	5077710	5083537	5828	*	12.78	12.84	12.71	0.13	0.00279	0.00588
Supercontig_12.5	6102496	6112704	10209	*	13.22	13.27	13.17	0.11	0.0032	0.0067
Supercontig_12.5	6178532	6190894	12363	*	14.03	14.08	13.97	0.1	0.00322	0.00671
Supercontig_12.2	2847777	2853342	5566	*	12.7	12.76	12.64	0.12	0.00326	0.00676
Supercontig_12.6	3781164	3809937	28774	*	15.04	15.07	15.01	0.07	0.00338	0.00696
Supercontig_12.5	5406544	5420562	14019	*	14.39	14.42	14.35	0.07	0.00343	0.00702
Supercontig_12.1	7506882	7511511	4630	*	12.49	12.55	12.42	0.13	0.00348	0.00709
Supercontig_12.7	1877317	1882124	4808	*	12.51	12.58	12.44	0.14	0.00357	0.00723
Supercontig_12.5	1689312	1702322	13011	*	14.03	14.07	13.98	0.09	0.00371	0.00748
Supercontig_12.2	873744	883577	9834	*	13.75	13.79	13.7	0.09	0.00375	0.00753
Supercontig_12.2	1016296	1021162	4867	*	12.73	12.78	12.67	0.12	0.00411	0.0082
Supercontig_12.3	563907	568218	4312	*	12.64	12.7	12.58	0.12	0.00462	0.00916
Supercontig_12.2	3493362	3503126	9765	*	13.7	13.75	13.66	0.09	0.00528	0.0104
Supercontig_12.4	5853018	5865411	12394	*	14.21	14.24	14.17	0.07	0.00615	0.0121
Supercontig_12.7	185475	193006	7532	*	13.43	13.48	13.39	0.09	0.00619	0.0121
Supercontig_12.3	1386404	1390105	3702	*	12.37	12.43	12.31	0.12	0.00684	0.0133
Supercontig_12.5	4092976	4096115	3140	*	12.01	12.08	11.94	0.13	0.00715	0.0138
Supercontig_12.6	1905023	1908377	3355	*	11.97	12.04	11.89	0.15	0.00715	0.0138
Supercontig_12.4	4387188	4389452	2265	*	11.55	11.62	11.47	0.16	0.0074	0.0142
Supercontig_12.3	474445	486557	12113	*	14.12	14.16	14.08	0.08	0.00751	0.0143
Supercontig_12.1	4162493	4166948	4456	*	12.53	12.59	12.47	0.11	0.00827	0.0157
Supercontig_12.3	1340053	1346499	6447	*	13.16	13.21	13.12	0.1	0.00836	0.0158
Supercontig_12.1	6470036	6474932	4897	*	12.46	12.52	12.41	0.11	0.00914	0.0172
Supercontig_12.5	851277	855757	4481	*	12.66	12.72	12.61	0.11	0.00954	0.0178
Supercontig_12.4	5930328	5937275	6948	*	13.1	13.15	13.05	0.1	0.00987	0.0183
Supercontig_12.7	259293	264477	5185	*	12.67	12.72	12.61	0.12	0.0106	0.0195
Supercontig_12.6	1935244	1958379	23136	*	15.26	15.3	15.23	0.07	0.011	0.0201
Supercontig_12.4	4768463	4772467	4005	*	12.46	12.51	12.4	0.11	0.011	0.0201
Supercontig_12.3	1814657	1816959	2303	*	11.76	11.82	11.68	0.14	0.0117	0.0213
Supercontig_12.6	94943	99545	4603	*	12.47	12.53	12.42	0.11	0.0121	0.022
Supercontig_12.5	254483	267137	12655	*	14.23	14.26	14.19	0.07	0.0125	0.0226
Supercontig_12.1	9697231	9700856	3626	*	12.29	12.34	12.23	0.12	0.0129	0.0231
Supercontig_12.7	2523479	2536039	12561	*	14.07	14.1	14.03	0.07	0.0131	0.0235
Supercontig_12.1	5006469	5010845	4377	*	12.61	12.66	12.55	0.1	0.0133	0.0237
Supercontig_12.2	4470453	4478521	8069	*	13.74	13.78	13.7	0.08	0.0155	0.0274
Supercontig_12.1	199408	211224	11817	*	13.8	13.84	13.76	0.08	0.0158	0.0278
Supercontig_12.2	684727	689397	4671	*	12.43	12.48	12.37	0.11	0.0175	0.0306
Supercontig_12.2	4138772	4146010	7239	*	13.37	13.41	13.33	0.08	0.0175	0.0306
Supercontig_12.4	2995290	3000382	5093	*	12.36	12.42	12.31	0.11	0.0185	0.0321
Supercontig_12.6	2419891	2423405	3515	*	12.37	12.42	12.32	0.1	0.0186	0.0321
Supercontig_12.1	6998150	7002780	4631	*	12.53	12.58	12.48	0.1	0.0195	0.0336
Supercontig_12.7	3446054	3448773	2720	*	11.95	12.01	11.88	0.13	0.0205	0.0352
Supercontig_12.1	3061634	3065469	3836	*	12.48	12.53	12.43	0.1	0.0215	0.0368
Supercontig_12.6	2383884	2387533	3650	*	12.45	12.5	12.4	0.1	0.0222	0.0377
Supercontig_12.6	3334201	3339318	5118	*	12.85	12.89	12.81	0.09	0.023	0.0388
Supercontig_12.4	2710721	2714065	3345	*	12.28	12.33	12.23	0.1	0.023	0.0388
Supercontig_12.1	8893804	8895329	1526	*	9.59	9.7	9.48	0.22	0.0233	1
Supercontig_12.1	4877911	4883765	5855	*	12.8	12.84	12.75	0.09	0.0235	0.0395
Supercontig_12.5	2278201	2282334	4134	*	12.83	12.87	12.78	0.09	0.0261	0.0436
Supercontig_12.2	64	8959	8896	*	13.81	13.84	13.77	0.07	0.0275	0.0458
Supercontig_12.3	5015028	5027392	12365	*	13.58	13.62	13.55	0.07	0.0277	0.0458
Supercontig_12.4	2388308	2393091	4784	*	12.64	12.69	12.59	0.1	0.029	0.0478
Supercontig_12.4	5871733	5878676	6944	*	13.07	13.11	13.03	0.08	0.0305	0.05
Supercontig_12.7	1161910	1166563	4654	*	12.68	12.72	12.64	0.09	0.034	0.0556
Supercontig_12.3	4528012	4533400	5389	*	12.8	12.84	12.76	0.09	0.0351	0.0571
Supercontig_12.1	5804658	5808800	4143	*	12.49	12.54	12.45	0.09	0.037	0.0599
Supercontig_12.7	3368302	3375410	7109	*	13.45	13.48	13.42	0.07	0.0381	0.0614
Supercontig_12.3	5045859	5052933	7075	*	12.88	12.92	12.84	0.08	0.0385	0.0619
Supercontig_12.4	696475	698094	1620	*	10.29	10.38	10.2	0.17	0.0422	1
Supercontig_12.1	6197423	6200118	2696	*	12.16	12.21	12.11	0.1	0.0455	0.0727
Supercontig_12.1	216	1304	1089	*	10.18	10.26	10.1	0.16	0.0484	1
Supercontig_12.3	2759704	2764318	4615	*	12.62	12.66	12.58	0.08	0.049	0.078
Supercontig_12.1	1944191	1948217	4027	*	12.1	12.15	12.05	0.1	0.0497	0.0788

## Sheet: K9WTDD<LP
seqnames	start	end	width	strand	Conc	Conc_DD	Conc_LP	Fold	p.value	FDR
Supercontig_12.2	2215684	2219661	3978	*	10.79	10.7	10.88	-0.18	0.0119	1
Supercontig_12.7	3128801	3130963	2163	*	10.08	9.97	10.17	-0.2	0.0148	1
Supercontig_12.1	4920442	4921332	891	*	9.6	9.49	9.71	-0.22	0.0248	1
Supercontig_12.7	1246185	1247276	1092	*	9.13	9.01	9.24	-0.23	0.0415	1
